# Supplementary material for: Distinct Peripheral Blood RNA Responses to Salmonella in Pigs Differing in Salmonella Shedding Levels: Intersection of IFNG, TLR and miRNA Pathways
Source: PLoS One. 2011 Dec 12;6(12):e28768. doi: 10.1371/journal.pone.0028768 (PMC3236216; doi:10.1371/journal.pone.0028768)
Supplement: Table S1 — The Salmonella enterica serovar Typhimurium shedding counts and AULC (Area Under Log Curve) values for the 40 challenged pigs. (XLSX) [file pone.0028768.s001.xlsx]

## Sheet: AULC
40 Pigs ST Shedding Counts -Area Uder Log Curve (AULC)
Pig #	Sow #	Boar	ICLN	D2	D7	D14	D20	auc	lauc	aulc	Prob1	Prob2	Prob3	Class	Type
140	x4086	Duroc	pos	25	0	0	0	87.5	4.47164	11.4033	0.99638	0.00362	0	1	LS1
138	x4086	Duroc	pos	0	25	0	25	225	5.4161	29.3229	0.96797	0.03203	0	1	LS2
143	Y2235	Landrace	pos	25	0	25	0	250	5.52146	32.581	0.9529	0.0471	0	1	LS1
106	y2228	Hempshire	neg	25	76	0	0	543.5	6.29803	37.4662	0.91722	0.08278	0	1	LS1
101	x2023	Dahos (H)	neg	100	112	0	0	1022	6.92952	44.5172	0.82291	0.17709	0	1	LS1
129	x4088	Duroc	neg	25	25	25	25	475	6.16331	61.9038	0.35284	0.64702	0.00014	2	LS2
131	x4086	Duroc	pos	25	25	25	25	475	6.16331	61.9038	0.35284	0.64702	0.00014	2	LS2
135	x4086	Duroc	pos	700	25	25	0	2762.5	7.92389	63.66	0.30511	0.69469	0.00019	2	LS2
116	x1470	Yorkshire	neg	100	0	500	25	3675	8.20931	66.3352	0.23997	0.75973	0.0003	2	LS2
109	y2228	Hempshire	neg	2500	25	25	0	9062.5	9.1119	68.1118	0.20232	0.79729	0.0004	2	LS2
128	x4088	Duroc	pos	200	25	85	25	1477.5	7.29811	76.8377	0.07957	0.91901	0.00142	2
117	x1470	Yorkshire	neg	22000	380	0	25	79355	11.2817	80.427	0.05258	0.9451	0.00233	2
102	x2023	Dahos (H)	neg	200	128	25	112	1966.5	7.58401	83.0802	0.03844	0.95823	0.00333	2
114	y2232	Hempshire	neg	25	286	25	455	3331	8.11103	84.9053	0.03091	0.96484	0.00425	2
133	x4086	Duroc	pos	600	242	25	25	3789.5	8.23999	86.3054	0.02612	0.96876	0.00512	2
104	y2228	Hempshire	neg	0	3178	385	0	21570.5	9.97908	87.0989	0.02373	0.97058	0.00569	2
119	x1470	Yorkshire	neg	25	25	1509	25	10121	9.22237	88.3053	0.0205	0.97283	0.00667	2
137	x4086	Duroc	pos	25	2258	25	25	13873	9.5377	88.6913	0.01956	0.97343	0.00702	2
113	y2232	Hempshire	neg	25	857	108	25	6006.5	8.7006	92.199	0.01273	0.97617	0.0111	2
124	x4088	Duroc	pos	1100	531	25	25	7273.5	8.89199	93.1257	0.01136	0.97612	0.01252	2
123	x4088	Duroc	neg	4900	81	189	25	18939.5	9.849	100.06	0.00477	0.96475	0.03048	2
130	x4086	Duroc	pos	400	388	88	322	5266	8.56903	103.269	0.00317	0.95123	0.0456	2
112	y2228	Hempshire	neg	1000	5571	25	25	37163.5	10.5231	106.886	0.00198	0.92692	0.0711	2
111	y2228	Hempshire	neg	10200	1683	25	25	46035.5	10.7372	107.831	0.00174	0.91858	0.07968	2
110	y2228	Hempshire	neg	3900	732	83	94	18863.5	9.84498	110.986	0.00114	0.88339	0.11547	2
103	x2023	Dahos (H)	neg	120000	25	783	25	425314	12.9606	113.575	0.00079	0.84464	0.15457	2
121	x4088	Duroc	neg	400	345	1667	25	14380.5	9.57363	114.058	0.00074	0.83631	0.16295	2
122	x4088	Duroc	neg	100	116279	25	25	698262	13.4563	117.087	0.00047	0.7755	0.22403	2
126	x4088	Duroc	pos	95800	1101	119	25	342754	12.7448	123.067	0.00018	0.61396	0.38586	2
108	y2228	Hempshire	neg	13800	3077	94	313	68312	11.1318	128.404	7e-05	0.44291	0.55702	3	PS1
125	x4088	Duroc	pos	300000	15968	25	25	1.14605e+06	13.9518	133.163	3e-05	0.2999	0.70007	3	PS2
118	x1470	Yorkshire	pos	13000	421	1778	175	60108	11.0039	133.581	2e-05	0.28862	0.71136	3	PS1
144	Y2235	Landrace	pos	200000	74646	25	25	1.14811e+06	13.9536	140.996	0	0.13401	0.86598	3
105	y2228	Hempshire	neg	120000	2526	373	194	438162	12.9903	142.269	0	0.11595	0.88404	3	PS1
132	x4086	Duroc	pos	43600	5149	1282	25	191902	12.1647	144.965	0	0.08457	0.91543	3	PS2
136	x4086	Duroc	pos	82400	23659	1197	25	438210	12.9905	155.896	0	0.02183	0.97817	3	PS2
115	x1470	Yorkshire	neg	3500	11782	4330	413	112326	11.6292	157.315	0	0.01822	0.98178	3	PS1
141	Y2235	Landrace	neg	26600	49429	2177	25	403900	12.9089	160.245	0	0.01252	0.98748	3	PS2
142	Y2235	Landrace	pos	320000	151515	1393	238	2.03886e+06	14.5279	179.426	0	0.00105	0.99895	3	PS1
134	x4086	Duroc	pos	30000	4928	21667	54054	437566	12.989	184.685	0	0.00053	0.99947	3	PS1
Sow ID shows partial information on breed; X indicates cross-bred whiel Y indicated Yorkshire breed
