# Supplementary material for: Distinct Peripheral Blood RNA Responses to Salmonella in Pigs Differing in Salmonella Shedding Levels: Intersection of IFNG, TLR and miRNA Pathways
Source: PLoS One. 2011 Dec 12;6(12):e28768. doi: 10.1371/journal.pone.0028768 (PMC3236216; doi:10.1371/journal.pone.0028768)
Supplement: Table S2 — The statistical analysis results of the microarray data using a linear mixed model including fixed effects for shedding status, time, and interaction between shedding status and time. (XLSX) [file pone.0028768.s002.xlsx]

## Sheet: Annotation
Affy ID	ITC ID	Gene ID	Gene Sym	Tax	RefSeq ID	RefSeq ID	RefSeq Desc
AFFX-Ss_18SrRNA_at	ITC.3.383	100008588	LOC100008588	9606	NR_003286.1	NR_003286	Homo sapiens 18S ribosomal RNA (LOC100008588); non-coding RNA
AFFX-Ss_Actin_3_s_at	gnl|ti|1380362090	58	ACTA1	9606	NM_001100.3	NM_001100	Homo sapiens actin; alpha 1; skeletal muscle (ACTA1); mRNA
AFFX-Ss_Actin_5_s_at	ITC.7.18	58	ACTA1	9606	NM_001100.3	NM_001100	Homo sapiens actin; alpha 1; skeletal muscle (ACTA1); mRNA
AFFX-Ss_Actin_M_s_at	ITC.7.20	58	ACTA1	9606	NM_001100.3	NM_001100	Homo sapiens actin; alpha 1; skeletal muscle (ACTA1); mRNA
AFFX-Ss_Angioten_3_s_at	ITC.15047.26	57486	NLN	9606	NM_020726.3	NM_020726	Homo sapiens neurolysin (metallopeptidase M3 family) (NLN); mRNA
AFFX-Ss_CTLA4recp_5_s_at	ITC.18150.1	1493	CTLA4	9606	NM_005214.3	NM_005214	Homo sapiens cytotoxic T-lymphocyte-associated protein 4 (CTLA4); transcript variant 1; mRNA
AFFX-Ss_ErythRec_M_at	ITC.1381.1	2057	EPOR	9606	NM_000121.2	NM_000121	Homo sapiens erythropoietin receptor (EPOR); mRNA
AFFX-Ss_Gapdh_3_at	ITC.44071.4	2597	GAPDH	9606	NM_002046.3	NM_002046	Homo sapiens glyceraldehyde-3-phosphate dehydrogenase (GAPDH); mRNA
AFFX-Ss_Gapdh_5_at	ITC.44071.4	2597	GAPDH	9606	NM_002046.3	NM_002046	Homo sapiens glyceraldehyde-3-phosphate dehydrogenase (GAPDH); mRNA
AFFX-Ss_Gapdh_M_at	gb|DV227661.1|DV227661	-	-	-	-	-	MORE INFO AVAILABLE AT www.anexdb.org
AFFX-Ss_IRP_3_at	ITC.44931.1	91543	RSAD2	9606	NM_080657.4	NM_080657	Homo sapiens radical S-adenosyl methionine domain containing 2 (RSAD2); mRNA
AFFX-Ss_IRP_M_at	ITC.44931.1	91543	RSAD2	9606	NM_080657.4	NM_080657	Homo sapiens radical S-adenosyl methionine domain containing 2 (RSAD2); mRNA
AFFX-SSC-18SrRNA_at	ITC.3.383	100008588	LOC100008588	9606	NR_003286.1	NR_003286	Homo sapiens 18S ribosomal RNA (LOC100008588); non-coding RNA
AFFX-SSC-28SrRNA_at	gb|DN118951.1|DN118951	-	-	-	-	-	MORE INFO AVAILABLE AT www.anexdb.org
AFFX-SSC-28SrRNA_s_at	gb|CX064971.1|CX064971	-	-	-	-	-	MORE INFO AVAILABLE AT www.anexdb.org
AFFX-SSC-5SrRNA_at	gb|DB786687.1|DB786687	-	-	-	-	-	MORE INFO AVAILABLE AT www.anexdb.org
AFFX-Ssc-actin-3_at	ITC.8.199	71	ACTG1	9606	NM_001614.2	NM_001614	Homo sapiens actin; gamma 1 (ACTG1); mRNA
AFFX-Ssc-actin-5_at	ITC.8.26	71	ACTG1	9606	NM_001614.2	NM_001614	Homo sapiens actin; gamma 1 (ACTG1); mRNA
AFFX-Ssc-actin-5_x_at	ITC.8.26	71	ACTG1	9606	NM_001614.2	NM_001614	Homo sapiens actin; gamma 1 (ACTG1); mRNA
AFFX-Ssc-actin-M_at	gb|DT323499.1|DT323499	-	-	-	-	-	MORE INFO AVAILABLE AT www.anexdb.org
AFFX-Ssc-ef1a-3_at	gnl|ti|1382905800	1915	EEF1A1	9606	NM_001402.5	NM_001402	Homo sapiens eukaryotic translation elongation factor 1 alpha 1 (EEF1A1); mRNA
AFFX-Ssc-ef1a-5_at	gnl|ti|1382537481	1915	EEF1A1	9606	NM_001402.5	NM_001402	Homo sapiens eukaryotic translation elongation factor 1 alpha 1 (EEF1A1); mRNA
AFFX-Ssc-ef1a-M_at	gnl|ti|1377904447	1915	EEF1A1	9606	NM_001402.5	NM_001402	Homo sapiens eukaryotic translation elongation factor 1 alpha 1 (EEF1A1); mRNA
AFFX-Ssc-gapdh-3_at	ITC.44071.38	2597	GAPDH	9606	NM_002046.3	NM_002046	Homo sapiens glyceraldehyde-3-phosphate dehydrogenase (GAPDH); mRNA
AFFX-Ssc-gapdh-3_s_at	ITC.44071.38	2597	GAPDH	9606	NM_002046.3	NM_002046	Homo sapiens glyceraldehyde-3-phosphate dehydrogenase (GAPDH); mRNA
AFFX-Ssc-gapdh-5_at	ITC.44071.4	2597	GAPDH	9606	NM_002046.3	NM_002046	Homo sapiens glyceraldehyde-3-phosphate dehydrogenase (GAPDH); mRNA
AFFX-Ssc-gapdh-5_s_at	ITC.44071.4	2597	GAPDH	9606	NM_002046.3	NM_002046	Homo sapiens glyceraldehyde-3-phosphate dehydrogenase (GAPDH); mRNA
AFFX-Ssc-gapdh-M_at	gb|DV228042.1|DV228042	-	-	-	-	-	MORE INFO AVAILABLE AT www.anexdb.org
AFFX-Ssc-gapdh-M_s_at	ITC.44071.4	2597	GAPDH	9606	NM_002046.3	NM_002046	Homo sapiens glyceraldehyde-3-phosphate dehydrogenase (GAPDH); mRNA
RPTR-Ssc-J01636-1_at	ITC.44056.2464	100130107	LOC100130107	9606	XM_001718888.1	XM_001718888	PREDICTED: Homo sapiens hypothetical protein LOC100130107 (LOC100130107); mRNA
Ssc.1.1.S1_at	ITC.49094.1	6716	SRD5A2	9606	NM_000348.3	NM_000348	Homo sapiens steroid-5-alpha-reductase; alpha polypeptide 2 (3-oxo-5 alpha-steroid delta 4-dehydrogenase alpha 2) (SRD5A2); mRNA
Ssc.100.1.S1_at	ITC.1514.1	7124	TNF	9606	NM_000594.2	NM_000594	Homo sapiens tumor necrosis factor (TNF superfamily; member 2) (TNF); mRNA
Ssc.10000.1.A1_at	ITC.49463.1	89853	FAM125B	9606	NM_001011703.1	NM_001011703	Homo sapiens family with sequence similarity 125; member B (FAM125B); transcript variant 2; mRNA
Ssc.10003.1.S1_at	ITC.59386.1777	55754	TMEM30A	9606	NM_018247.2	NM_018247	Homo sapiens transmembrane protein 30A (TMEM30A); mRNA >gi|21733398|emb|AL832815.1|HSM804126 Homo sapiens mRNA; cDNA DKFZp667B0324 (from clone DKFZp667B0324)
Ssc.10005.1.S1_at	ITC.15044.915	26054	SENP6	9606	NM_001100409.1	NM_001100409	Homo sapiens SUMO1/sentrin specific peptidase 6 (SENP6); transcript variant 2; mRNA
Ssc.10008.1.A1_at	ITC.59372.83	11273	ATXN2L	9606	NM_007245.2	NM_007245	Homo sapiens ataxin 2-like (ATXN2L); transcript variant A; mRNA
Ssc.1001.1.A1_at	ITC.42979.1	785924	ROR2	9913	NM_001105464.1	NM_001105464	Bos taurus receptor tyrosine kinase-like orphan receptor 2 (ROR2); mRNA >gi|148744173|gb|BC142416.1| Bos taurus receptor tyrosine kinase-like orphan receptor 2; mRNA (cDNA clone MGC:159621 IMAGE:8451832); complete cds
Ssc.10015.1.A1_at	ITC.15044.2038	64795	RMND5A	9606	NM_022780.3	NM_022780	Homo sapiens required for meiotic nuclear division 5 homolog A (S. cerevisiae) (RMND5A); mRNA
Ssc.10019.1.A1_at	ITC.17765.1	14897	Trip12	10090	NM_133975.4	NM_133975	Mus musculus thyroid hormone receptor interactor 12 (Trip12); mRNA
Ssc.1002.1.A1_at	gnl|ti|1380107301	6427	SFRS2	9606	NM_003016.3	NM_003016	Homo sapiens splicing factor; arginine/serine-rich 2 (SFRS2); mRNA
Ssc.10022.1.A1_at	ITC.15046.524	4084	MXD1	9606	NM_002357.2	NM_002357	Homo sapiens MAX dimerization protein 1 (MXD1); mRNA
Ssc.10023.1.A1_at	ITC.31990.1	7707	ZNF148	9606	NM_021964.2	NM_021964	Homo sapiens zinc finger protein 148 (ZNF148); mRNA
Ssc.10024.1.A1_at	ITC.15942.2	30827	CXXC1	9606	NM_014593.3	NM_014593	Homo sapiens CXXC finger 1 (PHD domain) (CXXC1); transcript variant 2; mRNA
Ssc.10025.1.S1_at	ITC.59408.674	1052	CEBPD	9606	NM_005195.3	NM_005195	Homo sapiens CCAAT/enhancer binding protein (C/EBP); delta (CEBPD); mRNA
Ssc.10025.2.S1_at	ITC.59408.674	1052	CEBPD	9606	NM_005195.3	NM_005195	Homo sapiens CCAAT/enhancer binding protein (C/EBP); delta (CEBPD); mRNA
Ssc.10025.3.S1_at	ITC.59408.674	1052	CEBPD	9606	NM_005195.3	NM_005195	Homo sapiens CCAAT/enhancer binding protein (C/EBP); delta (CEBPD); mRNA
Ssc.10026.1.A1_at	gnl|ti|1382488924	533984	SUB1	9913	NM_001105407.1	NM_001105407	Bos taurus SUB1 homolog (S. cerevisiae) (SUB1); mRNA >gi|157278935|gb|BC134490.1| Bos taurus SUB1 homolog (S. cerevisiae); mRNA (cDNA clone MGC:139242 IMAGE:8204650); complete cds
Ssc.10029.1.S1_at	ITC.59401.223	5519	PPP2R1B	9606	NM_002716.4	NM_002716	Homo sapiens protein phosphatase 2 (formerly 2A); regulatory subunit A; beta isoform (PPP2R1B); transcript variant 1; mRNA
Ssc.10030.1.A1_at	ITC.5.91	537861	GPN2	9913	NM_001031770.1	NM_001031770	Bos taurus GPN-loop GTPase 2 (GPN2); mRNA >gi|61554085|gb|BT021658.1| Bos taurus hypothetical protein FLJ10349 (FLJ10349); mRNA; complete cds
Ssc.10031.1.A1_at	ITC.59408.2061	162632	LOC162632	9606	NR_003190.2	NR_003190	Homo sapiens TL132 pseudogene (LOC162632); non-coding RNA
Ssc.10033.1.A1_at	ITC.15900.1	81488	GRINL1A	9606	NM_015532.3	NM_015532	Homo sapiens glutamate receptor; ionotropic; N-methyl D-aspartate-like 1A (GRINL1A); transcript variant 1; mRNA
Ssc.10036.1.A1_at	ITC.46591.1	153642	ARSK	9606	NM_198150.2	NM_198150	Homo sapiens arylsulfatase family; member K (ARSK); mRNA
Ssc.10037.1.A1_at	ITC.1524.1	51701	NLK	9606	NM_016231.4	NM_016231	Homo sapiens nemo-like kinase (NLK); mRNA
Ssc.10040.1.S1_at	gnl|ti|1382672749	59021	Rab2a	10090	NM_021518.3	NM_021518	Mus musculus RAB2A; member RAS oncogene family (Rab2a); mRNA
Ssc.10040.2.A1_at	gnl|ti|1382667862	5862	RAB2A	9606	NM_002865.1	NM_002865	Homo sapiens RAB2A; member RAS oncogene family (RAB2A); mRNA >gi|35836|emb|X12953.1|HSRAB2 Human rab2 mRNA; YPT1-related and member of ras family
Ssc.10045.1.A1_s_at	ITC.59405.3935	10522	DEAF1	9606	NM_021008.2	NM_021008	Homo sapiens deformed epidermal autoregulatory factor 1 (Drosophila) (DEAF1); mRNA
Ssc.10047.1.A1_at	ITC.30096.101	25798	BRI3	9606	NM_015379.3	NM_015379	Homo sapiens brain protein I3 (BRI3); mRNA
Ssc.10048.1.S1_at	ITC.59405.4186	548645	DNAJC25	9606	NM_001015882.2	NM_001015882	Homo sapiens DnaJ (Hsp40) homolog; subfamily C ; member 25 (DNAJC25); mRNA
Ssc.10049.1.A1_at	gnl|ti|1379919165	510635	HIATL1	9913	NM_001083662.1	NM_001083662	Bos taurus hippocampus abundant transcript-like 1 (HIATL1); mRNA >gi|134025891|gb|BC134465.1| Bos taurus hippocampus abundant transcript-like 1; mRNA (cDNA clone MGC:140311 IMAGE:8185933); complete cds
Ssc.1005.1.S1_a_at	ITC.36.44	103910	MRLC2	9606	NM_033546.2	NM_033546	Homo sapiens myosin regulatory light chain MRLC2 (MRLC2); mRNA >gi|829622|gb|U26162.1|HSU26162 Human myosin regulatory light chain mRNA; complete cds
Ssc.1005.1.S1_at	ITC.36.48	103910	MRLC2	9606	NM_033546.2	NM_033546	Homo sapiens myosin regulatory light chain MRLC2 (MRLC2); mRNA >gi|829622|gb|U26162.1|HSU26162 Human myosin regulatory light chain mRNA; complete cds
Ssc.1005.2.S1_at	ITC.36.46	10627	MRCL3	9606	NM_006471.2	NM_006471	Homo sapiens myosin regulatory light chain MRCL3 (MRCL3); mRNA >gi|21618916|gb|BC031972.1| Homo sapiens myosin regulatory light chain MRCL3; mRNA (cDNA clone MGC:42910 IMAGE:4836883); complete cds
Ssc.10051.1.A1_at	gb|BX918054.2|BX918054	-	-	-	-	-	MORE INFO AVAILABLE AT www.anexdb.org
Ssc.10053.1.A1_at	ITC.30099.14	22856	CHSY1	9606	NM_014918.3	NM_014918	Homo sapiens chondroitin sulfate synthase 1 (CHSY1); mRNA
Ssc.10054.1.S1_at	ITC.30084.579	67302	Zc3h13	10090	NM_026083.2	NM_026083	Mus musculus zinc finger CCCH type containing 13 (Zc3h13); mRNA
Ssc.10059.1.A1_at	ITC.59405.4897	3209	HOXA13	9606	NM_000522.4	NM_000522	Homo sapiens homeobox A13 (HOXA13); mRNA
Ssc.1006.1.S1_at	ITC.30079.585	5236	PGM1	9606	NM_002633.2	NM_002633	Homo sapiens phosphoglucomutase 1 (PGM1); mRNA >gi|18043711|gb|BC019920.1| Homo sapiens phosphoglucomutase 1; mRNA (cDNA clone MGC:29909 IMAGE:5122261); complete cds
Ssc.10060.1.A1_at	ITC.17246.1	3977	LIFR	9606	NM_002310.5	NM_002310	Homo sapiens leukemia inhibitory factor receptor alpha (LIFR); transcript variant 2; mRNA
Ssc.10062.1.A1_at	ITC.45081.1	222484	LNX2	9606	NM_153371.3	NM_153371	Homo sapiens ligand of numb-protein X 2 (LNX2); mRNA
Ssc.10063.1.A1_at	gnl|ti|1377190577	526910	HTATSF1	9913	XM_001790627.1	XM_001790627	PREDICTED: Bos taurus HIV-1 Tat specific factor 1 (HTATSF1); mRNA
Ssc.10063.2.A1_at	ITC.59388.308	27336	HTATSF1	9606	NM_014500.3	NM_014500	Homo sapiens HIV-1 Tat specific factor 1 (HTATSF1); mRNA >gi|33870625|gb|BC009896.2| Homo sapiens HIV-1 Tat specific factor 1; mRNA (cDNA clone MGC:2033 IMAGE:3504952); complete cds
Ssc.10064.2.A1_at	ITC.45487.1	3779	KCNMB1	9606	NM_004137.2	NM_004137	Homo sapiens potassium large conductance calcium-activated channel; subfamily M; beta member 1 (KCNMB1); mRNA
Ssc.10065.1.S1_at	gnl|ti|1380822296	23190	UBXN4	9606	NM_014607.3	NM_014607	Homo sapiens UBX domain protein 4 (UBXN4); mRNA
Ssc.10076.1.S1_at	ITC.44056.1378	19777	C80913	10090	NM_011274.4	NM_011274	Mus musculus expressed sequence C80913 (C80913); mRNA
Ssc.1008.1.A1_at	ITC.15044.849	79071	ELOVL6	9606	NM_001130721.1	NM_001130721	Homo sapiens ELOVL family member 6; elongation of long chain fatty acids (FEN1/Elo2; SUR4/Elo3-like; yeast) (ELOVL6); transcript variant 2; mRNA
Ssc.10082.1.A1_at	ITC.45023.1	79158	GNPTAB	9606	NM_024312.3	NM_024312	Homo sapiens N-acetylglucosamine-1-phosphate transferase; alpha and beta subunits (GNPTAB); mRNA
Ssc.10083.1.A1_at	gb|CN030562.1|CN030562	-	-	-	-	-	MORE INFO AVAILABLE AT www.anexdb.org
Ssc.10085.1.A1_at	ITC.44840.2	22800	RRAS2	9606	NM_001102669.1	NM_001102669	Homo sapiens related RAS viral (r-ras) oncogene homolog 2 (RRAS2); transcript variant 2; mRNA
Ssc.10088.1.A1_at	ITC.59405.2948	116068	LYSMD3	9606	NM_198273.1	NM_198273	Homo sapiens LysM; putative peptidoglycan-binding; domain containing 3 (LYSMD3); mRNA
Ssc.10089.1.S1_at	ITC.59392.571	29066	ZC3H7A	9606	NM_014153.2	NM_014153	Homo sapiens zinc finger CCCH-type containing 7A (ZC3H7A); mRNA >gi|27369403|gb|AY163807.1| Homo sapiens zinc-finger protein mRNA; complete cds
Ssc.10089.2.S1_at	ITC.59392.468	29066	ZC3H7A	9606	NM_014153.2	NM_014153	Homo sapiens zinc finger CCCH-type containing 7A (ZC3H7A); mRNA >gi|27369403|gb|AY163807.1| Homo sapiens zinc-finger protein mRNA; complete cds
Ssc.1009.1.A1_at	gnl|ti|1377905680	391504	LOC391504	9606	XR_037098.1	XR_037098	PREDICTED: Homo sapiens misc_RNA (LOC391504); miscRNA
Ssc.10091.1.S1_at	ITC.30080.1740	64784	CRTC3	9606	NM_022769.3	NM_022769	Homo sapiens CREB regulated transcription coactivator 3 (CRTC3); transcript variant 1; mRNA
Ssc.10096.2.A1_at	gnl|ti|1375414304	359948	IRF2BP2	9606	NM_001077397.1	NM_001077397	Homo sapiens interferon regulatory factor 2 binding protein 2 (IRF2BP2); transcript variant 2; mRNA
Ssc.10098.1.A1_at	ITC.1305.1	84945	ABHD13	9606	NM_032859.2	NM_032859	Homo sapiens abhydrolase domain containing 13 (ABHD13); mRNA
Ssc.10099.1.S1_at	ITC.15920.2	10427	SEC24B	9606	NM_001042734.1	NM_001042734	Homo sapiens SEC24 family; member B (S. cerevisiae) (SEC24B); transcript variant 2; mRNA
Ssc.101.1.S1_at	gnl|ti|1380919456	6696	SPP1	9606	NM_001040060.1	NM_001040060	Homo sapiens secreted phosphoprotein 1 (SPP1); transcript variant 3; mRNA
Ssc.1010.1.A1_at	ITC.2.985	67581	Tbc1d23	10090	NM_026254.2	NM_026254	Mus musculus TBC1 domain family; member 23 (Tbc1d23); mRNA >gi|21619361|gb|BC031706.1| Mus musculus TBC1 domain family; member 23; mRNA (cDNA clone MGC:25849 IMAGE:4194266); complete cds
Ssc.10105.1.A1_at	ITC.11989.1	245671	Klf8	10090	NM_173780.4	NM_173780	Mus musculus Kruppel-like factor 8 (Klf8); mRNA
Ssc.10107.1.S1_at	ITC.15044.174	1317	SLC31A1	9606	NM_001859.3	NM_001859	Homo sapiens solute carrier family 31 (copper transporters); member 1 (SLC31A1); mRNA
Ssc.10108.1.A1_at	ITC.1797.1	11046	SLC35D2	9606	NM_007001.1	NM_007001	Homo sapiens solute carrier family 35; member D2 (SLC35D2); mRNA >gi|37665595|dbj|AB122077.1| Homo sapiens SLC35D2 mRNA for nucleotide sugar transporter UGTrel8; complete cds
Ssc.1011.1.S1_at	ITC.59386.2860	9584	RBM39	9606	NM_184234.1	NM_184234	Homo sapiens RNA binding motif protein 39 (RBM39); transcript variant 1; mRNA
Ssc.10110.1.A1_at	ITC.949.3	4212	MEIS2	9606	NM_172316.1	NM_172316	Homo sapiens Meis homeobox 2 (MEIS2); transcript variant h; mRNA
Ssc.10112.1.A1_at	gb|BX922541.2|BX922541	-	-	-	-	-	MORE INFO AVAILABLE AT www.anexdb.org
Ssc.10115.2.S1_at	ITC.44069.39	7280	TUBB2A	9606	NM_001069.2	NM_001069	Homo sapiens tubulin; beta 2A (TUBB2A); mRNA
Ssc.10115.3.S1_a_at	ITC.44069.49	100133479	LOC100133479	9606	XM_001717909.1	XM_001717909	PREDICTED: Homo sapiens hypothetical protein LOC100133479 (LOC100133479); mRNA
Ssc.10118.1.A1_at	ITC.56062.1	54503	ZDHHC13	9606	NM_019028.2	NM_019028	Homo sapiens zinc finger; DHHC-type containing 13 (ZDHHC13); transcript variant 1; mRNA
Ssc.1012.1.S1_at	ITC.587.1	11179	ZNF277	9606	NM_021994.2	NM_021994	Homo sapiens zinc finger protein 277 (ZNF277); mRNA
Ssc.10127.1.A1_at	ITC.59372.444	491	ATP2B2	9606	NM_001683.3	NM_001683	Homo sapiens ATPase; Ca++ transporting; plasma membrane 2 (ATP2B2); transcript variant 2; mRNA
Ssc.10129.1.S1_at	ITC.6.184	55031	USP47	9606	NM_017944.3	NM_017944	Homo sapiens ubiquitin specific peptidase 47 (USP47); mRNA
Ssc.1013.1.A1_at	ITC.15053.190	4257	MGST1	9606	NM_145792.1	NM_145792	Homo sapiens microsomal glutathione S-transferase 1 (MGST1); transcript variant 1a; mRNA
Ssc.10131.1.A1_at	gnl|ti|1380359467	5166	PDK4	9606	NM_002612.3	NM_002612	Homo sapiens pyruvate dehydrogenase kinase; isozyme 4 (PDK4); mRNA
Ssc.10133.1.A1_at	ITC.15044.1724	27131	SNX5	9606	NM_152227.1	NM_152227	Homo sapiens sorting nexin 5 (SNX5); transcript variant 1; mRNA
Ssc.1014.1.S1_at	gnl|ti|1380939104	5692	PSMB4	9606	NM_002796.2	NM_002796	Homo sapiens proteasome (prosome; macropain) subunit; beta type; 4 (PSMB4); mRNA
Ssc.10141.1.A1_at	ITC.2.1608	83930	STARD3NL	9606	NM_032016.2	NM_032016	Homo sapiens STARD3 N-terminal like (STARD3NL); mRNA >gi|25136919|emb|AJ492267.1|HSA492267 Homo sapiens mRNA for MLN64 N-terminal homolog protein (MENTHO gene)
Ssc.10145.1.S1_at	gnl|ti|1380819203	57035	C1orf63	9606	NM_020317.3	NM_020317	Homo sapiens chromosome 1 open reading frame 63 (C1orf63); mRNA
Ssc.10147.1.S1_at	ITC.16077.2	84154	BXDC1	9606	NM_032194.1	NM_032194	Homo sapiens brix domain containing 1 (BXDC1); mRNA >gi|22268136|gb|BC035314.1| Homo sapiens brix domain containing 1; mRNA (cDNA clone MGC:21067 IMAGE:4745524); complete cds
Ssc.10147.2.A1_at	ITC.16077.2	84154	BXDC1	9606	NM_032194.1	NM_032194	Homo sapiens brix domain containing 1 (BXDC1); mRNA >gi|22268136|gb|BC035314.1| Homo sapiens brix domain containing 1; mRNA (cDNA clone MGC:21067 IMAGE:4745524); complete cds
Ssc.10147.3.S1_at	ITC.16077.1	84154	BXDC1	9606	NM_032194.1	NM_032194	Homo sapiens brix domain containing 1 (BXDC1); mRNA >gi|22268136|gb|BC035314.1| Homo sapiens brix domain containing 1; mRNA (cDNA clone MGC:21067 IMAGE:4745524); complete cds
Ssc.10148.1.S1_at	ITC.30079.791	4522	MTHFD1	9606	NM_005956.2	NM_005956	Homo sapiens methylenetetrahydrofolate dehydrogenase (NADP+ dependent) 1; methenyltetrahydrofolate cyclohydrolase; formyltetrahydrofolate synthetase (MTHFD1); mRNA
Ssc.1015.1.S1_at	ITC.59374.12	308	ANXA5	9606	NM_001154.3	NM_001154	Homo sapiens annexin A5 (ANXA5); mRNA
Ssc.10150.1.S1_at	ITC.44056.1358	6386	SDCBP	9606	NM_001007067.1	NM_001007067	Homo sapiens syndecan binding protein (syntenin) (SDCBP); transcript variant 2; mRNA
Ssc.10151.1.A1_at	gnl|ti|1382673772	7247	TSN	9606	NM_004622.2	NM_004622	Homo sapiens translin (TSN); mRNA
Ssc.10155.1.S1_at	ITC.30089.26	54793	KCTD9	9606	NM_017634.2	NM_017634	Homo sapiens potassium channel tetramerisation domain containing 9 (KCTD9); mRNA
Ssc.1016.1.A1_at	ITC.1.1084	614744	LOC614744	9913	XM_866332.3	XM_866332	PREDICTED: Bos taurus similar to Uncharacterized protein C8orf37 homolog (LOC614744); mRNA
Ssc.10160.1.A1_at	gnl|ti|1379773203	7456	WIPF1	9606	NM_003387.4	NM_003387	Homo sapiens WAS/WASL interacting protein family; member 1 (WIPF1); transcript variant 1; mRNA
Ssc.10169.1.A1_at	ITC.30483.1	55149	PAPD1	9606	NM_018109.3	NM_018109	Homo sapiens PAP associated domain containing 1 (PAPD1); mRNA
Ssc.1017.1.S1_at	gnl|ti|1377311757	25878	MXRA5	9606	NM_015419.3	NM_015419	Homo sapiens matrix-remodelling associated 5 (MXRA5); mRNA
Ssc.10175.1.S1_at	ITC.16032.3	6872	TAF1	9606	NM_138923.2	NM_138923	Homo sapiens TAF1 RNA polymerase II; TATA box binding protein (TBP)-associated factor; 250kDa (TAF1); transcript variant 2; mRNA
Ssc.1018.1.S1_at	ITC.44082.22	847	CAT	9606	NM_001752.2	NM_001752	Homo sapiens catalase (CAT); mRNA
Ssc.10180.1.S1_at	ITC.44058.138	140739	UBE2F	9606	NM_080678.1	NM_080678	Homo sapiens ubiquitin-conjugating enzyme E2F (putative) (UBE2F); mRNA >gi|14714800|gb|BC010549.1| Homo sapiens ubiquitin-conjugating enzyme E2F (putative); mRNA (cDNA clone MGC:18120 IMAGE:4153270); complete cds
Ssc.10184.1.S1_at	ITC.16656.1	64766	S100PBP	9606	NM_022753.2	NM_022753	Homo sapiens S100P binding protein (S100PBP); transcript variant 1; mRNA
Ssc.10185.1.S1_at	ITC.30114.60	51773	RSF1	9606	NM_016578.3	NM_016578	Homo sapiens remodeling and spacing factor 1 (RSF1); mRNA
Ssc.10185.2.A1_at	ITC.30114.10	51773	RSF1	9606	NM_016578.3	NM_016578	Homo sapiens remodeling and spacing factor 1 (RSF1); mRNA
Ssc.1019.1.S1_at	ITC.9.91	9878	TOX4	9606	NM_014828.2	NM_014828	Homo sapiens TOX high mobility group box family member 4 (TOX4); mRNA
Ssc.1019.2.S1_at	ITC.9.56	9878	TOX4	9606	NM_014828.2	NM_014828	Homo sapiens TOX high mobility group box family member 4 (TOX4); mRNA
Ssc.10191.1.A1_at	ITC.1542.1	130074	FAM168B	9606	NM_001009993.2	NM_001009993	Homo sapiens family with sequence similarity 168; member B (FAM168B); mRNA
Ssc.10191.2.A1_at	ITC.1542.1	130074	FAM168B	9606	NM_001009993.2	NM_001009993	Homo sapiens family with sequence similarity 168; member B (FAM168B); mRNA
Ssc.10192.1.A1_at	ITC.59406.225	1353	COX11	9606	NM_004375.2	NM_004375	Homo sapiens COX11 homolog; cytochrome c oxidase assembly protein (yeast) (COX11); nuclear gene encoding mitochondrial protein; mRNA
Ssc.10193.1.A1_at	ITC.59186.1	4931	NVL	9606	NM_002533.2	NM_002533	Homo sapiens nuclear VCP-like (NVL); transcript variant 1; mRNA
Ssc.10194.1.A1_at	ITC.30080.1375	654323	LOC654323	9823	NM_001038000.1	NM_001038000	Sus scrofa FKBP1A-like (LOC654323); mRNA >gi|61098746|gb|AY820760.1| Sus scrofa FKBP1A-like mRNA; complete cds
Ssc.10195.1.A1_at	ITC.44058.137	100154567	LOC100154567	9823	XM_001928969.1	XM_001928969	PREDICTED: Sus scrofa similar to Nucleoporin Nup43 (p42) (LOC100154567); mRNA
Ssc.10198.1.A1_at	gnl|ti|1382794450	3799	KIF5B	9606	NM_004521.2	NM_004521	Homo sapiens kinesin family member 5B (KIF5B); mRNA
Ssc.10199.2.S1_a_at	ITC.45014.4	84062	DTNBP1	9606	NM_183040.1	NM_183040	Homo sapiens dystrobrevin binding protein 1 (DTNBP1); transcript variant 2; mRNA
Ssc.10199.3.S1_at	ITC.45014.4	84062	DTNBP1	9606	NM_183040.1	NM_183040	Homo sapiens dystrobrevin binding protein 1 (DTNBP1); transcript variant 2; mRNA
Ssc.102.1.S1_at	ITC.30079.114	5518	PPP2R1A	9606	NM_014225.4	NM_014225	Homo sapiens protein phosphatase 2 (formerly 2A); regulatory subunit A; alpha isoform (PPP2R1A); mRNA
Ssc.1020.1.S1_at	gnl|ti|1376941095	1513	CTSK	9606	NM_000396.2	NM_000396	Homo sapiens cathepsin K (CTSK); mRNA
Ssc.10203.1.S1_at	gnl|ti|1377954420	-	-	-	-	-	MORE INFO AVAILABLE AT www.anexdb.org
Ssc.10204.1.A1_at	ITC.45135.1	55591	VEZT	9606	NM_017599.3	NM_017599	Homo sapiens vezatin; adherens junctions transmembrane protein (VEZT); mRNA
Ssc.10207.1.A1_at	gb|CO955559.1|CO955559	-	-	-	-	-	MORE INFO AVAILABLE AT www.anexdb.org
Ssc.10208.1.A1_s_at	ITC.44057.5	64859	OBFC2A	9606	NM_001031716.2	NM_001031716	Homo sapiens oligonucleotide/oligosaccharide-binding fold containing 2A (OBFC2A); transcript variant 1; mRNA
Ssc.10211.1.S1_at	ITC.59386.2665	4801	NFYB	9606	NM_006166.3	NM_006166	Homo sapiens nuclear transcription factor Y; beta (NFYB); mRNA
Ssc.10212.1.A1_at	ITC.30095.34	142678	MIB2	9606	NM_080875.1	NM_080875	Homo sapiens mindbomb homolog 2 (Drosophila) (MIB2); mRNA >gi|20975273|dbj|AB074480.1| Homo sapiens mRNA for skeletrophin; complete cds
Ssc.10215.1.A1_at	gb|BI400202.1|BI400202	-	-	-	-	-	MORE INFO AVAILABLE AT www.anexdb.org
Ssc.1022.1.A1_at	ITC.44921.2	54495	TXNDC10	9606	NM_019022.3	NM_019022	Homo sapiens thioredoxin domain containing 10 (TXNDC10); mRNA
Ssc.10221.2.A1_at	ITC.30081.838	3340	NDST1	9606	NM_001543.4	NM_001543	Homo sapiens N-deacetylase/N-sulfotransferase (heparan glucosaminyl) 1 (NDST1); mRNA
Ssc.10224.1.A1_at	ITC.2.659	23607	CD2AP	9606	NM_012120.2	NM_012120	Homo sapiens CD2-associated protein (CD2AP); mRNA
Ssc.10226.1.A2_at	ITC.44059.184	388	RHOB	9606	NM_004040.2	NM_004040	Homo sapiens ras homolog gene family; member B (RHOB); mRNA
Ssc.10226.1.A3_at	ITC.44059.184	388	RHOB	9606	NM_004040.2	NM_004040	Homo sapiens ras homolog gene family; member B (RHOB); mRNA
Ssc.1023.1.S1_at	ITC.30087.134	4775	NFATC3	9606	NM_173165.1	NM_173165	Homo sapiens nuclear factor of activated T-cells; cytoplasmic; calcineurin-dependent 3 (NFATC3); transcript variant 1; mRNA
Ssc.10231.1.A1_at	ITC.44061.24	55161	TMEM33	9606	NM_018126.1	NM_018126	Homo sapiens transmembrane protein 33 (TMEM33); mRNA >gi|7022615|dbj|AK001387.1| Homo sapiens cDNA FLJ10525 fis; clone NT2RP2000892
Ssc.10232.1.A1_at	ITC.59405.3270	29116	MYLIP	9606	NM_013262.3	NM_013262	Homo sapiens myosin regulatory light chain interacting protein (MYLIP); mRNA
Ssc.10237.1.S1_at	gnl|ti|1374461481	26353	HSPB8	9606	NM_014365.2	NM_014365	Homo sapiens heat shock 22kDa protein 8 (HSPB8); mRNA
Ssc.10238.1.A1_at	ITC.59401.1330	6557	SLC12A1	9606	NM_000338.2	NM_000338	Homo sapiens solute carrier family 12 (sodium/potassium/chloride transporters); member 1 (SLC12A1); mRNA
Ssc.1024.1.S1_at	ITC.44057.742	6641	SNTB1	9606	NM_021021.3	NM_021021	Homo sapiens syntrophin; beta 1 (dystrophin-associated protein A1; 59kDa; basic component 1) (SNTB1); mRNA
Ssc.10244.2.S1_at	gb|BX917241.2|BX917241	-	-	-	-	-	MORE INFO AVAILABLE AT www.anexdb.org
Ssc.1025.1.S1_at	ITC.30079.1084	55209	SETD5	9606	NM_001080517.1	NM_001080517	Homo sapiens SET domain containing 5 (SETD5); mRNA
Ssc.10250.1.A1_at	gnl|ti|1380945467	4048	LTA4H	9606	NM_000895.1	NM_000895	Homo sapiens leukotriene A4 hydrolase (LTA4H); mRNA >gi|187172|gb|J03459.1|HUMLKHA Human leukotriene A-4 hydrolase mRNA; complete cds
Ssc.10254.2.A1_a_at	ITC.30514.3	116225	ZMYND19	9606	NM_138462.2	NM_138462	Homo sapiens zinc finger; MYND-type containing 19 (ZMYND19); mRNA
Ssc.10256.1.A1_at	ITC.31605.1	5142	PDE4B	9606	NM_002600.3	NM_002600	Homo sapiens phosphodiesterase 4B; cAMP-specific (phosphodiesterase E4 dunce homolog; Drosophila) (PDE4B); transcript variant a; mRNA
Ssc.1026.1.S1_at	ITC.7.16	56987	BBX	9606	NM_020235.4	NM_020235	Homo sapiens bobby sox homolog (Drosophila) (BBX); mRNA
Ssc.1026.2.S1_at	ITC.7.16	56987	BBX	9606	NM_020235.4	NM_020235	Homo sapiens bobby sox homolog (Drosophila) (BBX); mRNA
Ssc.1026.3.S1_at	ITC.7.123	5345	SERPINF2	9606	NM_000934.3	NM_000934	Homo sapiens serpin peptidase inhibitor; clade F (alpha-2 antiplasmin; pigment epithelium derived factor); member 2 (SERPINF2); mRNA
Ssc.10260.1.A1_at	gnl|ti|1382797762	50809	HP1BP3	9606	NM_016287.3	NM_016287	Homo sapiens heterochromatin protein 1; binding protein 3 (HP1BP3); mRNA
Ssc.10261.1.A1_at	ITC.3667.1	613428	ZFYVE9	9913	XM_863952.2	XM_863952	PREDICTED: Bos taurus similar to Zinc finger FYVE domain-containing protein 9 (Mothers against decapentaplegic homolog-interacting protein) (Madh-interacting protein) (Smad anchor for receptor activation) (Receptor activation anchor) (hSARA) (Novel serine protease) (NSP; transcript variant 2 (ZFYVE9); mRNA
Ssc.10263.1.A1_at	ITC.45861.2	89890	KBTBD6	9606	NM_152903.4	NM_152903	Homo sapiens kelch repeat and BTB (POZ) domain containing 6 (KBTBD6); mRNA
Ssc.10264.1.A1_at	ITC.17071.1	5774	PTPN3	9606	NM_002829.2	NM_002829	Homo sapiens protein tyrosine phosphatase; non-receptor type 3 (PTPN3); mRNA
Ssc.1027.1.S1_at	ITC.30082.434	427	ASAH1	9606	NM_177924.3	NM_177924	Homo sapiens N-acylsphingosine amidohydrolase (acid ceramidase) 1 (ASAH1); transcript variant 1; mRNA
Ssc.10270.1.S1_at	ITC.1.1203	6917	TCEA1	9606	NM_006756.2	NM_006756	Homo sapiens transcription elongation factor A (SII); 1 (TCEA1); transcript variant 1; mRNA
Ssc.10272.1.A1_at	gb|BI400401.1|BI400401	-	-	-	-	-	MORE INFO AVAILABLE AT www.anexdb.org
Ssc.10274.1.A1_at	ITC.1.161	6016	RIT1	9606	NM_006912.4	NM_006912	Homo sapiens Ras-like without CAAX 1 (RIT1); mRNA
Ssc.10276.1.A1_at	ITC.15066.185	9169	SFRS2IP	9606	NM_004719.2	NM_004719	Homo sapiens splicing factor; arginine/serine-rich 2; interacting protein (SFRS2IP); mRNA
Ssc.1028.1.S1_at	ITC.15879.1	84272	YIPF4	9606	NM_032312.3	NM_032312	Homo sapiens Yip1 domain family; member 4 (YIPF4); mRNA
Ssc.10282.1.S1_at	ITC.30081.1233	659	BMPR2	9606	NM_001204.6	NM_001204	Homo sapiens bone morphogenetic protein receptor; type II (serine/threonine kinase) (BMPR2); mRNA
Ssc.10283.1.S1_at	gb|BF703724.1|BF703724	-	-	-	-	-	MORE INFO AVAILABLE AT www.anexdb.org
Ssc.1029.1.S1_at	ITC.59386.492	100128062	SLC2A3P1	9606	XR_037424.1	XR_037424	PREDICTED: Homo sapiens misc_RNA (LOC100128062); miscRNA
Ssc.10291.1.S1_at	ITC.59401.1530	9208	LRRFIP1	9606	NM_001137551.1	NM_001137551	Homo sapiens leucine rich repeat (in FLII) interacting protein 1 (LRRFIP1); transcript variant 2; mRNA
Ssc.10292.1.S1_at	ITC.30083.1536	55331	PHCA	9606	NM_018367.5	NM_018367	Homo sapiens phytoceramidase; alkaline (PHCA); mRNA
Ssc.10295.1.A1_at	ITC.30097.73	8407	TAGLN2	9606	NM_003564.1	NM_003564	Homo sapiens transgelin 2 (TAGLN2); mRNA >gi|434762|dbj|D21261.1|HUMORFFA Homo sapiens KIAA0120 mRNA; partial cds
Ssc.10296.1.A1_at	ITC.59379.322	511690	ST6GALNAC2	9913	NM_001075533.1	NM_001075533	Bos taurus ST6 (alpha-N-acetyl-neuraminyl-2;3-beta-galactosyl-1; 3)-N-acetylgalactosaminide alpha-2;6-sialyltransferase 2 (ST6GALNAC2); mRNA >gi|109939977|gb|BC118158.1| Bos taurus ST6 (alpha-N-acetyl-neuraminyl-2;3-beta-galactosyl-1; 3)-N-acetylgalactosaminide alpha-2;6-sialyltransferase 2; mRNA (cDNA clone MGC:139669 IMAGE:8211381); complete cds
Ssc.10297.1.S1_at	ITC.1.909	832	CAPZB	9606	NM_004930.2	NM_004930	Homo sapiens capping protein (actin filament) muscle Z-line; beta (CAPZB); mRNA
Ssc.10297.3.S1_a_at	ITC.1.85	832	CAPZB	9606	NM_004930.2	NM_004930	Homo sapiens capping protein (actin filament) muscle Z-line; beta (CAPZB); mRNA
Ssc.10298.1.A1_at	ITC.1781.1	202018	TAPT1	9606	NM_153365.2	NM_153365	Homo sapiens transmembrane anterior posterior transformation 1 (TAPT1); mRNA
Ssc.10299.1.A1_at	gnl|ti|1374523536	644877	LOC644877	9606	XR_019364.2	XR_019364	PREDICTED: Homo sapiens misc_RNA (LOC644877); miscRNA
Ssc.10299.2.S1_at	ITC.30079.845	27101	CACYBP	9606	NM_014412.2	NM_014412	Homo sapiens calcyclin binding protein (CACYBP); transcript variant 1; mRNA
Ssc.1030.1.S1_at	gnl|ti|1377785127	51123	ZNF706	9606	NM_016096.3	NM_016096	Homo sapiens zinc finger protein 706 (ZNF706); transcript variant 2; mRNA
Ssc.10300.1.S1_at	ITC.30106.5	90293	KLHL13	9606	NM_033495.2	NM_033495	Homo sapiens kelch-like 13 (Drosophila) (KLHL13); mRNA
Ssc.10303.1.A1_at	gnl|ti|1377954990	80310	PDGFD	9606	NM_025208.4	NM_025208	Homo sapiens platelet derived growth factor D (PDGFD); transcript variant 1; mRNA
Ssc.10308.1.A1_at	ITC.15051.178	-	-	-	-	-	MORE INFO AVAILABLE AT www.anexdb.org
Ssc.1031.1.S1_at	ITC.15047.29	4938	OAS1	9606	NM_001032409.1	NM_001032409	Homo sapiens 2';5'-oligoadenylate synthetase 1; 40/46kDa (OAS1); transcript variant 3; mRNA
Ssc.10311.1.A1_at	ITC.30080.578	6885	MAP3K7	9606	NM_003188.2	NM_003188	Homo sapiens mitogen-activated protein kinase kinase kinase 7 (MAP3K7); transcript variant A; mRNA
Ssc.10311.2.A1_at	ITC.30080.578	6885	MAP3K7	9606	NM_003188.2	NM_003188	Homo sapiens mitogen-activated protein kinase kinase kinase 7 (MAP3K7); transcript variant A; mRNA
Ssc.10316.1.S1_at	gnl|ti|1374469223	72	ACTG2	9606	NM_001615.3	NM_001615	Homo sapiens actin; gamma 2; smooth muscle; enteric (ACTG2); mRNA
Ssc.10318.1.A1_at	ITC.44056.754	22976	PAXIP1	9606	NM_007349.3	NM_007349	Homo sapiens PAX interacting (with transcription-activation domain) protein 1 (PAXIP1); mRNA
Ssc.10320.1.A1_at	ITC.59405.3030	8526	DGKE	9606	NM_003647.1	NM_003647	Homo sapiens diacylglycerol kinase; epsilon 64kDa (DGKE); mRNA >gi|1289444|gb|U49379.1|HSU49379 Human diacylglycerol kinase epsilon DGK mRNA; complete cds
Ssc.10324.1.A1_at	ITC.59392.153	51552	RAB14	9606	NM_016322.3	NM_016322	Homo sapiens RAB14; member RAS oncogene family (RAB14); mRNA
Ssc.10326.1.A1_at	ITC.17585.1	100153245	LOC100153245	9823	XM_001925439.1	XM_001925439	PREDICTED: Sus scrofa similar to F-box and leucine-rich repeat protein 6 (LOC100153245); mRNA
Ssc.10327.1.A1_at	ITC.791.3	2519	FUCA2	9606	NM_032020.3	NM_032020	Homo sapiens fucosidase; alpha-L- 2; plasma (FUCA2); mRNA
Ssc.10328.1.A1_at	ITC.59405.1059	79822	ARHGAP28	9606	NM_001010000.1	NM_001010000	Homo sapiens Rho GTPase activating protein 28 (ARHGAP28); transcript variant 1; mRNA
Ssc.10329.1.S1_at	ITC.44057.280	74365	Lonrf3	10090	NM_028894.1	NM_028894	Mus musculus LON peptidase N-terminal domain and ring finger 3 (Lonrf3); mRNA
Ssc.10333.1.A1_at	ITC.59405.132	8548	BLZF1	9606	NM_003666.2	NM_003666	Homo sapiens basic leucine zipper nuclear factor 1 (BLZF1); mRNA
Ssc.10336.1.S1_at	ITC.15058.151	51247	PAIP2	9606	NM_016480.3	NM_016480	Homo sapiens poly(A) binding protein interacting protein 2 (PAIP2); transcript variant 2; mRNA
Ssc.10338.1.A1_at	ITC.44056.2172	4690	NCK1	9606	NM_006153.3	NM_006153	Homo sapiens NCK adaptor protein 1 (NCK1); mRNA >gi|33871536|gb|BC006403.2| Homo sapiens NCK adaptor protein 1; mRNA (cDNA clone MGC:12668 IMAGE:4304621); complete cds
Ssc.10339.1.A1_at	gnl|ti|1380352940	509009	SLC35E3	9913	NM_001083654.1	NM_001083654	Bos taurus solute carrier family 35; member E3 (SLC35E3); mRNA >gi|134024749|gb|BC134617.1| Bos taurus solute carrier family 35; member E3; mRNA (cDNA clone MGC:151827 IMAGE:8471798); complete cds
Ssc.1034.1.A1_at	ITC.44056.2016	25976	TIPARP	9606	NM_015508.3	NM_015508	Homo sapiens TCDD-inducible poly(ADP-ribose) polymerase (TIPARP); mRNA
Ssc.10341.1.S1_at	gnl|ti|1380724329	-	-	-	-	-	MORE INFO AVAILABLE AT www.anexdb.org
Ssc.10346.1.A1_at	ITC.32253.1	105855	Nckap1l	10090	NM_153505.4	NM_153505	Mus musculus NCK associated protein 1 like (Nckap1l); mRNA
Ssc.10347.1.S1_at	ITC.44056.1706	23585	TMEM50A	9606	NM_014313.2	NM_014313	Homo sapiens transmembrane protein 50A (TMEM50A); mRNA
Ssc.10349.1.S1_at	ITC.59379.86	26524	LATS2	9606	NM_014572.2	NM_014572	Homo sapiens LATS; large tumor suppressor; homolog 2 (Drosophila) (LATS2); mRNA
Ssc.1035.1.S1_at	ITC.6.210	5315	PKM2	9606	NM_002654.3	NM_002654	Homo sapiens pyruvate kinase; muscle (PKM2); transcript variant 1; mRNA
Ssc.10351.1.A1_at	ITC.1158.1	5329	PLAUR	9606	NM_002659.2	NM_002659	Homo sapiens plasminogen activator; urokinase receptor (PLAUR); transcript variant 1; mRNA
Ssc.10359.1.S1_at	ITC.1047.1	54997	TESC	9606	NM_017899.2	NM_017899	Homo sapiens tescalcin (TESC); mRNA
Ssc.10359.2.A1_at	gb|BI183713.1|BI183713	-	-	-	-	-	MORE INFO AVAILABLE AT www.anexdb.org
Ssc.10360.1.S1_at	ITC.2.128	162073	ITPRIPL2	9606	NM_001034841.2	NM_001034841	Homo sapiens inositol 1;4;5-triphosphate receptor interacting protein-like 2 (ITPRIPL2); mRNA
Ssc.10363.1.A1_at	ITC.59408.405	51382	ATP6V1D	9606	NM_015994.2	NM_015994	Homo sapiens ATPase; H+ transporting; lysosomal 34kDa; V1 subunit D (ATP6V1D); mRNA
Ssc.10365.1.A1_at	ITC.30087.232	6645	SNTB2	9606	NM_006750.3	NM_006750	Homo sapiens syntrophin; beta 2 (dystrophin-associated protein A1; 59kDa; basic component 2) (SNTB2); mRNA
Ssc.1037.1.S1_at	ITC.15064.69	9445	ITM2B	9606	NM_021999.3	NM_021999	Homo sapiens integral membrane protein 2B (ITM2B); mRNA
Ssc.10373.1.S1_at	ITC.59377.16	57580	PREX1	9606	NM_020820.3	NM_020820	Homo sapiens phosphatidylinositol-3;4;5-trisphosphate-dependent Rac exchange factor 1 (PREX1); mRNA
Ssc.10373.2.S1_at	ITC.59377.16	57580	PREX1	9606	NM_020820.3	NM_020820	Homo sapiens phosphatidylinositol-3;4;5-trisphosphate-dependent Rac exchange factor 1 (PREX1); mRNA
Ssc.10378.1.A1_at	ITC.20817.1	85463	ZC3H12C	9606	NM_033390.1	NM_033390	Homo sapiens zinc finger CCCH-type containing 12C (ZC3H12C); mRNA
Ssc.10382.1.A1_at	ITC.1007.1	4645	MYO5B	9606	NM_001080467.1	NM_001080467	Homo sapiens myosin VB (MYO5B); mRNA
Ssc.10386.1.S1_at	ITC.59384.201	4015	LOX	9606	NM_002317.4	NM_002317	Homo sapiens lysyl oxidase (LOX); mRNA
Ssc.10388.1.S1_a_at	ITC.16094.1	56342	PPAN	9606	NM_020230.4	NM_020230	Homo sapiens peter pan homolog (Drosophila) (PPAN); mRNA
Ssc.10388.2.S1_at	ITC.16094.1	56342	PPAN	9606	NM_020230.4	NM_020230	Homo sapiens peter pan homolog (Drosophila) (PPAN); mRNA
Ssc.10389.1.A1_at	ITC.59371.1502	396570	PLET	9823	NM_213744.1	NM_213744	Sus scrofa placenta expressed transcript protein (PLET); mRNA >gi|33304512|gb|AY351651.1| Sus scrofa placenta expressed transcript protein (PLET) mRNA; complete cds
Ssc.10393.1.S1_at	ITC.44795.2	23608	MKRN1	9606	NM_013446.2	NM_013446	Homo sapiens makorin ring finger protein 1 (MKRN1); mRNA >gi|19684159|gb|BC025955.1| Homo sapiens makorin ring finger protein 1; mRNA (cDNA clone MGC:39197 IMAGE:4869484); complete cds
Ssc.10393.2.A1_at	ITC.44795.2	23608	MKRN1	9606	NM_013446.2	NM_013446	Homo sapiens makorin ring finger protein 1 (MKRN1); mRNA >gi|19684159|gb|BC025955.1| Homo sapiens makorin ring finger protein 1; mRNA (cDNA clone MGC:39197 IMAGE:4869484); complete cds
Ssc.10394.1.A1_at	ITC.45328.1	114814	GNRHR2	9606	NR_002328.3	NR_002328	Homo sapiens gonadotropin-releasing hormone (type 2) receptor 2 (GNRHR2); non-coding RNA
Ssc.10395.1.A1_at	ITC.15059.63	6880	TAF9	9606	NM_003187.4	NM_003187	Homo sapiens TAF9 RNA polymerase II; TATA box binding protein (TBP)-associated factor; 32kDa (TAF9); transcript variant 1; mRNA
Ssc.104.1.S1_at	ITC.15044.954	5520	PPP2R2A	9606	NM_002717.2	NM_002717	Homo sapiens protein phosphatase 2 (formerly 2A); regulatory subunit B; alpha isoform (PPP2R2A); mRNA
Ssc.10401.1.A1_at	ITC.30079.1546	3281	HSBP1	9606	NM_001537.2	NM_001537	Homo sapiens heat shock factor binding protein 1 (HSBP1); mRNA
Ssc.10406.1.A1_at	ITC.15047.142	3920	LAMP2	9606	NM_002294.2	NM_002294	Homo sapiens lysosomal-associated membrane protein 2 (LAMP2); transcript variant A; mRNA
Ssc.10408.1.S1_at	ITC.44057.840	129531	MITD1	9606	NM_138798.1	NM_138798	Homo sapiens MIT; microtubule interacting and transport; domain containing 1 (MITD1); mRNA >gi|17391062|gb|BC018453.1| Homo sapiens MIT; microtubule interacting and transport; domain containing 1; mRNA (cDNA clone MGC:21379 IMAGE:4509694); complete cds
Ssc.10409.1.S1_at	gnl|ti|1380802535	-	-	-	-	-	MORE INFO AVAILABLE AT www.anexdb.org
Ssc.10410.1.A1_at	ITC.847.2	80823	BHLHB9	9606	NM_030639.1	NM_030639	Homo sapiens basic helix-loop-helix domain containing; class B; 9 (BHLHB9); mRNA >gi|34783574|gb|BC041409.2| Homo sapiens basic helix-loop-helix domain containing; class B; 9; mRNA (cDNA clone MGC:44058 IMAGE:5284828); complete cds
Ssc.10413.1.A1_at	ITC.59372.637	57475	PLEKHH1	9606	NM_020715.2	NM_020715	Homo sapiens pleckstrin homology domain containing; family H (with MyTH4 domain) member 1 (PLEKHH1); mRNA
Ssc.10416.1.S1_at	ITC.59392.206	51663	ZFR	9606	NM_016107.3	NM_016107	Homo sapiens zinc finger RNA binding protein (ZFR); mRNA
Ssc.10419.1.A1_at	ITC.44824.2	54951	COMMD8	9606	NM_017845.3	NM_017845	Homo sapiens COMM domain containing 8 (COMMD8); mRNA
Ssc.1042.1.A1_at	gnl|ti|1382787262	29883	CNOT7	9606	NM_013354.5	NM_013354	Homo sapiens CCR4-NOT transcription complex; subunit 7 (CNOT7); transcript variant 1; mRNA
Ssc.10426.1.S1_at	ITC.30081.759	8662	EIF3B	9606	NM_003751.3	NM_003751	Homo sapiens eukaryotic translation initiation factor 3; subunit B (EIF3B); transcript variant 1; mRNA
Ssc.10427.1.S1_at	ITC.44057.704	50999	TMED5	9606	NM_016040.3	NM_016040	Homo sapiens transmembrane emp24 protein transport domain containing 5 (TMED5); mRNA >gi|47123296|gb|BC070051.1| Homo sapiens transmembrane emp24 protein transport domain containing 5; mRNA (cDNA clone MGC:87146 IMAGE:5265257); complete cds
Ssc.10427.2.A1_at	ITC.44057.72	50999	TMED5	9606	NM_016040.3	NM_016040	Homo sapiens transmembrane emp24 protein transport domain containing 5 (TMED5); mRNA >gi|47123296|gb|BC070051.1| Homo sapiens transmembrane emp24 protein transport domain containing 5; mRNA (cDNA clone MGC:87146 IMAGE:5265257); complete cds
Ssc.10428.1.S1_a_at	ITC.16005.1	112483	SAT2	9606	NM_133491.2	NM_133491	Homo sapiens spermidine/spermine N1-acetyltransferase family member 2 (SAT2); mRNA >gi|33877800|gb|BC011751.2| Homo sapiens spermidine/spermine N1-acetyltransferase family member 2; mRNA (cDNA clone MGC:19712 IMAGE:3534187); complete cds
Ssc.10435.1.A1_at	ITC.30081.1265	23167	EFR3A	9606	NM_015137.3	NM_015137	Homo sapiens EFR3 homolog A (S. cerevisiae) (EFR3A); mRNA
Ssc.10437.1.A1_at	ITC.44057.531	30061	SLC40A1	9606	NM_014585.5	NM_014585	Homo sapiens solute carrier family 40 (iron-regulated transporter); member 1 (SLC40A1); mRNA
Ssc.1045.1.A1_at	gnl|ti|1382528428	80335	WDR82	9606	NM_025222.3	NM_025222	Homo sapiens WD repeat domain 82 (WDR82); mRNA
Ssc.10451.1.S1_at	gnl|ti|1377116379	5176	SERPINF1	9606	NM_002615.4	NM_002615	Homo sapiens serpin peptidase inhibitor; clade F (alpha-2 antiplasmin; pigment epithelium derived factor); member 1 (SERPINF1); mRNA
Ssc.10454.1.A1_at	ITC.4.150	17158	Man2a1	10090	NM_008549.1	NM_008549	Mus musculus mannosidase 2; alpha 1 (Man2a1); mRNA >gi|49943|emb|X61172.1|MMAMANII Mouse mRNA for alpha-mannosidase II
Ssc.1046.1.A1_at	ITC.30080.549	23074	UHRF1BP1L	9606	NM_015054.1	NM_015054	Homo sapiens UHRF1 binding protein 1-like (UHRF1BP1L); transcript variant 1; mRNA
Ssc.10460.1.S1_at	ITC.15051.49	629	CFB	9606	NM_001710.5	NM_001710	Homo sapiens complement factor B (CFB); mRNA
Ssc.10464.1.A1_at	ITC.2.874	616082	DUPD1	9913	NM_001105444.1	NM_001105444	Bos taurus dual specificity phosphatase and pro isomerase domain containing 1 (DUPD1); mRNA >gi|151554470|gb|BC149835.1| Bos taurus dual specificity phosphatase and pro isomerase domain containing 1; mRNA (cDNA clone MGC:160041 IMAGE:8507290); complete cds
Ssc.10471.1.A1_at	ITC.16512.1	72167	Thumpd2	10090	XM_898870.3	XM_898870	PREDICTED: Mus musculus THUMP domain containing 2; transcript variant 3 (Thumpd2); mRNA
Ssc.10473.1.A1_at	ITC.30093.41	80829	ZFP91	9606	NM_053023.3	NM_053023	Homo sapiens zinc finger protein 91 homolog (mouse) (ZFP91); mRNA
Ssc.10475.1.A1_at	ITC.34628.1	10426	TUBGCP3	9606	NM_006322.4	NM_006322	Homo sapiens tubulin; gamma complex associated protein 3 (TUBGCP3); mRNA
Ssc.1048.1.S1_at	ITC.30080.673	1861	TOR1A	9606	NM_000113.2	NM_000113	Homo sapiens torsin family 1; member A (torsin A) (TOR1A); mRNA
Ssc.10482.1.A1_at	ITC.15045.122	2259	FGF14	9606	NM_004115.3	NM_004115	Homo sapiens fibroblast growth factor 14 (FGF14); transcript variant 1; mRNA
Ssc.10483.1.S1_at	gb|DY425950.1|DY425950	-	-	-	-	-	MORE INFO AVAILABLE AT www.anexdb.org
Ssc.10483.2.S1_at	ITC.44075.16	9667	SAFB2	9606	NM_014649.2	NM_014649	Homo sapiens scaffold attachment factor B2 (SAFB2); mRNA
Ssc.10484.1.A1_s_at	gnl|ti|1382676616	7323	UBE2D3	9606	NM_003340.4	NM_003340	Homo sapiens ubiquitin-conjugating enzyme E2D 3 (UBC4/5 homolog; yeast) (UBE2D3); transcript variant 1; mRNA
Ssc.10486.1.A1_at	ITC.805.1	57403	RAB22A	9606	NM_020673.2	NM_020673	Homo sapiens RAB22A; member RAS oncogene family (RAB22A); mRNA
Ssc.10487.1.A1_at	ITC.59406.246	5918	RARRES1	9606	NM_206963.1	NM_206963	Homo sapiens retinoic acid receptor responder (tazarotene induced) 1 (RARRES1); transcript variant 1; mRNA
Ssc.10488.1.A1_at	ITC.30084.38	5373	PMM2	9606	NM_000303.2	NM_000303	Homo sapiens phosphomannomutase 2 (PMM2); mRNA
Ssc.10489.1.A1_at	ITC.59385.294	6154	RPL26	9606	NM_000987.3	NM_000987	Homo sapiens ribosomal protein L26 (RPL26); mRNA
Ssc.10490.1.A1_at	ITC.59386.989	10499	NCOA2	9606	NM_006540.2	NM_006540	Homo sapiens nuclear receptor coactivator 2 (NCOA2); mRNA
Ssc.10492.1.S1_at	ITC.15064.28	2688	GH1	9606	NM_022560.2	NM_022560	Homo sapiens growth hormone 1 (GH1); transcript variant 3; mRNA
Ssc.10493.1.A1_at	gnl|ti|1379775244	10314	LANCL1	9606	NM_006055.2	NM_006055	Homo sapiens LanC lantibiotic synthetase component C-like 1 (bacterial) (LANCL1); transcript variant 1; mRNA
Ssc.10494.1.S1_at	ITC.30079.699	10768	AHCYL1	9606	NM_006621.4	NM_006621	Homo sapiens S-adenosylhomocysteine hydrolase-like 1 (AHCYL1); mRNA
Ssc.10495.1.A1_at	ITC.59387.323	58487	CREBZF	9606	NM_001039618.1	NM_001039618	Homo sapiens CREB/ATF bZIP transcription factor (CREBZF); mRNA
Ssc.10498.1.A1_at	ITC.44297.1	55840	EAF2	9606	NM_018456.4	NM_018456	Homo sapiens ELL associated factor 2 (EAF2); mRNA
Ssc.10499.1.S1_at	ITC.44073.28	1081	CGA	9606	NM_000735.2	NM_000735	Homo sapiens glycoprotein hormones; alpha polypeptide (CGA); mRNA
Ssc.105.1.S1_at	ITC.1.763	5573	PRKAR1A	9606	NM_002734.3	NM_002734	Homo sapiens protein kinase; cAMP-dependent; regulatory; type I; alpha (tissue specific extinguisher 1) (PRKAR1A); transcript variant 1; mRNA
Ssc.105.2.A1_at	ITC.1.547	5573	PRKAR1A	9606	NM_212472.1	NM_212472	Homo sapiens protein kinase; cAMP-dependent; regulatory; type I; alpha (tissue specific extinguisher 1) (PRKAR1A); transcript variant 3; mRNA
Ssc.1050.1.S1_at	ITC.44056.1170	6888	TALDO1	9606	NM_006755.1	NM_006755	Homo sapiens transaldolase 1 (TALDO1); mRNA >gi|4995970|gb|L19437.2|HUMTRNSAL Homo sapiens transaldolase mRNA; complete cds
Ssc.10500.1.A1_at	ITC.59401.2139	23057	NMNAT2	9606	NM_170706.2	NM_170706	Homo sapiens nicotinamide nucleotide adenylyltransferase 2 (NMNAT2); transcript variant 2; mRNA
Ssc.10503.1.A1_at	gb|BF702317.1|BF702317	-	-	-	-	-	MORE INFO AVAILABLE AT www.anexdb.org
Ssc.10505.1.A1_at	ITC.59408.832	13831	Epc1	10090	NM_007935.1	NM_007935	Mus musculus enhancer of polycomb homolog 1 (Drosophila) (Epc1); transcript variant 1; mRNA >gi|3757891|gb|AF079765.1|AF079765 Mus musculus enhancer of polycomb (Epc1) mRNA; complete cds
Ssc.10508.1.A1_at	gb|BF702358.1|BF702358	-	-	-	-	-	MORE INFO AVAILABLE AT www.anexdb.org
Ssc.1051.1.S1_at	ITC.15049.30	511904	TGOLN2	9913	XM_589331.4	XM_589331	PREDICTED: Bos taurus trans-golgi network protein 2 (TGOLN2); mRNA
Ssc.10510.1.A1_at	gnl|ti|1382667164	5617	PRL	9606	NM_000948.3	NM_000948	Homo sapiens prolactin (PRL); mRNA
Ssc.10517.1.A1_at	ITC.2.542	8658	TNKS	9606	NM_003747.2	NM_003747	Homo sapiens tankyrase; TRF1-interacting ankyrin-related ADP-ribose polymerase (TNKS); mRNA
Ssc.10517.2.S1_at	ITC.2.542	8658	TNKS	9606	NM_003747.2	NM_003747	Homo sapiens tankyrase; TRF1-interacting ankyrin-related ADP-ribose polymerase (TNKS); mRNA
Ssc.10518.2.S1_at	ITC.59371.285	64754	SMYD3	9606	NM_022743.1	NM_022743	Homo sapiens SET and MYND domain containing 3 (SMYD3); mRNA >gi|10437095|dbj|AK024733.1| Homo sapiens cDNA: FLJ21080 fis; clone CAS02449
Ssc.10519.1.A1_at	ITC.59372.476	116254	C6orf72	9606	NM_138785.2	NM_138785	Homo sapiens chromosome 6 open reading frame 72 (C6orf72); mRNA
Ssc.10520.1.A1_at	ITC.5.960	537861	GPN2	9913	NM_001031770.1	NM_001031770	Bos taurus GPN-loop GTPase 2 (GPN2); mRNA >gi|61554085|gb|BT021658.1| Bos taurus hypothetical protein FLJ10349 (FLJ10349); mRNA; complete cds
Ssc.10523.1.A1_at	gb|BF702454.1|BF702454	-	-	-	-	-	MORE INFO AVAILABLE AT www.anexdb.org
Ssc.10524.1.A1_a_at	ITC.30079.27	10363	HMG20A	9606	NM_018200.2	NM_018200	Homo sapiens high-mobility group 20A (HMG20A); mRNA >gi|18314392|gb|BC021959.1| Homo sapiens high-mobility group 20A; mRNA (cDNA clone MGC:8813 IMAGE:3908842); complete cds
Ssc.10527.1.A1_at	ITC.30083.471	51535	PPHLN1	9606	NM_016488.5	NM_016488	Homo sapiens periphilin 1 (PPHLN1); transcript variant 1; mRNA
Ssc.10530.1.A1_at	gnl|ti|1374524908	444864	PEG3	9913	NM_001002887.1	NM_001002887	Bos taurus paternally expressed 3 (PEG3); mRNA >gi|40949689|gb|AY427787.1| Bos taurus paternally expressed gene 3 (Peg3) mRNA; complete cds
Ssc.10534.2.S1_at	ITC.45113.2	5922	RASA2	9606	NM_006506.2	NM_006506	Homo sapiens RAS p21 protein activator 2 (RASA2); mRNA >gi|4191599|gb|AF115573.1|AF115573 Homo sapiens GTPase-activating protein GAP1m mRNA; complete cds
Ssc.10534.3.A1_a_at	ITC.45113.1	5922	RASA2	9606	NM_006506.2	NM_006506	Homo sapiens RAS p21 protein activator 2 (RASA2); mRNA >gi|4191599|gb|AF115573.1|AF115573 Homo sapiens GTPase-activating protein GAP1m mRNA; complete cds
Ssc.10536.1.S1_at	ITC.59388.1677	55646	LYAR	9606	NM_017816.1	NM_017816	Homo sapiens Ly1 antibody reactive homolog (mouse) (LYAR); mRNA >gi|7020517|dbj|AK000432.1| Homo sapiens cDNA FLJ20425 fis; clone KAT02707
Ssc.10537.1.A1_at	ITC.797.4	9879	DDX46	9606	NM_014829.2	NM_014829	Homo sapiens DEAD (Asp-Glu-Ala-Asp) box polypeptide 46 (DDX46); mRNA
Ssc.10538.1.A1_at	ITC.30079.1143	4670	HNRNPM	9606	NM_031203.2	NM_031203	Homo sapiens heterogeneous nuclear ribonucleoprotein M (HNRNPM); transcript variant 2; mRNA
Ssc.10539.1.A1_at	ITC.30704.3	54953	C1orf27	9606	NM_017847.4	NM_017847	Homo sapiens chromosome 1 open reading frame 27 (C1orf27); mRNA
Ssc.10541.1.S1_a_at	ITC.30090.90	7316	UBC	9606	NM_021009.4	NM_021009	Homo sapiens ubiquitin C (UBC); mRNA
Ssc.10542.1.S1_at	ITC.59405.4868	51013	EXOSC1	9606	NM_016046.3	NM_016046	Homo sapiens exosome component 1 (EXOSC1); mRNA
Ssc.10546.1.A1_at	ITC.59384.11	55752	39702	9606	NM_018243.2	NM_018243	Homo sapiens septin 11 (SEPT11); mRNA
Ssc.10547.1.A1_at	ITC.19840.1	80731	THSD7B	9606	NM_001080427.1	NM_001080427	Homo sapiens thrombospondin; type I; domain containing 7B (THSD7B); mRNA
Ssc.10548.1.A1_at	ITC.6.338	397063	ITGB3	9823	NM_214002.1	NM_214002	Sus scrofa integrin; beta 3 (platelet glycoprotein IIIa; antigen CD61) (ITGB3); mRNA >gi|14582551|gb|AF282890.1| Sus scrofa glycoprotein GPIIIa (CD61) mRNA; complete cds
Ssc.1055.1.A1_at	ITC.16229.1	4534	MTM1	9606	NM_000252.2	NM_000252	Homo sapiens myotubularin 1 (MTM1); mRNA
Ssc.1055.2.A1_at	ITC.16229.1	4534	MTM1	9606	NM_000252.2	NM_000252	Homo sapiens myotubularin 1 (MTM1); mRNA
Ssc.10550.1.A1_at	ITC.30831.3	783	CACNB2	9606	NM_201570.2	NM_201570	Homo sapiens calcium channel; voltage-dependent; beta 2 subunit (CACNB2); transcript variant 7; mRNA
Ssc.10553.1.A1_a_at	ITC.15079.1	6141	RPL18	9606	NM_000979.2	NM_000979	Homo sapiens ribosomal protein L18 (RPL18); mRNA
Ssc.10556.1.S1_at	ITC.59379.175	643072	LOC643072	9606	XR_041308.1	XR_041308	PREDICTED: Homo sapiens misc_RNA (LOC643072); miscRNA
Ssc.1056.1.A1_at	ITC.44798.9	5577	PRKAR2B	9606	NM_002736.2	NM_002736	Homo sapiens protein kinase; cAMP-dependent; regulatory; type II; beta (PRKAR2B); mRNA
Ssc.10565.1.A1_at	gb|BF711530.1|BF711530	-	-	-	-	-	MORE INFO AVAILABLE AT www.anexdb.org
Ssc.10566.1.A1_at	ITC.44099.4	55608	ANKRD10	9606	NM_017664.2	NM_017664	Homo sapiens ankyrin repeat domain 10 (ANKRD10); mRNA
Ssc.10569.1.A1_at	ITC.6.607	5903	RANBP2	9606	NM_006267.4	NM_006267	Homo sapiens RAN binding protein 2 (RANBP2); mRNA
Ssc.10570.1.A1_at	ITC.59373.186			9913	XM_001788868.1	XM_001788868	PREDICTED: Bos taurus similar to endonuclease reverse transcriptase (LOC100139094); mRNA
Ssc.10572.1.A1_at	ITC.1785.1	90355	C5orf30	9606	NM_033211.2	NM_033211	Homo sapiens chromosome 5 open reading frame 30 (C5orf30); mRNA >gi|33872905|gb|BC009203.2| Homo sapiens chromosome 5 open reading frame 30; mRNA (cDNA clone MGC:15393 IMAGE:3628991); complete cds
Ssc.10575.1.A1_at	ITC.35.1	9528	TMEM59	9606	NM_004872.3	NM_004872	Homo sapiens transmembrane protein 59 (TMEM59); mRNA >gi|13491977|gb|AF290615.1|AF290615 Homo sapiens clone E9271 liver membrane-bound protein mRNA; complete cds
Ssc.10576.1.S1_at	gnl|ti|1382666736	3150	HMGN1	9606	NM_004965.6	NM_004965	Homo sapiens high-mobility group nucleosome binding domain 1 (HMGN1); mRNA
Ssc.10577.1.A1_at	gb|BF711550.1|BF711550	-	-	-	-	-	MORE INFO AVAILABLE AT www.anexdb.org
Ssc.10578.1.A1_at	ITC.44216.1	8445	DYRK2	9606	NM_006482.2	NM_006482	Homo sapiens dual-specificity tyrosine-(Y)-phosphorylation regulated kinase 2 (DYRK2); transcript variant 2; mRNA
Ssc.1058.1.S1_at	ITC.28.33	11345	GABARAPL2	9606	NM_007285.6	NM_007285	Homo sapiens GABA(A) receptor-associated protein-like 2 (GABARAPL2); mRNA >gi|12641848|dbj|AB030710.1| Homo sapiens FLC3A mRNA for MAP1 light chain 3 related protein; complete cds
Ssc.10583.1.A1_at	ITC.1.1360	11034	DSTN	9606	NM_006870.3	NM_006870	Homo sapiens destrin (actin depolymerizing factor) (DSTN); transcript variant 1; mRNA
Ssc.10583.1.A2_at	gnl|ti|1376877250	445516	DSTN	9823	NM_001004031.1	NM_001004031	Sus scrofa destrin (DSTN); mRNA >gi|217681|dbj|D90053.1|PIGDESTN Sus scrofa mRNA for destrin; complete cds
Ssc.10588.1.A1_at	ITC.9.66	10964	IFI44L	9606	NM_006820.2	NM_006820	Homo sapiens interferon-induced protein 44-like (IFI44L); mRNA
Ssc.10589.1.A1_at	ITC.30080.818	654323	LOC654323	9823	NM_001038000.1	NM_001038000	Sus scrofa FKBP1A-like (LOC654323); mRNA >gi|61098746|gb|AY820760.1| Sus scrofa FKBP1A-like mRNA; complete cds
Ssc.10592.1.A1_at	ITC.15062.73	1716	DGUOK	9606	NM_080916.1	NM_080916	Homo sapiens deoxyguanosine kinase (DGUOK); nuclear gene encoding mitochondrial protein; transcript variant 1; mRNA
Ssc.10592.3.S1_a_at	ITC.15062.73	1716	DGUOK	9606	NM_080916.1	NM_080916	Homo sapiens deoxyguanosine kinase (DGUOK); nuclear gene encoding mitochondrial protein; transcript variant 1; mRNA
Ssc.10593.1.S1_at	ITC.9.17	10964	IFI44L	9606	NM_006820.2	NM_006820	Homo sapiens interferon-induced protein 44-like (IFI44L); mRNA
Ssc.10593.2.A1_at	ITC.9.199	10964	IFI44L	9606	NM_006820.2	NM_006820	Homo sapiens interferon-induced protein 44-like (IFI44L); mRNA
Ssc.10595.1.A1_at	gb|BF711785.1|BF711785	-	-	-	-	-	MORE INFO AVAILABLE AT www.anexdb.org
Ssc.10598.1.A1_at	ITC.59386.1939	9765	ZFYVE16	9606	NM_001105251.1	NM_001105251	Homo sapiens zinc finger; FYVE domain containing 16 (ZFYVE16); transcript variant 2; mRNA
Ssc.10598.2.S1_at	ITC.59386.1939	9765	ZFYVE16	9606	NM_001105251.1	NM_001105251	Homo sapiens zinc finger; FYVE domain containing 16 (ZFYVE16); transcript variant 2; mRNA
Ssc.10601.1.A1_at	ITC.44057.197	654323	LOC654323	9823	NM_001038000.1	NM_001038000	Sus scrofa FKBP1A-like (LOC654323); mRNA >gi|61098746|gb|AY820760.1| Sus scrofa FKBP1A-like mRNA; complete cds
Ssc.10606.1.S1_at	ITC.59386.2795	-	-	-	-	-	MORE INFO AVAILABLE AT www.anexdb.org
Ssc.10607.1.A1_at	ITC.15056.113	122553	TRAPPC6B	9606	NM_001079537.1	NM_001079537	Homo sapiens trafficking protein particle complex 6B (TRAPPC6B); transcript variant 1; mRNA
Ssc.10608.1.S1_at	ITC.30080.181	80315	CPEB4	9606	NM_030627.2	NM_030627	Homo sapiens cytoplasmic polyadenylation element binding protein 4 (CPEB4); mRNA
Ssc.10608.2.A1_at	ITC.30080.614	80315	CPEB4	9606	NM_030627.2	NM_030627	Homo sapiens cytoplasmic polyadenylation element binding protein 4 (CPEB4); mRNA
Ssc.10611.1.A1_at	gb|BQ597380.1|BQ597380	-	-	-	-	-	MORE INFO AVAILABLE AT www.anexdb.org
Ssc.10612.1.A1_at	ITC.45252.1	54816	ZNF280D	9606	NM_017661.2	NM_017661	Homo sapiens zinc finger protein 280D (ZNF280D); transcript variant 1; mRNA
Ssc.10615.1.A1_at	ITC.30799.1	79072	FASTKD3	9606	NM_024091.2	NM_024091	Homo sapiens FAST kinase domains 3 (FASTKD3); mRNA
Ssc.10617.1.A1_at	ITC.18482.1	151258	SLC38A11	9606	NM_173512.1	NM_173512	Homo sapiens solute carrier family 38; member 11 (SLC38A11); mRNA >gi|21756809|dbj|AK097141.1| Homo sapiens cDNA FLJ39822 fis; clone SPLEN2011830
Ssc.10618.2.A1_at	gnl|ti|1382528202	10276	NET1	9606	NM_005863.3	NM_005863	Homo sapiens neuroepithelial cell transforming 1 (NET1); transcript variant 2; mRNA
Ssc.10618.3.S1_at	gnl|ti|1374762327	10276	NET1	9606	NM_005863.3	NM_005863	Homo sapiens neuroepithelial cell transforming 1 (NET1); transcript variant 2; mRNA
Ssc.1062.1.A1_at	ITC.16.74	6128	RPL6	9606	NM_000970.3	NM_000970	Homo sapiens ribosomal protein L6 (RPL6); transcript variant 2; mRNA
Ssc.1062.1.S1_at	gb|DV228869.1|DV228869	-	-	-	-	-	MORE INFO AVAILABLE AT www.anexdb.org
Ssc.10623.1.A1_at	ITC.30081.1318	65998	MGC3032	9606	XM_944529.3	XM_944529	PREDICTED: Homo sapiens hypothetical protein MGC3032; transcript variant 3 (MGC3032); mRNA
Ssc.10624.1.S1_at	ITC.30087.71	25840	METTL7A	9606	NM_014033.3	NM_014033	Homo sapiens methyltransferase like 7A (METTL7A); mRNA
Ssc.10626.1.A1_at	ITC.2423.1	286410	ATP11C	9606	NM_173694.3	NM_173694	Homo sapiens ATPase; class VI; type 11C (ATP11C); transcript variant 1; mRNA
Ssc.10628.1.A1_at	ITC.49680.1	537861	GPN2	9913	NM_001031770.1	NM_001031770	Bos taurus GPN-loop GTPase 2 (GPN2); mRNA >gi|61554085|gb|BT021658.1| Bos taurus hypothetical protein FLJ10349 (FLJ10349); mRNA; complete cds
Ssc.10632.1.A1_at	ITC.59408.1624	23283	CSTF2T	9606	NM_015235.2	NM_015235	Homo sapiens cleavage stimulation factor; 3' pre-RNA; subunit 2; 64kDa; tau variant (CSTF2T); mRNA
Ssc.10642.1.S1_at	ITC.59388.2306	55607	PPP1R9A	9606	NM_017650.2	NM_017650	Homo sapiens protein phosphatase 1; regulatory (inhibitor) subunit 9A (PPP1R9A); mRNA
Ssc.10644.1.A1_at	gb|BQ597509.1|BQ597509	-	-	-	-	-	MORE INFO AVAILABLE AT www.anexdb.org
Ssc.10645.1.S1_at	ITC.59408.810	51347	TAOK3	9606	NM_016281.3	NM_016281	Homo sapiens TAO kinase 3 (TAOK3); mRNA
Ssc.10645.2.S1_at	ITC.59371.1244	9344	TAOK2	9606	NM_016151.2	NM_016151	Homo sapiens TAO kinase 2 (TAOK2); transcript variant 2; mRNA
Ssc.10646.1.A1_at	ITC.2428.1	23167	EFR3A	9606	NM_015137.3	NM_015137	Homo sapiens EFR3 homolog A (S. cerevisiae) (EFR3A); mRNA
Ssc.10654.1.A1_at	ITC.15167.1	374900	ZNF568	9606	NM_198539.2	NM_198539	Homo sapiens zinc finger protein 568 (ZNF568); mRNA
Ssc.10655.1.S1_at	ITC.111.1	7582	ZNF33B	9606	NM_006955.1	NM_006955	Homo sapiens zinc finger protein 33B (ZNF33B); mRNA >gi|21665856|emb|AJ491697.1|HSA491697 Homo sapiens mRNA for zinc finger protein 33b (ZNF33B gene)
Ssc.10656.1.A1_at	ITC.30290.1	23379	KIAA0947	9606	NM_015325.1	NM_015325	Homo sapiens KIAA0947 protein (KIAA0947); mRNA
Ssc.10656.2.S1_at	ITC.30290.1	23379	KIAA0947	9606	NM_015325.1	NM_015325	Homo sapiens KIAA0947 protein (KIAA0947); mRNA
Ssc.10665.1.A1_at	ITC.5.916	7559	ZNF12	9606	NM_006956.2	NM_006956	Homo sapiens zinc finger protein 12 (ZNF12); transcript variant 2; mRNA
Ssc.10667.1.A1_at	ITC.9.89	10042	HMG2L1	9606	NM_005487.3	NM_005487	Homo sapiens high-mobility group protein 2-like 1 (HMG2L1); transcript variant 1; mRNA
Ssc.10668.1.A1_at	ITC.18.111	100140164	LOC100140164	9913	XM_001789534.1	XM_001789534	PREDICTED: Bos taurus hypothetical protein LOC100140164 (LOC100140164); mRNA
Ssc.1067.1.S1_at	gnl|ti|1380353275	5690	PSMB2	9606	NM_002794.3	NM_002794	Homo sapiens proteasome (prosome; macropain) subunit; beta type; 2 (PSMB2); mRNA
Ssc.10671.1.A1_at	ITC.59408.2714	55236	UBA6	9606	NM_018227.5	NM_018227	Homo sapiens ubiquitin-like modifier activating enzyme 6 (UBA6); mRNA
Ssc.10673.1.A1_at	ITC.30080.1081	654323	LOC654323	9823	NM_001038000.1	NM_001038000	Sus scrofa FKBP1A-like (LOC654323); mRNA >gi|61098746|gb|AY820760.1| Sus scrofa FKBP1A-like mRNA; complete cds
Ssc.10675.1.A1_at	ITC.30665.1	-	-	-	-	-	MORE INFO AVAILABLE AT www.anexdb.org
Ssc.10679.1.S1_at	ITC.15045.423	11127	KIF3A	9606	NM_007054.5	NM_007054	Homo sapiens kinesin family member 3A (KIF3A); mRNA
Ssc.10679.2.A1_at	ITC.15045.214	11127	KIF3A	9606	NM_007054.5	NM_007054	Homo sapiens kinesin family member 3A (KIF3A); mRNA
Ssc.10681.1.A1_at	ITC.1942.1	29951	PDZRN4	9606	NM_013377.3	NM_013377	Homo sapiens PDZ domain containing ring finger 4 (PDZRN4); mRNA
Ssc.10685.1.A1_at	gnl|ti|1377564612	-	-	-	-	-	MORE INFO AVAILABLE AT www.anexdb.org
Ssc.10686.1.S1_at	ITC.44057.507	2115	ETV1	9606	NM_004956.3	NM_004956	Homo sapiens ets variant 1 (ETV1); mRNA
Ssc.10695.1.A1_at	ITC.44070.3	79611	ACSS3	9606	NM_024560.2	NM_024560	Homo sapiens acyl-CoA synthetase short-chain family member 3 (ACSS3); mRNA
Ssc.10698.1.S1_at	ITC.2.937	10283	SDCCAG10	9606	NM_005869.2	NM_005869	Homo sapiens serologically defined colon cancer antigen 10 (SDCCAG10); mRNA
Ssc.10699.1.A1_at	ITC.2.816	139596	UPRT	9606	NM_145052.2	NM_145052	Homo sapiens uracil phosphoribosyltransferase (FUR1) homolog (S. cerevisiae) (UPRT); mRNA
Ssc.1070.1.S1_at	ITC.59408.1750	6635	SNRPE	9606	NM_003094.2	NM_003094	Homo sapiens small nuclear ribonucleoprotein polypeptide E (SNRPE); mRNA >gi|60688402|gb|BC090951.1| Homo sapiens small nuclear ribonucleoprotein polypeptide E; mRNA (cDNA clone MGC:105067 IMAGE:5204266); complete cds
Ssc.10701.1.A1_at	ITC.59371.1212	4820	NKTR	9606	NM_005385.3	NM_005385	Homo sapiens natural killer-tumor recognition sequence (NKTR); mRNA
Ssc.10706.1.A1_at	ITC.50172.1	57038	RARS2	9606	NM_020320.3	NM_020320	Homo sapiens arginyl-tRNA synthetase 2; mitochondrial (RARS2); nuclear gene encoding mitochondrial protein; mRNA
Ssc.10707.1.A1_at	ITC.59405.1189	27042	C1orf107	9606	NM_014388.5	NM_014388	Homo sapiens chromosome 1 open reading frame 107 (C1orf107); mRNA
Ssc.10709.1.A1_at	ITC.48301.1	10778	ZNF271	9606	NM_001112663.1	NM_001112663	Homo sapiens zinc finger protein 271 (ZNF271); transcript variant 1; mRNA
Ssc.10710.1.A1_at	gb|BQ597761.1|BQ597761	-	-	-	-	-	MORE INFO AVAILABLE AT www.anexdb.org
Ssc.10711.1.A1_at	ITC.59197.2	79722	ANKRD55	9606	NM_024669.2	NM_024669	Homo sapiens ankyrin repeat domain 55 (ANKRD55); transcript variant 1; mRNA
Ssc.10715.1.A1_at	ITC.44891.5	55255	WDR41	9606	NM_018268.2	NM_018268	Homo sapiens WD repeat domain 41 (WDR41); mRNA
Ssc.10716.1.A1_at	ITC.45141.1	55681	SCYL2	9606	NM_017988.4	NM_017988	Homo sapiens SCY1-like 2 (S. cerevisiae) (SCYL2); mRNA >gi|39645499|gb|BC063798.1| Homo sapiens SCY1-like 2 (S. cerevisiae); mRNA (cDNA clone MGC:70725 IMAGE:6473586); complete cds
Ssc.10718.1.A1_at	ITC.1064.1	51167	CYB5R4	9606	NM_016230.3	NM_016230	Homo sapiens cytochrome b5 reductase 4 (CYB5R4); mRNA
Ssc.1072.1.A1_at	ITC.1.1203	6917	TCEA1	9606	NM_006756.2	NM_006756	Homo sapiens transcription elongation factor A (SII); 1 (TCEA1); transcript variant 1; mRNA
Ssc.10722.1.A1_at	ITC.59386.2982	506950	MAP7D3	9913	XM_583477.4	XM_583477	PREDICTED: Bos taurus similar to MAP7 domain containing 3 (MAP7D3); mRNA
Ssc.10723.1.A1_at	ITC.118.1	2491	CENPI	9606	NM_006733.2	NM_006733	Homo sapiens centromere protein I (CENPI); mRNA
Ssc.10724.1.A1_at	ITC.30084.239	54454	ATAD2B	9606	NM_017552.1	NM_017552	Homo sapiens ATPase family; AAA domain containing 2B (ATAD2B); mRNA
Ssc.10726.1.A1_at	ITC.30093.42	26140	TTLL3	9606	NM_001025930.2	NM_001025930	Homo sapiens tubulin tyrosine ligase-like family; member 3 (TTLL3); mRNA
Ssc.10727.1.A1_at	ITC.44068.65	5934	RBL2	9606	NM_005611.3	NM_005611	Homo sapiens retinoblastoma-like 2 (p130) (RBL2); mRNA
Ssc.1073.1.A1_at	ITC.44983.2	55704	CCDC88A	9606	NM_001135597.1	NM_001135597	Homo sapiens coiled-coil domain containing 88A (CCDC88A); transcript variant 1; mRNA
Ssc.10731.1.A1_at	ITC.4946.1	493913	PAPPAS	9606	XR_041635.1	XR_041635	PREDICTED: Homo sapiens misc_RNA (DIPAS); miscRNA
Ssc.10732.1.A1_at	ITC.16009.2	158747	MOSPD2	9606	NM_152581.2	NM_152581	Homo sapiens motile sperm domain containing 2 (MOSPD2); mRNA
Ssc.10736.1.A1_at	gnl|ti|1380795023	9967	THRAP3	9606	NM_005119.3	NM_005119	Homo sapiens thyroid hormone receptor associated protein 3 (THRAP3); mRNA
Ssc.10746.1.A1_at	ITC.30086.248	339231	ARL16	9606	NM_001040025.1	NM_001040025	Homo sapiens ADP-ribosylation factor-like 16 (ARL16); mRNA
Ssc.10748.1.A1_at	ITC.59408.593	10818	FRS2	9606	NM_001042555.1	NM_001042555	Homo sapiens fibroblast growth factor receptor substrate 2 (FRS2); transcript variant 2; mRNA
Ssc.1075.1.A1_at	ITC.30084.251	112817	C10orf65	9606	NM_138413.3	NM_138413	Homo sapiens chromosome 10 open reading frame 65 (C10orf65); transcript variant 1; mRNA
Ssc.10750.1.S1_at	ITC.59386.2058	29083	GTPBP8	9606	NM_014170.2	NM_014170	Homo sapiens GTP-binding protein 8 (putative) (GTPBP8); transcript variant 1; mRNA
Ssc.10751.1.A1_at	ITC.40953.1	100155282	LOC100155282	9823	XM_001924717.1	XM_001924717	PREDICTED: Sus scrofa similar to placenta-specific 9 (LOC100155282); mRNA
Ssc.10752.1.A1_at	ITC.30080.687	157378	TMEM65	9606	NM_194291.2	NM_194291	Homo sapiens transmembrane protein 65 (TMEM65); mRNA
Ssc.10753.1.A1_at	ITC.30105.267	397145	CH242-184L20.1	9823	NM_214075.2	NM_214075	Sus scrofa cytochrome P450; family 24; subfamily A; polypeptide 1 (CYP24A1); nuclear gene encoding mitochondrial protein; mRNA
Ssc.10754.1.A1_at	ITC.44061.33	5295	PIK3R1	9606	NM_181523.1	NM_181523	Homo sapiens phosphoinositide-3-kinase; regulatory subunit 1 (alpha) (PIK3R1); transcript variant 1; mRNA
Ssc.10754.2.A1_at	gb|CO951830.1|CO951830	-	-	-	-	-	MORE INFO AVAILABLE AT www.anexdb.org
Ssc.10757.1.S1_at	ITC.30089.152	80196	RNF34	9606	NM_025126.2	NM_025126	Homo sapiens ring finger protein 34 (RNF34); transcript variant 2; mRNA
Ssc.10760.1.A1_at	ITC.59405.5174	79896	THNSL1	9606	NM_024838.4	NM_024838	Homo sapiens threonine synthase-like 1 (S. cerevisiae) (THNSL1); mRNA
Ssc.10762.1.A1_at	ITC.825.1	466	ATF1	9606	NM_005171.3	NM_005171	Homo sapiens activating transcription factor 1 (ATF1); mRNA
Ssc.10762.2.A1_at	ITC.825.1	466	ATF1	9606	NM_005171.3	NM_005171	Homo sapiens activating transcription factor 1 (ATF1); mRNA
Ssc.10763.1.A1_at	ITC.59371.834	2820	GPD2	9606	NM_000408.3	NM_000408	Homo sapiens glycerol-3-phosphate dehydrogenase 2 (mitochondrial) (GPD2); nuclear gene encoding mitochondrial protein; transcript variant 2; mRNA
Ssc.10765.1.A1_at	ITC.1.439	58155	PTBP2	9606	NM_021190.2	NM_021190	Homo sapiens polypyrimidine tract binding protein 2 (PTBP2); mRNA
Ssc.10766.1.A1_at	ITC.59408.625	84282	RNF135	9606	NM_032322.3	NM_032322	Homo sapiens ring finger protein 135 (RNF135); transcript variant 1; mRNA
Ssc.10767.1.A1_at	ITC.16120.4	5930	RBBP6	9606	NM_032626.5	NM_032626	Homo sapiens retinoblastoma binding protein 6 (RBBP6); transcript variant 3; mRNA
Ssc.10768.1.A1_at	ITC.30084.218	654323	LOC654323	9823	NM_001038000.1	NM_001038000	Sus scrofa FKBP1A-like (LOC654323); mRNA >gi|61098746|gb|AY820760.1| Sus scrofa FKBP1A-like mRNA; complete cds
Ssc.10769.1.S1_at	ITC.44058.342	4747	NEFL	9606	NM_006158.3	NM_006158	Homo sapiens neurofilament; light polypeptide (NEFL); mRNA
Ssc.1077.1.A1_at	ITC.15895.1	55654	TMEM127	9606	NM_017849.1	NM_017849	Homo sapiens transmembrane protein 127 (TMEM127); mRNA >gi|7020657|dbj|AK000514.1| Homo sapiens cDNA FLJ20507 fis; clone KAT09540
Ssc.10771.1.A1_at	ITC.45128.1	92181	UBTD2	9606	NM_152277.2	NM_152277	Homo sapiens ubiquitin domain containing 2 (UBTD2); mRNA
Ssc.10773.1.S1_at	ITC.59388.983	51534	VTA1	9606	NM_016485.3	NM_016485	Homo sapiens Vps20-associated 1 homolog (S. cerevisiae) (VTA1); mRNA >gi|8515856|gb|AF271994.1|AF271994 Homo sapiens dopamine responsive protein DRG-1 mRNA; complete cds
Ssc.10777.1.A1_at	ITC.3.93	397537	LPL	9823	NM_214286.1	NM_214286	Sus scrofa lipoprotein lipase (LPL); mRNA
Ssc.1078.1.A1_at	gnl|ti|1381012156	530908	CREG1	9913	NM_001075942.1	NM_001075942	Bos taurus cellular repressor of E1A-stimulated genes 1 (CREG1); mRNA >gi|109940013|gb|BC118426.1| Bos taurus cellular repressor of E1A-stimulated genes 1; mRNA (cDNA clone MGC:140761 IMAGE:8276326); complete cds
Ssc.1078.2.A1_at	gnl|ti|1380820955	8804	CREG1	9606	NM_003851.2	NM_003851	Homo sapiens cellular repressor of E1A-stimulated genes 1 (CREG1); mRNA
Ssc.10780.1.A1_at	ITC.21175.1	253714	C6orf167	9606	NM_198468.2	NM_198468	Homo sapiens chromosome 6 open reading frame 167 (C6orf167); mRNA
Ssc.10781.1.A1_at	ITC.40997.1	4439	MSH5	9606	NM_002441.3	NM_002441	Homo sapiens mutS homolog 5 (E. coli) (MSH5); transcript variant 3; mRNA
Ssc.10786.1.A1_at	ITC.1024.1	23411	SIRT1	9606	NM_012238.3	NM_012238	Homo sapiens sirtuin (silent mating type information regulation 2 homolog) 1 (S. cerevisiae) (SIRT1); mRNA
Ssc.10789.1.A1_at	ITC.1185.2	-	-	-	-	-	MORE INFO AVAILABLE AT www.anexdb.org
Ssc.1079.1.A1_at	ITC.30080.1042	-	-	-	-	-	MORE INFO AVAILABLE AT www.anexdb.org
Ssc.1079.2.S1_at	ITC.30080.1042	-	-	-	-	-	MORE INFO AVAILABLE AT www.anexdb.org
Ssc.10793.1.A1_at	ITC.30108.8	6383	SDC2	9606	NM_002998.3	NM_002998	Homo sapiens syndecan 2 (SDC2); mRNA
Ssc.10796.1.A1_at	ITC.59372.40	100155723	LOC100155723	9823	XM_001924138.1	XM_001924138	PREDICTED: Sus scrofa hypothetical protein LOC100155723 (LOC100155723); mRNA
Ssc.10798.1.A1_at	ITC.2063.1	161829	EXDL1	9606	NM_152596.2	NM_152596	Homo sapiens exonuclease 3'-5' domain-like 1 (EXDL1); mRNA >gi|34192160|gb|BC030628.2| Homo sapiens exonuclease 3'-5' domain-like 1; mRNA (cDNA clone MGC:33637 IMAGE:4827307); complete cds
Ssc.10799.1.A1_at	gb|BQ598004.1|BQ598004	-	-	-	-	-	MORE INFO AVAILABLE AT www.anexdb.org
Ssc.1080.1.A1_at	ITC.59386.373	10313	RTN3	9606	NM_006054.2	NM_006054	Homo sapiens reticulon 3 (RTN3); transcript variant 1; mRNA
Ssc.10800.2.A1_at	ITC.30080.1148	9016	SLC25A14	9606	NM_022810.1	NM_022810	Homo sapiens solute carrier family 25 (mitochondrial carrier; brain); member 14 (SLC25A14); nuclear gene encoding mitochondrial protein; transcript variant short; mRNA
Ssc.10801.1.A1_at	ITC.4.461	205428	C3orf58	9606	NM_001134470.1	NM_001134470	Homo sapiens chromosome 3 open reading frame 58 (C3orf58); transcript variant 2; mRNA
Ssc.10808.1.A1_at	ITC.32650.1	147808	ZNF784	9606	NM_203374.1	NM_203374	Homo sapiens zinc finger protein 784 (ZNF784); mRNA
Ssc.1081.1.A1_at	ITC.30091.130	4154	MBNL1	9606	NM_207296.1	NM_207296	Homo sapiens muscleblind-like (Drosophila) (MBNL1); transcript variant 6; mRNA
Ssc.1081.2.S1_at	ITC.30091.82	4154	MBNL1	9606	NM_207295.1	NM_207295	Homo sapiens muscleblind-like (Drosophila) (MBNL1); transcript variant 5; mRNA
Ssc.1081.3.A1_at	ITC.30091.120	4154	MBNL1	9606	NM_207296.1	NM_207296	Homo sapiens muscleblind-like (Drosophila) (MBNL1); transcript variant 6; mRNA
Ssc.10810.1.A1_at	ITC.2.1471	654323	LOC654323	9823	NM_001038000.1	NM_001038000	Sus scrofa FKBP1A-like (LOC654323); mRNA >gi|61098746|gb|AY820760.1| Sus scrofa FKBP1A-like mRNA; complete cds
Ssc.10815.1.A1_at	ITC.44968.4	200558	APLF	9606	NM_173545.1	NM_173545	Homo sapiens aprataxin and PNKP like factor (APLF); mRNA >gi|26996789|gb|BC041144.1| Homo sapiens chromosome 2 open reading frame 13; mRNA (cDNA clone MGC:47799 IMAGE:6042653); complete cds
Ssc.10818.1.A1_at	ITC.59392.1967	100156362	LOC100156362	9823	XM_001927731.1	XM_001927731	PREDICTED: Sus scrofa similar to zinc finger; CSL domain containing 2; transcript variant 1 (LOC100156362); mRNA
Ssc.10819.1.S1_at	ITC.2.436	56954	NIT2	9606	NM_020202.4	NM_020202	Homo sapiens nitrilase family; member 2 (NIT2); mRNA
Ssc.1082.1.S1_at	ITC.1.622	7077	TIMP2	9606	NM_003255.4	NM_003255	Homo sapiens TIMP metallopeptidase inhibitor 2 (TIMP2); mRNA
Ssc.10821.1.S1_at	ITC.59388.372	54149	C21orf91	9606	NM_001100420.1	NM_001100420	Homo sapiens chromosome 21 open reading frame 91 (C21orf91); transcript variant 1; mRNA
Ssc.10822.1.S1_at	gnl|ti|1382670690	283131	NCRNA00084	9606	NR_002802.1	NR_002802	Homo sapiens non-protein coding RNA 84 (NCRNA00084); non-coding RNA >gi|2529723|gb|AF001893.1|BETA2 Human MEN1 region clone epsilon/beta mRNA; 3' fragment
Ssc.10823.1.A1_at	ITC.1241.2	-	-	-	-	-	MORE INFO AVAILABLE AT www.anexdb.org
Ssc.10825.1.A1_at	ITC.45608.1	95681	TSGA14	9606	NM_018718.1	NM_018718	Homo sapiens testis specific; 14 (TSGA14); mRNA >gi|13235091|emb|AJ278890.1|HSA278890 Homo sapiens mRNA for testis specific protein A14 (TSGA14 gene)
Ssc.10826.1.A1_at	gb|CB476479.1|CB476479	-	-	-	-	-	MORE INFO AVAILABLE AT www.anexdb.org
Ssc.10828.1.S1_at	ITC.45055.2	55662	HIF1AN	9606	NM_017902.2	NM_017902	Homo sapiens hypoxia-inducible factor 1; alpha subunit inhibitor (HIF1AN); mRNA
Ssc.10835.1.A1_at	ITC.30080.40	51093	C1orf66	9606	NM_015997.2	NM_015997	Homo sapiens chromosome 1 open reading frame 66 (C1orf66); mRNA >gi|15277460|gb|BC011382.1| Homo sapiens chromosome 1 open reading frame 66; mRNA (cDNA clone MGC:8732 IMAGE:3865735); complete cds
Ssc.10838.1.A1_at	gnl|ti|1382672303	654323	LOC654323	9823	NM_001038000.1	NM_001038000	Sus scrofa FKBP1A-like (LOC654323); mRNA >gi|61098746|gb|AY820760.1| Sus scrofa FKBP1A-like mRNA; complete cds
Ssc.1084.1.S1_at	ITC.30083.159	51527	C14orf129	9606	NM_016472.3	NM_016472	Homo sapiens chromosome 14 open reading frame 129 (C14orf129); mRNA >gi|34189223|gb|BC004818.2| Homo sapiens chromosome 14 open reading frame 129; mRNA (cDNA clone MGC:4945 IMAGE:3449501); complete cds
Ssc.10843.1.A1_at	ITC.31.29	1974	EIF4A2	9606	NM_001967.3	NM_001967	Homo sapiens eukaryotic translation initiation factor 4A; isoform 2 (EIF4A2); mRNA
Ssc.10845.1.A1_at	ITC.30914.1	29993	PACSIN1	9606	NM_020804.2	NM_020804	Homo sapiens protein kinase C and casein kinase substrate in neurons 1 (PACSIN1); mRNA
Ssc.10851.1.S1_at	ITC.59371.1202	140686	WFDC3	9606	NM_080614.1	NM_080614	Homo sapiens WAP four-disulfide core domain 3 (WFDC3); mRNA
Ssc.10853.1.A1_at	ITC.44061.58	55727	BTBD7	9606	NM_001002860.2	NM_001002860	Homo sapiens BTB (POZ) domain containing 7 (BTBD7); transcript variant 1; mRNA
Ssc.10855.1.A1_at	gb|BF713330.1|BF713330	-	-	-	-	-	MORE INFO AVAILABLE AT www.anexdb.org
Ssc.10857.1.A1_at	gnl|ti|1382503439	617074	ERLIN1	9913	XM_869258.3	XM_869258	PREDICTED: Bos taurus similar to ER lipid raft associated 1; transcript variant 2 (ERLIN1); mRNA
Ssc.10858.1.A1_at	ITC.31615.2	55818	JMJD1A	9606	NM_018433.4	NM_018433	Homo sapiens jumonji domain containing 1A (JMJD1A); mRNA
Ssc.10859.1.S1_at	ITC.30191.1	-	-	-	-	-	MORE INFO AVAILABLE AT www.anexdb.org
Ssc.10862.1.A1_at	ITC.16640.1	9282	MED14	9606	NM_004229.3	NM_004229	Homo sapiens mediator complex subunit 14 (MED14); mRNA
Ssc.10863.1.A1_at	ITC.59388.265	79622	SNRNP25	9606	NM_024571.3	NM_024571	Homo sapiens small nuclear ribonucleoprotein 25kDa (U11/U12) (SNRNP25); mRNA
Ssc.10865.1.A1_at	ITC.45206.2	4931	NVL	9606	NM_206840.1	NM_206840	Homo sapiens nuclear VCP-like (NVL); transcript variant 2; mRNA
Ssc.10875.1.A1_at	gb|BF713415.1|BF713415	-	-	-	-	-	MORE INFO AVAILABLE AT www.anexdb.org
Ssc.10876.1.S1_at	ITC.59406.1144	7342	UBP1	9606	NM_001128161.1	NM_001128161	Homo sapiens upstream binding protein 1 (LBP-1a) (UBP1); transcript variant 3; mRNA
Ssc.10878.1.A1_at	ITC.59373.788	255783	LOC255783	9606	NM_178511.3	NM_178511	Homo sapiens hypothetical protein LOC255783 (LOC255783); mRNA
Ssc.10883.1.S1_at	ITC.30082.319	27327	TNRC6A	9606	NM_014494.2	NM_014494	Homo sapiens trinucleotide repeat containing 6A (TNRC6A); mRNA
Ssc.10883.2.A1_at	ITC.30082.319	27327	TNRC6A	9606	NM_014494.2	NM_014494	Homo sapiens trinucleotide repeat containing 6A (TNRC6A); mRNA
Ssc.10884.1.A1_at	ITC.59386.2001	3428	IFI16	9606	NM_005531.2	NM_005531	Homo sapiens interferon; gamma-inducible protein 16 (IFI16); mRNA
Ssc.10885.1.S1_at	ITC.59406.281	51322	WAC	9606	NM_100264.1	NM_100264	Homo sapiens WW domain containing adaptor with coiled-coil (WAC); transcript variant 2; mRNA
Ssc.10886.1.S1_at	ITC.30084.151	4214	MAP3K1	9606	NM_005921.1	NM_005921	Homo sapiens mitogen-activated protein kinase kinase kinase 1 (MAP3K1); mRNA
Ssc.10888.1.S1_at	ITC.16945.1	11097	NUPL2	9606	NM_007342.2	NM_007342	Homo sapiens nucleoporin like 2 (NUPL2); mRNA
Ssc.10889.1.A1_s_at	gb|BF713585.1|BF713585	-	-	-	-	-	MORE INFO AVAILABLE AT www.anexdb.org
Ssc.10894.1.A1_at	gnl|ti|1380347676	361	AQP4	9606	NM_001650.4	NM_001650	Homo sapiens aquaporin 4 (AQP4); transcript variant a; mRNA
Ssc.109.1.S1_at	ITC.45666.1	5126	PCSK2	9606	NM_002594.2	NM_002594	Homo sapiens proprotein convertase subtilisin/kexin type 2 (PCSK2); mRNA
Ssc.1090.1.S1_at	gnl|ti|1374517281	22889	KIAA0907	9606	NM_014949.2	NM_014949	Homo sapiens KIAA0907 (KIAA0907); mRNA >gi|38566219|gb|BC062637.1| Homo sapiens KIAA0907; mRNA (cDNA clone MGC:75027 IMAGE:5497581); complete cds
Ssc.10901.1.A1_at	ITC.59386.2995	83853	ROPN1L	9606	NM_031916.3	NM_031916	Homo sapiens ropporin 1-like (ROPN1L); mRNA
Ssc.10904.2.A1_s_at	ITC.59388.1028	112950	MED8	9606	NM_201542.3	NM_201542	Homo sapiens mediator complex subunit 8 (MED8); transcript variant 1; mRNA
Ssc.10905.1.A1_at	ITC.15065.42	537861	GPN2	9913	NM_001031770.1	NM_001031770	Bos taurus GPN-loop GTPase 2 (GPN2); mRNA >gi|61554085|gb|BT021658.1| Bos taurus hypothetical protein FLJ10349 (FLJ10349); mRNA; complete cds
Ssc.10907.1.A1_at	ITC.49917.1	9693	RAPGEF2	9606	NM_014247.2	NM_014247	Homo sapiens Rap guanine nucleotide exchange factor (GEF) 2 (RAPGEF2); mRNA
Ssc.10909.1.A1_at	ITC.46733.1	-	-	-	-	-	MORE INFO AVAILABLE AT www.anexdb.org
Ssc.1091.2.A1_at	ITC.30085.231	1277	COL1A1	9606	NM_000088.3	NM_000088	Homo sapiens collagen; type I; alpha 1 (COL1A1); mRNA
Ssc.1091.3.A1_at	ITC.30085.231	1277	COL1A1	9606	NM_000088.3	NM_000088	Homo sapiens collagen; type I; alpha 1 (COL1A1); mRNA
Ssc.10910.1.A1_at	ITC.15048.369	1213	CLTC	9606	NM_004859.3	NM_004859	Homo sapiens clathrin; heavy chain (Hc) (CLTC); mRNA
Ssc.10911.1.A1_at	ITC.30088.62	157	ADRBK2	9606	NM_005160.3	NM_005160	Homo sapiens adrenergic; beta; receptor kinase 2 (ADRBK2); mRNA
Ssc.10911.2.S1_at	ITC.30088.62	157	ADRBK2	9606	NM_005160.3	NM_005160	Homo sapiens adrenergic; beta; receptor kinase 2 (ADRBK2); mRNA
Ssc.10915.1.S1_at	gnl|ti|1380369918	23333	DPY19L1	9606	NM_015283.1	NM_015283	Homo sapiens dpy-19-like 1 (C. elegans) (DPY19L1); mRNA
Ssc.10917.1.A1_at	ITC.59373.797	55074	OXR1	9606	NM_181354.4	NM_181354	Homo sapiens oxidation resistance 1 (OXR1); transcript variant 2; mRNA
Ssc.10917.2.A1_at	ITC.59373.428	55074	OXR1	9606	NM_181354.4	NM_181354	Homo sapiens oxidation resistance 1 (OXR1); transcript variant 2; mRNA
Ssc.10918.1.A1_at	gnl|ti|1382673194	51002	TPRKB	9606	NM_016058.2	NM_016058	Homo sapiens TP53RK binding protein (TPRKB); mRNA
Ssc.1092.1.A1_at	ITC.44066.53	1329	COX5B	9606	NM_001862.2	NM_001862	Homo sapiens cytochrome c oxidase subunit Vb (COX5B); mRNA >gi|38197026|gb|BC006229.2| Homo sapiens cytochrome c oxidase subunit Vb; mRNA (cDNA clone MGC:10622 IMAGE:3952882); complete cds
Ssc.10920.1.S1_a_at	ITC.30119.113	23336	SYNM	9606	NM_015286.5	NM_015286	Homo sapiens synemin; intermediate filament protein (SYNM); transcript variant B; mRNA
Ssc.10921.1.S1_at	ITC.44978.2	55254	TMEM39A	9606	NM_018266.1	NM_018266	Homo sapiens transmembrane protein 39A (TMEM39A); mRNA >gi|7023235|dbj|AK001764.1| Homo sapiens cDNA FLJ10902 fis; clone NT2RP5003534
Ssc.10922.1.A1_at	ITC.6.125	537861	GPN2	9913	NM_001031770.1	NM_001031770	Bos taurus GPN-loop GTPase 2 (GPN2); mRNA >gi|61554085|gb|BT021658.1| Bos taurus hypothetical protein FLJ10349 (FLJ10349); mRNA; complete cds
Ssc.10924.1.A1_a_at	ITC.59372.997	221908	C7orf47	9606	NM_145030.2	NM_145030	Homo sapiens chromosome 7 open reading frame 47 (C7orf47); mRNA
Ssc.10926.1.A1_at	ITC.30123.30	80255	SLC35F5	9606	NM_025181.2	NM_025181	Homo sapiens solute carrier family 35; member F5 (SLC35F5); mRNA >gi|17391271|gb|BC018537.1| Homo sapiens solute carrier family 35; member F5; mRNA (cDNA clone MGC:16810 IMAGE:4340152); complete cds
Ssc.10928.1.A1_at	ITC.30085.70	5128	PCTK2	9606	NM_002595.2	NM_002595	Homo sapiens PCTAIRE protein kinase 2 (PCTK2); mRNA
Ssc.10928.2.A1_at	ITC.30085.70	5128	PCTK2	9606	NM_002595.2	NM_002595	Homo sapiens PCTAIRE protein kinase 2 (PCTK2); mRNA
Ssc.10929.1.A1_at	ITC.44062.68	8148	TAF15	9606	NM_139215.1	NM_139215	Homo sapiens TAF15 RNA polymerase II; TATA box binding protein (TBP)-associated factor; 68kDa (TAF15); transcript variant 1; mRNA
Ssc.1093.2.A1_at	ITC.30079.937	8322	FZD4	9606	NM_012193.2	NM_012193	Homo sapiens frizzled homolog 4 (Drosophila) (FZD4); mRNA
Ssc.1093.3.S1_at	ITC.30079.937	8322	FZD4	9606	NM_012193.2	NM_012193	Homo sapiens frizzled homolog 4 (Drosophila) (FZD4); mRNA
Ssc.10931.1.S1_at	ITC.15060.81	1410	CRYAB	9606	NM_001885.1	NM_001885	Homo sapiens crystallin; alpha B (CRYAB); mRNA >gi|256398|gb|S45630.1| alpha B-crystallin=Rosenthal fiber component [human; glioma cell line; mRNA; 691 nt]
Ssc.10935.1.A1_at	ITC.30081.398	9172	MYOM2	9606	NM_003970.2	NM_003970	Homo sapiens myomesin (M-protein) 2; 165kDa (MYOM2); mRNA
Ssc.10936.1.S1_at	ITC.1.853	9778	KIAA0232	9606	NM_001100590.1	NM_001100590	Homo sapiens KIAA0232 (KIAA0232); transcript variant 2; mRNA
Ssc.10936.2.A1_at	ITC.1.853	9778	KIAA0232	9606	NM_001100590.1	NM_001100590	Homo sapiens KIAA0232 (KIAA0232); transcript variant 2; mRNA
Ssc.10938.1.S1_at	ITC.30087.569	23353	UNC84A	9606	NM_001130965.1	NM_001130965	Homo sapiens unc-84 homolog A (C. elegans) (UNC84A); transcript variant 1; mRNA
Ssc.10939.1.S1_at	gnl|ti|1380945040	9499	MYOT	9606	NM_001135940.1	NM_001135940	Homo sapiens myotilin (MYOT); transcript variant 2; mRNA
Ssc.1094.1.S1_at	ITC.59386.2141	2739	GLO1	9606	NM_006708.2	NM_006708	Homo sapiens glyoxalase I (GLO1); mRNA
Ssc.1094.2.S1_at	gnl|ti|1382668546	2739	GLO1	9606	NM_006708.2	NM_006708	Homo sapiens glyoxalase I (GLO1); mRNA
Ssc.10940.1.S1_at	ITC.44075.96	100133109	LOC100133109	9606	XM_001718803.1	XM_001718803	PREDICTED: Homo sapiens similar to histone (LOC100133109); mRNA
Ssc.10941.1.S1_at	gnl|ti|1374519243	1345	COX6C	9606	NM_004374.2	NM_004374	Homo sapiens cytochrome c oxidase subunit VIc (COX6C); mRNA
Ssc.10943.1.S1_at	ITC.15864.3	7572	ZNF24	9606	NM_006965.2	NM_006965	Homo sapiens zinc finger protein 24 (ZNF24); mRNA
Ssc.10944.1.A1_at	gnl|ti|1374476412	9774	BCLAF1	9606	NM_001077441.1	NM_001077441	Homo sapiens BCL2-associated transcription factor 1 (BCLAF1); transcript variant 3; mRNA
Ssc.10946.1.S1_at	ITC.59405.1351	80218	NAT13	9606	NM_025146.1	NM_025146	Homo sapiens N-acetyltransferase 13 (GCN5-related) (NAT13); mRNA >gi|10435106|dbj|AK023256.1| Homo sapiens cDNA FLJ13194 fis; clone NT2RP3004378; weakly similar to Drosophila melanogaster separation anxiety protein (san) mRNA
Ssc.10946.2.A1_at	gnl|ti|1377980880	80218	NAT13	9606	NM_025146.1	NM_025146	Homo sapiens N-acetyltransferase 13 (GCN5-related) (NAT13); mRNA >gi|10435106|dbj|AK023256.1| Homo sapiens cDNA FLJ13194 fis; clone NT2RP3004378; weakly similar to Drosophila melanogaster separation anxiety protein (san) mRNA
Ssc.10948.1.S1_at	ITC.44067.62	9604	RNF14	9606	NM_183401.1	NM_183401	Homo sapiens ring finger protein 14 (RNF14); transcript variant 5; mRNA
Ssc.10949.1.S1_at	ITC.9.193	2631	GBAS	9606	NM_001483.1	NM_001483	Homo sapiens glioblastoma amplified sequence (GBAS); mRNA >gi|3403166|gb|AF029786.1|AF029786 Homo sapiens GBAS (GBAS) mRNA; complete cds
Ssc.1095.1.A1_at	ITC.15116.2	6302	TSPAN31	9606	NM_005981.3	NM_005981	Homo sapiens tetraspanin 31 (TSPAN31); mRNA
Ssc.1095.2.S1_at	ITC.15116.2	6302	TSPAN31	9606	NM_005981.3	NM_005981	Homo sapiens tetraspanin 31 (TSPAN31); mRNA
Ssc.1095.3.S1_at	ITC.15116.1	6302	TSPAN31	9606	NM_005981.3	NM_005981	Homo sapiens tetraspanin 31 (TSPAN31); mRNA
Ssc.10950.1.A1_at	ITC.2.783	119504	C10orf104	9606	NM_173473.2	NM_173473	Homo sapiens chromosome 10 open reading frame 104 (C10orf104); mRNA
Ssc.10953.1.A1_at	gnl|ti|1382788804	4719	NDUFS1	9606	NM_005006.5	NM_005006	Homo sapiens NADH dehydrogenase (ubiquinone) Fe-S protein 1; 75kDa (NADH-coenzyme Q reductase) (NDUFS1); nuclear gene encoding mitochondrial protein; mRNA
Ssc.10955.1.S1_at	ITC.59384.114	4259	MGST3	9606	NM_004528.2	NM_004528	Homo sapiens microsomal glutathione S-transferase 3 (MGST3); mRNA
Ssc.10956.1.S1_at	ITC.15049.140	6233	RPS27A	9606	NM_002954.4	NM_002954	Homo sapiens ribosomal protein S27a (RPS27A); transcript variant 1; mRNA
Ssc.1096.1.A1_at	ITC.45885.1	79796	ALG9	9606	NM_001077690.1	NM_001077690	Homo sapiens asparagine-linked glycosylation 9 homolog (S. cerevisiae; alpha- 1;2-mannosyltransferase) (ALG9); transcript variant 2; mRNA
Ssc.10960.1.S1_at	gnl|ti|1377955794	761	CA3	9606	NM_005181.3	NM_005181	Homo sapiens carbonic anhydrase III; muscle specific (CA3); mRNA
Ssc.10961.1.S1_at	gnl|ti|1380639706	58529	MYOZ1	9606	NM_021245.2	NM_021245	Homo sapiens myozenin 1 (MYOZ1); mRNA >gi|19343990|gb|BC025753.1| Homo sapiens myozenin 1; mRNA (cDNA clone MGC:34233 IMAGE:5202455); complete cds
Ssc.10963.1.A1_at	ITC.1.111	10241	CALCOCO2	9606	NM_005831.3	NM_005831	Homo sapiens calcium binding and coiled-coil domain 2 (CALCOCO2); mRNA
Ssc.10965.1.A1_at	ITC.2.757	9935	MAFB	9606	NM_005461.3	NM_005461	Homo sapiens v-maf musculoaponeurotic fibrosarcoma oncogene homolog B (avian) (MAFB); mRNA
Ssc.10965.2.S1_at	ITC.2.1511	9935	MAFB	9606	NM_005461.3	NM_005461	Homo sapiens v-maf musculoaponeurotic fibrosarcoma oncogene homolog B (avian) (MAFB); mRNA
Ssc.10966.1.A1_at	ITC.30080.1420	5931	RBBP7	9606	NM_002893.3	NM_002893	Homo sapiens retinoblastoma binding protein 7 (RBBP7); mRNA
Ssc.10968.1.S1_at	gnl|ti|1380729698	654323	LOC654323	9823	NM_001038000.1	NM_001038000	Sus scrofa FKBP1A-like (LOC654323); mRNA >gi|61098746|gb|AY820760.1| Sus scrofa FKBP1A-like mRNA; complete cds
Ssc.10969.2.S1_at	ITC.59405.4362	537861	GPN2	9913	NM_001031770.1	NM_001031770	Bos taurus GPN-loop GTPase 2 (GPN2); mRNA >gi|61554085|gb|BT021658.1| Bos taurus hypothetical protein FLJ10349 (FLJ10349); mRNA; complete cds
Ssc.1097.1.A1_at	gnl|ti|1377012892	359948	IRF2BP2	9606	NM_001077397.1	NM_001077397	Homo sapiens interferon regulatory factor 2 binding protein 2 (IRF2BP2); transcript variant 2; mRNA
Ssc.10974.1.S1_at	ITC.45727.1	246	ALOX15	9606	NM_001140.3	NM_001140	Homo sapiens arachidonate 15-lipoxygenase (ALOX15); mRNA
Ssc.10976.1.S1_at	ITC.1730.1	4124	MAN2A1	9606	NM_002372.2	NM_002372	Homo sapiens mannosidase; alpha; class 2A; member 1 (MAN2A1); mRNA
Ssc.1098.1.S1_at	gnl|ti|470944513	6235	RPS29	9606	NM_001032.3	NM_001032	Homo sapiens ribosomal protein S29 (RPS29); transcript variant 1; mRNA
Ssc.10981.3.S1_a_at	ITC.15048.235	51650	MRPS33	9606	NM_053035.2	NM_053035	Homo sapiens mitochondrial ribosomal protein S33 (MRPS33); nuclear gene encoding mitochondrial protein; transcript variant 2; mRNA
Ssc.10983.1.A1_at	ITC.10.58	8301	PICALM	9606	NM_001008660.1	NM_001008660	Homo sapiens phosphatidylinositol binding clathrin assembly protein (PICALM); transcript variant 2; mRNA
Ssc.10983.2.S1_at	ITC.10.58	8301	PICALM	9606	NM_001008660.1	NM_001008660	Homo sapiens phosphatidylinositol binding clathrin assembly protein (PICALM); transcript variant 2; mRNA
Ssc.10989.1.A1_at	gnl|ti|1374494493	6651	SON	9606	NM_138927.1	NM_138927	Homo sapiens SON DNA binding protein (SON); transcript variant f; mRNA
Ssc.1099.1.S1_at	ITC.15047.262	3915	LAMC1	9606	NM_002293.3	NM_002293	Homo sapiens laminin; gamma 1 (formerly LAMB2) (LAMC1); mRNA
Ssc.10990.1.A1_at	gb|BI097759.1|BI097759	-	-	-	-	-	MORE INFO AVAILABLE AT www.anexdb.org
Ssc.10991.1.A1_at	ITC.57.2	7920	BAT5	9606	NM_021160.1	NM_021160	Homo sapiens HLA-B associated transcript 5 (BAT5); mRNA >gi|10435009|dbj|AK023194.1| Homo sapiens cDNA FLJ13132 fis; clone NT2RP3003008
Ssc.10991.3.S1_at	ITC.57.2	7920	BAT5	9606	NM_021160.1	NM_021160	Homo sapiens HLA-B associated transcript 5 (BAT5); mRNA >gi|10435009|dbj|AK023194.1| Homo sapiens cDNA FLJ13132 fis; clone NT2RP3003008
Ssc.10992.1.S1_a_at	ITC.1.1760	114049	WBSCR22	9606	NM_017528.2	NM_017528	Homo sapiens Williams Beuren syndrome chromosome region 22 (WBSCR22); mRNA
Ssc.10993.1.S1_a_at	ITC.59405.339	3965	LGALS9	9606	NM_002308.3	NM_002308	Homo sapiens lectin; galactoside-binding; soluble; 9 (LGALS9); transcript variant 2; mRNA
Ssc.10994.1.S1_at	ITC.16861.1	259266	ASPM	9606	NM_018136.4	NM_018136	Homo sapiens asp (abnormal spindle) homolog; microcephaly associated (Drosophila) (ASPM); mRNA
Ssc.10995.1.S1_at	ITC.15059.27	8303	SNN	9606	NM_003498.4	NM_003498	Homo sapiens stannin (SNN); mRNA
Ssc.10996.1.A1_at	ITC.13.89	10521	DDX17	9606	NM_001098505.1	NM_001098505	Homo sapiens DEAD (Asp-Glu-Ala-Asp) box polypeptide 17 (DDX17); transcript variant 4; mRNA
Ssc.10997.1.S1_at	ITC.30088.2	2923	PDIA3	9606	NM_005313.4	NM_005313	Homo sapiens protein disulfide isomerase family A; member 3 (PDIA3); mRNA
Ssc.10998.1.A1_at	ITC.15048.93	1195	CLK1	9606	NM_004071.2	NM_004071	Homo sapiens CDC-like kinase 1 (CLK1); mRNA
Ssc.11000.1.S1_at	gnl|ti|1379768041	51292	GMPR2	9606	NM_016576.3	NM_016576	Homo sapiens guanosine monophosphate reductase 2 (GMPR2); transcript variant 1; mRNA
Ssc.11002.1.S1_at	ITC.59386.2791	10574	CCT7	9606	NM_006429.2	NM_006429	Homo sapiens chaperonin containing TCP1; subunit 7 (eta) (CCT7); transcript variant 1; mRNA
Ssc.11004.1.S1_at	ITC.30079.1801	713	C1QB	9606	NM_000491.3	NM_000491	Homo sapiens complement component 1; q subcomponent; B chain (C1QB); mRNA
Ssc.11005.1.A1_at	ITC.59373.618	2549	GAB1	9606	NM_002039.3	NM_002039	Homo sapiens GRB2-associated binding protein 1 (GAB1); transcript variant 2; mRNA
Ssc.11006.1.S1_at	gnl|ti|1382501836	29887	SNX10	9606	NM_013322.2	NM_013322	Homo sapiens sorting nexin 10 (SNX10); mRNA
Ssc.11008.1.S1_at	ITC.1.1361	10097	ACTR2	9606	NM_005722.3	NM_005722	Homo sapiens ARP2 actin-related protein 2 homolog (yeast) (ACTR2); transcript variant 2; mRNA
Ssc.11012.1.A1_at	ITC.15044.1316	22921	MSRB2	9606	NM_012228.3	NM_012228	Homo sapiens methionine sulfoxide reductase B2 (MSRB2); mRNA
Ssc.11014.1.S1_at	gb|BX677258.2|BX677258	-	-	-	-	-	MORE INFO AVAILABLE AT www.anexdb.org
Ssc.11016.1.S1_at	ITC.30079.61	2014	EMP3	9606	NM_001425.2	NM_001425	Homo sapiens epithelial membrane protein 3 (EMP3); mRNA
Ssc.11018.1.A1_at	ITC.15849.1	1432	MAPK14	9606	NM_139012.2	NM_139012	Homo sapiens mitogen-activated protein kinase 14 (MAPK14); transcript variant 2; mRNA
Ssc.11019.1.S1_at	gnl|ti|1382673786	28972	SPCS1	9606	NM_014041.3	NM_014041	Homo sapiens signal peptidase complex subunit 1 homolog (S. cerevisiae) (SPCS1); mRNA
Ssc.11020.1.S1_at	ITC.59371.355	23533	PIK3R5	9606	NM_014308.2	NM_014308	Homo sapiens phosphoinositide-3-kinase; regulatory subunit 5 (PIK3R5); mRNA
Ssc.11023.1.A1_at	ITC.59392.1503	9406	ZRANB2	9606	NM_203350.1	NM_203350	Homo sapiens zinc finger; RAN-binding domain containing 2 (ZRANB2); transcript variant 1; mRNA
Ssc.11024.1.S1_at	ITC.1.1555	5861	RAB1A	9606	NM_015543.1	NM_015543	Homo sapiens RAB1A; member RAS oncogene family (RAB1A); transcript variant 2; mRNA
Ssc.11024.2.A1_at	ITC.1.1369	5861	RAB1A	9606	NM_015543.1	NM_015543	Homo sapiens RAB1A; member RAS oncogene family (RAB1A); transcript variant 2; mRNA
Ssc.11025.1.S1_at	ITC.59401.26	3109	HLA-DMB	9606	NM_002118.3	NM_002118	Homo sapiens major histocompatibility complex; class II; DM beta (HLA-DMB); mRNA
Ssc.11026.1.S1_at	ITC.30080.377	5906	RAP1A	9606	NM_002884.2	NM_002884	Homo sapiens RAP1A; member of RAS oncogene family (RAP1A); transcript variant 2; mRNA
Ssc.11027.1.A1_at	ITC.12.39	-	-	-	-	-	MORE INFO AVAILABLE AT www.anexdb.org
Ssc.11028.1.S1_at	ITC.30080.85	196527	ANO6	9606	NM_001025356.1	NM_001025356	Homo sapiens anoctamin 6 (ANO6); mRNA >gi|68534511|gb|BC098410.1| Homo sapiens anoctamin 6; mRNA (cDNA clone MGC:104751 IMAGE:30531341); complete cds
Ssc.1103.1.S1_at	ITC.59379.705	51143	DYNC1LI1	9606	NM_016141.2	NM_016141	Homo sapiens dynein; cytoplasmic 1; light intermediate chain 1 (DYNC1LI1); mRNA >gi|18676927|dbj|AK074348.1| Homo sapiens cDNA FLJ23768 fis; clone HEP19282; highly similar to Homo sapiens dynein light chain-A mRNA
Ssc.11032.1.S1_at	ITC.15044.662	647307	LOC647307	9606	XR_017638.2	XR_017638	PREDICTED: Homo sapiens misc_RNA (LOC647307); miscRNA
Ssc.11033.1.S1_at	ITC.15044.912	410	ARSA	9606	NM_001085427.1	NM_001085427	Homo sapiens arylsulfatase A (ARSA); transcript variant 4; mRNA
Ssc.11035.1.S1_at	ITC.59386.1098	23588	KLHDC2	9606	NM_014315.2	NM_014315	Homo sapiens kelch domain containing 2 (KLHDC2); mRNA
Ssc.11035.3.A1_at	gnl|ti|1377992891	23588	KLHDC2	9606	NM_014315.2	NM_014315	Homo sapiens kelch domain containing 2 (KLHDC2); mRNA
Ssc.11036.1.S1_at	ITC.59392.1430	5570	PKIB	9606	NM_181794.1	NM_181794	Homo sapiens protein kinase (cAMP-dependent; catalytic) inhibitor beta (PKIB); transcript variant 2; mRNA
Ssc.11037.1.S1_at	ITC.59388.924	55920	RCC2	9606	NM_001136204.1	NM_001136204	Homo sapiens regulator of chromosome condensation 2 (RCC2); transcript variant 2; mRNA
Ssc.11038.1.A1_at	ITC.2.20	10516	FBLN5	9606	NM_006329.3	NM_006329	Homo sapiens fibulin 5 (FBLN5); mRNA
Ssc.1104.1.S1_at	ITC.12.117	5836	PYGL	9606	NM_002863.3	NM_002863	Homo sapiens phosphorylase; glycogen; liver (PYGL); mRNA
Ssc.11040.1.A1_at	ITC.45481.2	11276	AP1GBP1	9606	NM_080550.2	NM_080550	Homo sapiens AP1 gamma subunit binding protein 1 (AP1GBP1); transcript variant 2; mRNA
Ssc.11041.1.S1_at	ITC.16219.1	55133	SRBD1	9606	NM_018079.3	NM_018079	Homo sapiens S1 RNA binding domain 1 (SRBD1); mRNA >gi|16551964|dbj|AK056536.1| Homo sapiens cDNA FLJ31974 fis; clone NT2RP7008167; weakly similar to 85.1 KDA PROTEIN IN GREB-FEOA INTERGENIC REGION
Ssc.11043.1.A1_at	gnl|ti|1381253630	55852	TEX2	9606	NM_018469.3	NM_018469	Homo sapiens testis expressed 2 (TEX2); mRNA
Ssc.11043.2.A1_at	gnl|ti|1382501050	55852	TEX2	9606	NM_018469.3	NM_018469	Homo sapiens testis expressed 2 (TEX2); mRNA
Ssc.11044.1.A1_at	ITC.59401.136	10946	SF3A3	9606	NM_006802.2	NM_006802	Homo sapiens splicing factor 3a; subunit 3; 60kDa (SF3A3); mRNA
Ssc.11045.1.S1_at	ITC.59386.509	51406	NOL7	9606	NM_016167.3	NM_016167	Homo sapiens nucleolar protein 7; 27kDa (NOL7); mRNA >gi|15706246|gb|AF172066.3| Homo sapiens 27 kDa nucleolar protein (NOL7) mRNA; complete cds
Ssc.11046.1.S1_at	ITC.15850.1	9554	SEC22B	9606	NM_004892.4	NM_004892	Homo sapiens SEC22 vesicle trafficking protein homolog B (S. cerevisiae) (SEC22B); mRNA
Ssc.11046.2.S1_at	ITC.15850.1	9554	SEC22B	9606	NM_004892.4	NM_004892	Homo sapiens SEC22 vesicle trafficking protein homolog B (S. cerevisiae) (SEC22B); mRNA
Ssc.11047.1.A1_at	ITC.30079.1611	537861	GPN2	9913	NM_001031770.1	NM_001031770	Bos taurus GPN-loop GTPase 2 (GPN2); mRNA >gi|61554085|gb|BT021658.1| Bos taurus hypothetical protein FLJ10349 (FLJ10349); mRNA; complete cds
Ssc.11048.1.S1_at	ITC.15048.73	51316	PLAC8	9606	NM_001130716.1	NM_001130716	Homo sapiens placenta-specific 8 (PLAC8); transcript variant 1; mRNA
Ssc.11051.1.S1_at	ITC.30079.38	1019	CDK4	9606	NM_000075.2	NM_000075	Homo sapiens cyclin-dependent kinase 4 (CDK4); mRNA
Ssc.11053.1.S1_at	gnl|ti|1377903784	6728	SRP19	9606	NM_003135.1	NM_003135	Homo sapiens signal recognition particle 19kDa (SRP19); mRNA >gi|36112|emb|X12791.1|HSRP19 Human mRNA for 19kD protein of signal recognition particle (SRP)
Ssc.11054.1.S1_at	ITC.59401.583	57804	POLD4	9606	NM_021173.2	NM_021173	Homo sapiens polymerase (DNA-directed); delta 4 (POLD4); mRNA >gi|47125377|gb|BC070250.1| Homo sapiens polymerase (DNA-directed); delta 4; mRNA (cDNA clone MGC:88237 IMAGE:6450262); complete cds
Ssc.11055.1.A1_at	ITC.59388.66	9183	ZW10	9606	NM_004724.2	NM_004724	Homo sapiens ZW10; kinetochore associated; homolog (Drosophila) (ZW10); mRNA
Ssc.11057.2.S1_at	ITC.30118.2	11079	RER1	9606	NM_007033.3	NM_007033	Homo sapiens RER1 retention in endoplasmic reticulum 1 homolog (S. cerevisiae) (RER1); mRNA
Ssc.1106.1.S1_at	ITC.59388.288	5976	UPF1	9606	NM_002911.3	NM_002911	Homo sapiens UPF1 regulator of nonsense transcripts homolog (yeast) (UPF1); mRNA
Ssc.11060.1.S1_at	ITC.30081.32	100152036	LOC100152036	9823	XM_001927593.1	XM_001927593	PREDICTED: Sus scrofa similar to lymphocyte antigen 9 (LOC100152036); mRNA
Ssc.11061.1.S1_at	ITC.15902.1	29092	HSPC157	9606	NR_023919.1	NR_023919	Homo sapiens hypothetical LOC29092 (HSPC157); transcript variant 2; non-coding RNA
Ssc.11063.1.S1_at	ITC.44087.8	3123	HLA-DRB1	9606	XM_001722124.1	XM_001722124	PREDICTED: Homo sapiens major histocompatibility complex; class II; DR beta 5; transcript variant 1 (HLA-DRB5); mRNA
Ssc.11064.1.S1_at	gnl|ti|1381342665	10289	EIF1B	9606	NM_005875.2	NM_005875	Homo sapiens eukaryotic translation initiation factor 1B (EIF1B); mRNA
Ssc.11066.1.A1_at	ITC.5150.1	283209	PGM2L1	9606	NM_173582.3	NM_173582	Homo sapiens phosphoglucomutase 2-like 1 (PGM2L1); mRNA
Ssc.11067.1.S1_a_at	ITC.30081.805	1955	MEGF9	9606	NM_001080497.1	NM_001080497	Homo sapiens multiple EGF-like-domains 9 (MEGF9); mRNA
Ssc.11069.1.A1_at	ITC.15114.2	57223	SMEK2	9606	NM_020463.2	NM_020463	Homo sapiens SMEK homolog 2; suppressor of mek1 (Dictyostelium) (SMEK2); transcript variant 2; mRNA
Ssc.1107.1.A1_at	ITC.16266.1	8323	FZD6	9606	NM_003506.2	NM_003506	Homo sapiens frizzled homolog 6 (Drosophila) (FZD6); mRNA
Ssc.11070.1.S1_at	ITC.44056.953	100133739	LOC100133739	9606	XM_001718220.1	XM_001718220	PREDICTED: Homo sapiens similar to hCG2038920 (LOC100133739); mRNA
Ssc.11071.1.S1_at	ITC.15050.110	7414	VCL	9606	NM_014000.2	NM_014000	Homo sapiens vinculin (VCL); transcript variant 1; mRNA
Ssc.11071.2.S1_a_at	ITC.15050.56	7414	VCL	9606	NM_003373.3	NM_003373	Homo sapiens vinculin (VCL); transcript variant 2; mRNA
Ssc.11072.1.S1_at	gnl|ti|1376934752	468	ATF4	9606	NM_001675.2	NM_001675	Homo sapiens activating transcription factor 4 (tax-responsive enhancer element B67) (ATF4); transcript variant 1; mRNA
Ssc.11072.2.A1_at	ITC.44056.189	468	ATF4	9606	NM_182810.1	NM_182810	Homo sapiens activating transcription factor 4 (tax-responsive enhancer element B67) (ATF4); transcript variant 2; mRNA
Ssc.11073.1.S1_at	ITC.769.3	5696	PSMB8	9606	NM_148919.3	NM_148919	Homo sapiens proteasome (prosome; macropain) subunit; beta type; 8 (large multifunctional peptidase 7) (PSMB8); transcript variant 2; mRNA
Ssc.11074.1.S1_at	ITC.1.869	1675	CFD	9606	NM_001928.2	NM_001928	Homo sapiens complement factor D (adipsin) (CFD); mRNA
Ssc.11076.1.S1_at	gb|BP434852.1|BP434852	-	-	-	-	-	MORE INFO AVAILABLE AT www.anexdb.org
Ssc.11077.1.S1_at	ITC.59388.148	6397	SEC14L1	9606	NM_001039573.1	NM_001039573	Homo sapiens SEC14-like 1 (S. cerevisiae) (SEC14L1); transcript variant 2; mRNA
Ssc.11079.1.A1_at	gnl|ti|1374463036	6038	RNASE4	9606	NM_194431.1	NM_194431	Homo sapiens ribonuclease; RNase A family; 4 (RNASE4); transcript variant 3; mRNA
Ssc.1108.1.S1_at	ITC.59388.259	4702	NDUFA8	9606	NM_014222.2	NM_014222	Homo sapiens NADH dehydrogenase (ubiquinone) 1 alpha subcomplex; 8; 19kDa (NDUFA8); nuclear gene encoding mitochondrial protein; mRNA
Ssc.11082.1.A1_at	ITC.44057.175	80232	WDR26	9606	NM_001115113.1	NM_001115113	Homo sapiens WD repeat domain 26 (WDR26); transcript variant 2; mRNA
Ssc.11083.1.S1_at	ITC.45671.2	65266	WNK4	9606	NM_032387.3	NM_032387	Homo sapiens WNK lysine deficient protein kinase 4 (WNK4); mRNA
Ssc.11084.1.S1_at	ITC.30083.200	6731	SRP72	9606	NM_006947.3	NM_006947	Homo sapiens signal recognition particle 72kDa (SRP72); mRNA
Ssc.11086.1.A1_at	ITC.59401.1124	6503	SLA	9606	NM_006748.3	NM_006748	Homo sapiens Src-like-adaptor (SLA); transcript variant 3; mRNA
Ssc.11087.1.S1_at	ITC.30086.1146	2197	FAU	9606	NM_001997.3	NM_001997	Homo sapiens Finkel-Biskis-Reilly murine sarcoma virus (FBR-MuSV) ubiquitously expressed (FAU); mRNA
Ssc.11089.1.S1_at	ITC.2.612	196383	RILPL2	9606	NM_145058.1	NM_145058	Homo sapiens Rab interacting lysosomal protein-like 2 (RILPL2); mRNA >gi|16552466|dbj|AK056934.1| Homo sapiens cDNA FLJ32372 fis; clone SALGL1000005
Ssc.1109.1.A1_at	ITC.59386.2179	9166	EBAG9	9606	NM_198120.1	NM_198120	Homo sapiens estrogen receptor binding site associated; antigen; 9 (EBAG9); transcript variant 2; mRNA
Ssc.11090.1.A1_at	ITC.59405.475	8904	CPNE1	9606	NM_152925.1	NM_152925	Homo sapiens copine I (CPNE1); transcript variant 1; mRNA
Ssc.11090.2.S1_at	ITC.59405.475	8904	CPNE1	9606	NM_152925.1	NM_152925	Homo sapiens copine I (CPNE1); transcript variant 1; mRNA
Ssc.11092.1.S1_at	ITC.59392.78	1639	DCTN1	9606	NM_001135041.1	NM_001135041	Homo sapiens dynactin 1 (p150; glued homolog; Drosophila) (DCTN1); transcript variant 4; mRNA
Ssc.11093.1.S1_at	ITC.15055.248	26276	VPS33B	9606	NM_018668.3	NM_018668	Homo sapiens vacuolar protein sorting 33 homolog B (yeast) (VPS33B); mRNA
Ssc.11095.1.S1_at	ITC.15069.7	3921	RPSA	9606	NM_002295.4	NM_002295	Homo sapiens ribosomal protein SA (RPSA); transcript variant 1; mRNA
Ssc.11096.1.S1_at	ITC.44056.503	5019	OXCT1	9606	NM_000436.3	NM_000436	Homo sapiens 3-oxoacid CoA transferase 1 (OXCT1); nuclear gene encoding mitochondrial protein; mRNA
Ssc.11098.1.S1_at	ITC.59383.115	10410	IFITM3	9606	NM_021034.2	NM_021034	Homo sapiens interferon induced transmembrane protein 3 (1-8U) (IFITM3); mRNA
Ssc.11099.1.S1_at	ITC.15072.4	6122	RPL3	9606	NM_000967.3	NM_000967	Homo sapiens ribosomal protein L3 (RPL3); transcript variant 1; mRNA
Ssc.11100.1.S1_at	gnl|ti|1382508920	3146	HMGB1	9606	NM_002128.4	NM_002128	Homo sapiens high-mobility group box 1 (HMGB1); mRNA
Ssc.11100.1.S2_at	ITC.59372.1115	3146	HMGB1	9606	NM_002128.4	NM_002128	Homo sapiens high-mobility group box 1 (HMGB1); mRNA
Ssc.11101.1.S1_a_at	ITC.30081.947	8428	STK24	9606	NM_001032296.2	NM_001032296	Homo sapiens serine/threonine kinase 24 (STE20 homolog; yeast) (STK24); transcript variant 2; mRNA
Ssc.11101.1.S1_at	ITC.30081.947	8428	STK24	9606	NM_001032296.2	NM_001032296	Homo sapiens serine/threonine kinase 24 (STE20 homolog; yeast) (STK24); transcript variant 2; mRNA
Ssc.11101.2.S1_at	ITC.30081.947	8428	STK24	9606	NM_001032296.2	NM_001032296	Homo sapiens serine/threonine kinase 24 (STE20 homolog; yeast) (STK24); transcript variant 2; mRNA
Ssc.11101.3.S1_at	ITC.59392.737	55634	ZNF673	9606	NM_017776.2	NM_017776	Homo sapiens zinc finger family member 673 (ZNF673); transcript variant 2; mRNA
Ssc.11102.1.S1_at	ITC.30079.820	731682	LOC731682	9606	XM_001129369.2	XM_001129369	PREDICTED: Homo sapiens similar to major histocompatibility complex; class II; DQ alpha 1 (LOC731682); mRNA
Ssc.11102.2.S1_at	ITC.59384.572	10480	EIF3M	9606	NM_006360.3	NM_006360	Homo sapiens eukaryotic translation initiation factor 3; subunit M (EIF3M); mRNA >gi|40225887|gb|BC019103.2| Homo sapiens eukaryotic translation initiation factor 3; subunit M; mRNA (cDNA clone MGC:29604 IMAGE:5021401); complete cds
Ssc.11103.1.S1_at	ITC.7.303	4190	MDH1	9606	NM_005917.2	NM_005917	Homo sapiens malate dehydrogenase 1; NAD (soluble) (MDH1); mRNA
Ssc.11105.1.S1_at	ITC.59385.5	163859	C1orf55	9606	NM_152608.3	NM_152608	Homo sapiens chromosome 1 open reading frame 55 (C1orf55); mRNA
Ssc.11105.2.S1_at	ITC.59385.5	163859	C1orf55	9606	NM_152608.3	NM_152608	Homo sapiens chromosome 1 open reading frame 55 (C1orf55); mRNA
Ssc.11105.3.A1_at	ITC.59385.82	163859	C1orf55	9606	NM_152608.3	NM_152608	Homo sapiens chromosome 1 open reading frame 55 (C1orf55); mRNA
Ssc.11107.1.S1_at	ITC.10.64	9341	VAMP3	9606	NM_004781.3	NM_004781	Homo sapiens vesicle-associated membrane protein 3 (cellubrevin) (VAMP3); mRNA
Ssc.11108.1.A1_at	ITC.796.1	5376	PMP22	9606	NM_153321.1	NM_153321	Homo sapiens peripheral myelin protein 22 (PMP22); transcript variant 2; mRNA
Ssc.11109.1.S1_at	ITC.30199.2	5294	PIK3CG	9606	NM_002649.2	NM_002649	Homo sapiens phosphoinositide-3-kinase; catalytic; gamma polypeptide (PIK3CG); mRNA
Ssc.1111.1.S1_at	ITC.44056.2471	51374	C2orf28	9606	NM_016085.3	NM_016085	Homo sapiens chromosome 2 open reading frame 28 (C2orf28); transcript variant 1; mRNA
Ssc.11111.1.S1_at	ITC.15044.1514	51639	SF3B14	9606	NM_016047.3	NM_016047	Homo sapiens splicing factor 3B; 14 kDa subunit (SF3B14); mRNA
Ssc.11113.1.S1_at	ITC.1.72	1211	CLTA	9606	NM_001833.2	NM_001833	Homo sapiens clathrin; light chain (Lca) (CLTA); transcript variant 1; mRNA
Ssc.11113.2.A1_at	ITC.1.72	1211	CLTA	9606	NM_001833.2	NM_001833	Homo sapiens clathrin; light chain (Lca) (CLTA); transcript variant 1; mRNA
Ssc.11114.1.A1_at	ITC.7.174	6117	RPA1	9606	NM_002945.3	NM_002945	Homo sapiens replication protein A1; 70kDa (RPA1); mRNA
Ssc.11117.1.A1_at	ITC.43.2	9289	GPR56	9606	NM_201525.1	NM_201525	Homo sapiens G protein-coupled receptor 56 (GPR56); transcript variant 3; mRNA
Ssc.11118.1.S1_at	ITC.10.155	506	ATP5B	9606	NM_001686.3	NM_001686	Homo sapiens ATP synthase; H+ transporting; mitochondrial F1 complex; beta polypeptide (ATP5B); nuclear gene encoding mitochondrial protein; mRNA
Ssc.11119.1.S1_at	gnl|ti|1382790837	26135	SERBP1	9606	NM_015640.3	NM_015640	Homo sapiens SERPINE1 mRNA binding protein 1 (SERBP1); transcript variant 4; mRNA
Ssc.11120.1.S1_at	ITC.15044.822	11337	GABARAP	9606	NM_007278.1	NM_007278	Homo sapiens GABA(A) receptor-associated protein (GABARAP); mRNA >gi|4894375|gb|AF067171.1|AF067171 Homo sapiens ganglioside expression factor 2 homolog mRNA; complete cds
Ssc.11123.1.A1_at	ITC.15050.119	3945	LDHB	9606	NM_002300.5	NM_002300	Homo sapiens lactate dehydrogenase B (LDHB); mRNA
Ssc.11125.1.S1_at	gnl|ti|1380375699	689	BTF3	9606	NM_001037637.1	NM_001037637	Homo sapiens basic transcription factor 3 (BTF3); transcript variant 1; mRNA
Ssc.11126.1.A1_at	ITC.30086.1097	3157	HMGCS1	9606	NM_002130.6	NM_002130	Homo sapiens 3-hydroxy-3-methylglutaryl-Coenzyme A synthase 1 (soluble) (HMGCS1); transcript variant 2; mRNA
Ssc.11128.1.A1_at	ITC.2.392	6429	SFRS4	9606	NM_005626.3	NM_005626	Homo sapiens splicing factor; arginine/serine-rich 4 (SFRS4); mRNA >gi|33990948|gb|BC002781.2| Homo sapiens splicing factor; arginine/serine-rich 4; mRNA (cDNA clone MGC:3920 IMAGE:3619538); complete cds
Ssc.11130.1.S1_at	ITC.30121.40	56926	NCLN	9606	NM_020170.3	NM_020170	Homo sapiens nicalin homolog (zebrafish) (NCLN); mRNA
Ssc.11130.2.A1_at	ITC.30121.40	56926	NCLN	9606	NM_020170.3	NM_020170	Homo sapiens nicalin homolog (zebrafish) (NCLN); mRNA
Ssc.11131.1.S1_at	ITC.30087.481	7431	VIM	9606	NM_003380.2	NM_003380	Homo sapiens vimentin (VIM); mRNA
Ssc.11132.1.S1_a_at	ITC.25.57	100130553	LOC100130553	9606	XM_001713658.1	XM_001713658	PREDICTED: Homo sapiens hypothetical protein LOC100130553 (LOC100130553); mRNA
Ssc.11132.1.S1_at	ITC.25.44	100130553	LOC100130553	9606	XM_001713658.1	XM_001713658	PREDICTED: Homo sapiens hypothetical protein LOC100130553 (LOC100130553); mRNA
Ssc.11134.1.S1_at	ITC.30079.92	9128	PRPF4	9606	NM_004697.3	NM_004697	Homo sapiens PRP4 pre-mRNA processing factor 4 homolog (yeast) (PRPF4); mRNA >gi|33876345|gb|BC001588.2| Homo sapiens PRP4 pre-mRNA processing factor 4 homolog (yeast); mRNA (cDNA clone MGC:1501 IMAGE:2988225); complete cds
Ssc.11135.1.A1_at	ITC.1.937	2521	FUS	9606	NM_004960.2	NM_004960	Homo sapiens fusion (involved in t(12;16) in malignant liposarcoma) (FUS); mRNA
Ssc.11137.1.A1_at	ITC.6.662	29855	UBN1	9606	NM_001079514.1	NM_001079514	Homo sapiens ubinuclein 1 (UBN1); transcript variant 2; mRNA
Ssc.11137.2.S1_at	ITC.6.662	29855	UBN1	9606	NM_001079514.1	NM_001079514	Homo sapiens ubinuclein 1 (UBN1); transcript variant 2; mRNA
Ssc.11138.1.S1_at	ITC.59377.506	5747	PTK2	9606	NM_153831.2	NM_153831	Homo sapiens PTK2 protein tyrosine kinase 2 (PTK2); transcript variant 1; mRNA
Ssc.11139.1.S1_at	gnl|ti|1374519239	9804	TOMM20	9606	NM_014765.2	NM_014765	Homo sapiens translocase of outer mitochondrial membrane 20 homolog (yeast) (TOMM20); nuclear gene encoding mitochondrial protein; mRNA
Ssc.1114.1.A1_at	ITC.15115.2	102	ADAM10	9606	NM_001110.2	NM_001110	Homo sapiens ADAM metallopeptidase domain 10 (ADAM10); mRNA
Ssc.11141.1.S1_at	ITC.59372.351	23478	SEC11A	9606	NM_014300.2	NM_014300	Homo sapiens SEC11 homolog A (S. cerevisiae) (SEC11A); mRNA >gi|15680287|gb|BC014508.1| Homo sapiens SEC11 homolog A (S. cerevisiae); mRNA (cDNA clone MGC:23652 IMAGE:4865656); complete cds
Ssc.11142.1.A1_at	ITC.59371.601	85021	REPS1	9606	NM_031922.3	NM_031922	Homo sapiens RALBP1 associated Eps domain containing 1 (REPS1); transcript variant 1; mRNA
Ssc.11143.1.S1_at	ITC.10.90	5224	PGAM2	9606	NM_000290.2	NM_000290	Homo sapiens phosphoglycerate mutase 2 (muscle) (PGAM2); mRNA
Ssc.11144.1.A1_at	ITC.44056.1276	7874	USP7	9606	NM_003470.2	NM_003470	Homo sapiens ubiquitin specific peptidase 7 (herpes virus-associated) (USP7); mRNA
Ssc.11147.1.S1_at	ITC.2.625	217	ALDH2	9606	NM_000690.2	NM_000690	Homo sapiens aldehyde dehydrogenase 2 family (mitochondrial) (ALDH2); nuclear gene encoding mitochondrial protein; mRNA
Ssc.1115.1.S1_at	ITC.44057.101			9606	NM_152522.3	NM_152522	Homo sapiens ADP-ribosylation-like factor 6 interacting protein 6 (ARL6IP6); mRNA
Ssc.11150.1.S1_at	ITC.1.748	55629	PNRC2	9606	NM_017761.3	NM_017761	Homo sapiens proline-rich nuclear receptor coactivator 2 (PNRC2); mRNA
Ssc.11151.1.A1_at	ITC.30088.78	23272	C3orf63	9606	NM_001112736.1	NM_001112736	Homo sapiens chromosome 3 open reading frame 63 (C3orf63); transcript variant 1; mRNA
Ssc.11151.2.S1_at	ITC.30088.347			9606	NM_001130911.1	NM_001130911	Homo sapiens coiled-coil domain containing 66 (CCDC66); transcript variant 1; mRNA
Ssc.11152.1.S1_at	ITC.30080.1694	654323	LOC654323	9823	NM_001038000.1	NM_001038000	Sus scrofa FKBP1A-like (LOC654323); mRNA >gi|61098746|gb|AY820760.1| Sus scrofa FKBP1A-like mRNA; complete cds
Ssc.11153.1.S1_at	gnl|ti|1382499544	396981	RPN2	9823	NM_213941.1	NM_213941	Sus scrofa ribophorin II (RPN2); mRNA >gi|10638225|emb|AJ293583.1|SSC293583 Sus scrofa mRNA for ribophorin II
Ssc.11155.1.S1_at	gnl|ti|1380817535	5786	PTPRA	9606	NM_080841.2	NM_080841	Homo sapiens protein tyrosine phosphatase; receptor type; A (PTPRA); transcript variant 3; mRNA
Ssc.11155.2.S1_at	ITC.59377.126	5786	PTPRA	9606	NM_080841.2	NM_080841	Homo sapiens protein tyrosine phosphatase; receptor type; A (PTPRA); transcript variant 3; mRNA
Ssc.11156.1.S1_at	gnl|ti|1380727588	-	-	-	-	-	MORE INFO AVAILABLE AT www.anexdb.org
Ssc.11158.1.A1_at	gnl|ti|1380636423	8073	PTP4A2	9606	NM_080392.2	NM_080392	Homo sapiens protein tyrosine phosphatase type IVA; member 2 (PTP4A2); transcript variant 2; mRNA
Ssc.11158.2.S1_at	ITC.44056.1772	654323	LOC654323	9823	NM_001038000.1	NM_001038000	Sus scrofa FKBP1A-like (LOC654323); mRNA >gi|61098746|gb|AY820760.1| Sus scrofa FKBP1A-like mRNA; complete cds
Ssc.11158.3.S1_at	ITC.44056.14	8073	PTP4A2	9606	NM_080391.2	NM_080391	Homo sapiens protein tyrosine phosphatase type IVA; member 2 (PTP4A2); transcript variant 1; mRNA
Ssc.11159.1.A1_at	gnl|ti|1382791252	1452	CSNK1A1	9606	NM_001025105.1	NM_001025105	Homo sapiens casein kinase 1; alpha 1 (CSNK1A1); transcript variant 1; mRNA
Ssc.11159.1.A2_at	gnl|ti|1381335760	-	-	-	-	-	MORE INFO AVAILABLE AT www.anexdb.org
Ssc.1116.1.S1_at	ITC.15060.17	1362	CPD	9606	NM_001304.3	NM_001304	Homo sapiens carboxypeptidase D (CPD); mRNA
Ssc.11161.1.S1_at	ITC.30087.414	23191	CYFIP1	9606	NM_001033028.1	NM_001033028	Homo sapiens cytoplasmic FMR1 interacting protein 1 (CYFIP1); transcript variant 2; mRNA
Ssc.11163.1.S1_at	ITC.45522.3	6672	SP100	9606	NM_001080391.1	NM_001080391	Homo sapiens SP100 nuclear antigen (SP100); transcript variant 1; mRNA
Ssc.11164.1.A1_at	ITC.59388.10	5428	POLG	9606	NM_001126131.1	NM_001126131	Homo sapiens polymerase (DNA directed); gamma (POLG); transcript variant 2; mRNA
Ssc.11164.2.S1_a_at	ITC.59388.819	55215	FANCI	9606	NM_001113378.1	NM_001113378	Homo sapiens Fanconi anemia; complementation group I (FANCI); transcript variant 1; mRNA
Ssc.11165.1.S1_at	ITC.15053.104	22872	SEC31A	9606	NM_001077208.1	NM_001077208	Homo sapiens SEC31 homolog A (S. cerevisiae) (SEC31A); transcript variant 3; mRNA
Ssc.11165.2.S1_at	ITC.15053.105	22872	SEC31A	9606	NM_001077208.1	NM_001077208	Homo sapiens SEC31 homolog A (S. cerevisiae) (SEC31A); transcript variant 3; mRNA
Ssc.11165.3.A1_at	gb|DY417331.1|DY417331	-	-	-	-	-	MORE INFO AVAILABLE AT www.anexdb.org
Ssc.11166.1.S1_at	ITC.7.116	201163	FLCN	9606	NM_144997.5	NM_144997	Homo sapiens folliculin (FLCN); transcript variant 1; mRNA
Ssc.11167.1.A1_at	ITC.45175.2	64777	RMND5B	9606	NM_022762.3	NM_022762	Homo sapiens required for meiotic nuclear division 5 homolog B (S. cerevisiae) (RMND5B); mRNA >gi|33869728|gb|BC009911.2| Homo sapiens required for meiotic nuclear division 5 homolog B (S. cerevisiae); mRNA (cDNA clone MGC:2688 IMAGE:2820100); complete cds
Ssc.11168.1.A1_at	ITC.30080.667	5699	PSMB10	9606	NM_002801.2	NM_002801	Homo sapiens proteasome (prosome; macropain) subunit; beta type; 10 (PSMB10); mRNA
Ssc.11169.1.A1_at	ITC.30079.427	537861	GPN2	9913	NM_001031770.1	NM_001031770	Bos taurus GPN-loop GTPase 2 (GPN2); mRNA >gi|61554085|gb|BT021658.1| Bos taurus hypothetical protein FLJ10349 (FLJ10349); mRNA; complete cds
Ssc.11170.1.S1_at	ITC.12.104	8566	PDXK	9606	NM_003681.4	NM_003681	Homo sapiens pyridoxal (pyridoxine; vitamin B6) kinase (PDXK); mRNA
Ssc.11171.1.S1_at	ITC.44856.2	100	ADA	9606	NM_000022.2	NM_000022	Homo sapiens adenosine deaminase (ADA); mRNA
Ssc.11173.1.A1_at	gnl|ti|1374523592	534558	DERA	9913	NM_001076028.1	NM_001076028	Bos taurus 2-deoxyribose-5-phosphate aldolase homolog (C. elegans) (DERA); mRNA >gi|74267615|gb|BC102242.1| Bos taurus 2-deoxyribose-5-phosphate aldolase homolog (C. elegans); mRNA (cDNA clone MGC:126989 IMAGE:7898279); complete cds
Ssc.11174.1.S1_at	ITC.44086.11	100154346	LOC100154346	9823	XM_001924159.1	XM_001924159	PREDICTED: Sus scrofa hypothetical protein LOC100154346 (LOC100154346); mRNA
Ssc.11175.1.S1_at	ITC.44059.80	80135	BXDC5	9606	NM_025065.6	NM_025065	Homo sapiens brix domain containing 5 (BXDC5); mRNA
Ssc.11176.1.A1_at	ITC.44056.782	255919	TMEM188	9606	NM_153261.4	NM_153261	Homo sapiens transmembrane protein 188 (TMEM188); mRNA
Ssc.11177.1.S1_at	ITC.1065.1	200424	TET3	9606	NM_144993.1	NM_144993	Homo sapiens tet oncogene family member 3 (TET3); mRNA
Ssc.11178.1.S1_at	ITC.982.1	9477	MED20	9606	NM_004275.3	NM_004275	Homo sapiens mediator complex subunit 20 (MED20); mRNA
Ssc.1118.1.A1_at	ITC.59405.1003	54790	TET2	9606	NM_001127208.1	NM_001127208	Homo sapiens tet oncogene family member 2 (TET2); transcript variant 1; mRNA
Ssc.1118.2.S1_at	ITC.15066.15	537861	GPN2	9913	NM_001031770.1	NM_001031770	Bos taurus GPN-loop GTPase 2 (GPN2); mRNA >gi|61554085|gb|BT021658.1| Bos taurus hypothetical protein FLJ10349 (FLJ10349); mRNA; complete cds
Ssc.11182.1.S1_at	ITC.20030.1	54170	Rragc	10090	NM_017475.2	NM_017475	Mus musculus Ras-related GTP binding C (Rragc); mRNA
Ssc.11184.1.S1_at	ITC.59388.2668	1603	DAD1	9606	NM_001344.2	NM_001344	Homo sapiens defender against cell death 1 (DAD1); mRNA
Ssc.11185.1.A1_at	ITC.30080.999	30011	SH3KBP1	9606	NM_001024666.1	NM_001024666	Homo sapiens SH3-domain kinase binding protein 1 (SH3KBP1); transcript variant 2; mRNA >gi|25992718|gb|AF542051.1| Homo sapiens CD2 binding protein CD2BP3 mRNA; complete cds; alternatively spliced
Ssc.11185.2.S1_at	ITC.30080.999	30011	SH3KBP1	9606	NM_001024666.1	NM_001024666	Homo sapiens SH3-domain kinase binding protein 1 (SH3KBP1); transcript variant 2; mRNA >gi|25992718|gb|AF542051.1| Homo sapiens CD2 binding protein CD2BP3 mRNA; complete cds; alternatively spliced
Ssc.11187.1.S1_at	ITC.59388.54	5360	PLTP	9606	NM_006227.2	NM_006227	Homo sapiens phospholipid transfer protein (PLTP); transcript variant 1; mRNA
Ssc.11188.1.S1_at	ITC.59373.791	9761	MLEC	9606	NM_014730.2	NM_014730	Homo sapiens malectin (MLEC); mRNA
Ssc.1119.1.S1_at	ITC.843.2	56922	MCCC1	9606	NM_020166.3	NM_020166	Homo sapiens methylcrotonoyl-Coenzyme A carboxylase 1 (alpha) (MCCC1); nuclear gene encoding mitochondrial protein; mRNA
Ssc.11192.1.A1_at	ITC.59378.299	51699	VPS29	9606	NM_016226.3	NM_016226	Homo sapiens vacuolar protein sorting 29 homolog (S. cerevisiae) (VPS29); transcript variant 1; mRNA
Ssc.11194.1.S1_at	ITC.30089.2	5328	PLAU	9606	NM_002658.2	NM_002658	Homo sapiens plasminogen activator; urokinase (PLAU); mRNA
Ssc.11197.1.S1_at	ITC.1.767	3315	HSPB1	9606	NM_001540.3	NM_001540	Homo sapiens heat shock 27kDa protein 1 (HSPB1); mRNA
Ssc.11198.1.S1_at	ITC.2.233	348793	WDR53	9606	NM_182627.1	NM_182627	Homo sapiens WD repeat domain 53 (WDR53); mRNA >gi|32450520|gb|BC054030.1| Homo sapiens WD repeat domain 53; mRNA (cDNA clone MGC:64882 IMAGE:6145598); complete cds
Ssc.11199.1.S1_at	ITC.30079.1449	3015	H2AFZ	9606	NM_002106.3	NM_002106	Homo sapiens H2A histone family; member Z (H2AFZ); mRNA
Ssc.112.1.S1_at	ITC.59386.1189	124637	CYB5D1	9606	NM_144607.4	NM_144607	Homo sapiens cytochrome b5 domain containing 1 (CYB5D1); mRNA
Ssc.11200.1.S1_a_at	ITC.30102.40	25	ABL1	9606	NM_005157.3	NM_005157	Homo sapiens c-abl oncogene 1; receptor tyrosine kinase (ABL1); transcript variant a; mRNA
Ssc.11201.1.A1_at	ITC.31585.1	10125	RASGRP1	9606	NM_001128602.1	NM_001128602	Homo sapiens RAS guanyl releasing protein 1 (calcium and DAG-regulated) (RASGRP1); transcript variant 2; mRNA
Ssc.11202.1.A1_at	ITC.30229.1	54676	GTPBP2	9606	NM_019096.3	NM_019096	Homo sapiens GTP binding protein 2 (GTPBP2); mRNA
Ssc.11203.1.S1_at	ITC.44059.79	6746	SSR2	9606	NM_003145.3	NM_003145	Homo sapiens signal sequence receptor; beta (translocon-associated protein beta) (SSR2); mRNA
Ssc.11206.1.A1_at	ITC.44853.2	5335	PLCG1	9606	NM_182811.1	NM_182811	Homo sapiens phospholipase C; gamma 1 (PLCG1); transcript variant 2; mRNA
Ssc.11208.1.S1_at	gnl|ti|1374884936	651751	LOC651751	9606	XM_001718996.1	XM_001718996	PREDICTED: Homo sapiens similar to hCG2042722 (LOC651751); mRNA
Ssc.1121.1.S1_at	ITC.15044.1938	5166	PDK4	9606	NM_002612.3	NM_002612	Homo sapiens pyruvate dehydrogenase kinase; isozyme 4 (PDK4); mRNA
Ssc.11210.1.A1_at	ITC.59371.1283	654323	LOC654323	9823	NM_001038000.1	NM_001038000	Sus scrofa FKBP1A-like (LOC654323); mRNA >gi|61098746|gb|AY820760.1| Sus scrofa FKBP1A-like mRNA; complete cds
Ssc.11211.1.A1_at	ITC.59373.275	25906	C11orf51	9606	NM_014042.2	NM_014042	Homo sapiens chromosome 11 open reading frame 51 (C11orf51); mRNA
Ssc.11212.2.S1_a_at	gnl|ti|448059217	54460	MRPS21	9606	NM_031901.4	NM_031901	Homo sapiens mitochondrial ribosomal protein S21 (MRPS21); nuclear gene encoding mitochondrial protein; transcript variant 1; mRNA
Ssc.11213.1.S1_at	ITC.831.2	11193	WBP4	9606	NM_007187.3	NM_007187	Homo sapiens WW domain binding protein 4 (formin binding protein 21) (WBP4); mRNA
Ssc.11214.1.A1_at	gnl|ti|1374522187	51072	MEMO1	9606	NM_001137602.1	NM_001137602	Homo sapiens mediator of cell motility 1 (MEMO1); transcript variant 2; mRNA
Ssc.11214.2.S1_at	ITC.59406.636	51072	MEMO1	9606	NM_001137602.1	NM_001137602	Homo sapiens mediator of cell motility 1 (MEMO1); transcript variant 2; mRNA
Ssc.11215.1.S1_at	ITC.59387.152	122786	FRMD6	9606	NM_152330.3	NM_152330	Homo sapiens FERM domain containing 6 (FRMD6); transcript variant 2; mRNA
Ssc.11217.1.A1_at	ITC.30087.70	25839	COG4	9606	NM_015386.2	NM_015386	Homo sapiens component of oligomeric golgi complex 4 (COG4); mRNA
Ssc.11217.3.S1_a_at	ITC.30087.70	25839	COG4	9606	NM_015386.2	NM_015386	Homo sapiens component of oligomeric golgi complex 4 (COG4); mRNA
Ssc.1122.1.S1_at	ITC.44082.3	5118	PCOLCE	9606	NM_002593.3	NM_002593	Homo sapiens procollagen C-endopeptidase enhancer (PCOLCE); mRNA
Ssc.11220.1.S1_at	ITC.59386.44	60436	TGIF2	9606	NM_021809.5	NM_021809	Homo sapiens TGFB-induced factor homeobox 2 (TGIF2); mRNA
Ssc.11224.1.S1_at	ITC.21.30	26073	POLDIP2	9606	NM_015584.3	NM_015584	Homo sapiens polymerase (DNA-directed); delta interacting protein 2 (POLDIP2); mRNA
Ssc.11227.1.S1_at	ITC.8.48	10908	PNPLA6	9606	NM_006702.3	NM_006702	Homo sapiens patatin-like phospholipase domain containing 6 (PNPLA6); mRNA
Ssc.11229.1.S1_at	ITC.30095.46	124446	TMEM219	9606	NM_194280.3	NM_194280	Homo sapiens transmembrane protein 219 (TMEM219); transcript variant 2; mRNA
Ssc.1123.1.A1_at	ITC.59408.553	85457	KIAA1737	9606	NM_033426.2	NM_033426	Homo sapiens KIAA1737 (KIAA1737); mRNA
Ssc.11230.1.A1_at	ITC.5.271	100153416	LOC100153416	9823	XM_001928157.1	XM_001928157	PREDICTED: Sus scrofa similar to coiled-coil-helix-coiled-coil-helix domain containing 1 (LOC100153416); mRNA
Ssc.11231.1.A1_at	ITC.16242.1	115426	UHRF2	9606	NM_152896.1	NM_152896	Homo sapiens ubiquitin-like with PHD and ring finger domains 2 (UHRF2); mRNA
Ssc.11233.1.S1_at	ITC.12.21	79002	C19orf43	9606	NM_024038.2	NM_024038	Homo sapiens chromosome 19 open reading frame 43 (C19orf43); mRNA >gi|33875245|gb|BC000216.2| Homo sapiens chromosome 19 open reading frame 43; mRNA (cDNA clone MGC:2803 IMAGE:2961319); complete cds
Ssc.11235.1.S1_at	ITC.44060.62	871	SERPINH1	9606	NM_001235.2	NM_001235	Homo sapiens serpin peptidase inhibitor; clade H (heat shock protein 47); member 1; (collagen binding protein 1) (SERPINH1); mRNA
Ssc.11239.1.A1_at	ITC.30079.1110	3301	DNAJA1	9606	NM_001539.2	NM_001539	Homo sapiens DnaJ (Hsp40) homolog; subfamily A; member 1 (DNAJA1); mRNA
Ssc.11242.1.S1_at	ITC.59386.1755	79888	LPCAT1	9606	NM_024830.3	NM_024830	Homo sapiens lysophosphatidylcholine acyltransferase 1 (LPCAT1); mRNA
Ssc.11245.1.S1_at	ITC.44825.1	5510	PPP1R7	9606	NM_002712.1	NM_002712	Homo sapiens protein phosphatase 1; regulatory (inhibitor) subunit 7 (PPP1R7); mRNA >gi|1085027|emb|Z50749.1|HSSDS22MR H.sapiens sds22-like mRNA
Ssc.11247.1.A1_at	gnl|ti|1381339535	4724	NDUFS4	9606	NM_002495.2	NM_002495	Homo sapiens NADH dehydrogenase (ubiquinone) Fe-S protein 4; 18kDa (NADH-coenzyme Q reductase) (NDUFS4); nuclear gene encoding mitochondrial protein; mRNA
Ssc.11248.2.S1_at	ITC.30079.763	9107	MTMR6	9606	NM_004685.3	NM_004685	Homo sapiens myotubularin related protein 6 (MTMR6); mRNA
Ssc.1125.1.A1_at	ITC.15074.5	7078	TIMP3	9606	NM_000362.4	NM_000362	Homo sapiens TIMP metallopeptidase inhibitor 3 (TIMP3); mRNA
Ssc.11252.1.S1_at	gnl|ti|1376936470	654323	LOC654323	9823	NM_001038000.1	NM_001038000	Sus scrofa FKBP1A-like (LOC654323); mRNA >gi|61098746|gb|AY820760.1| Sus scrofa FKBP1A-like mRNA; complete cds
Ssc.11253.1.A1_at	ITC.16347.1	84928	TMEM209	9606	NM_032842.3	NM_032842	Homo sapiens transmembrane protein 209 (TMEM209); mRNA
Ssc.11255.1.A1_at	ITC.1.460	23305	ACSL6	9606	NM_001009185.1	NM_001009185	Homo sapiens acyl-CoA synthetase long-chain family member 6 (ACSL6); transcript variant 2; mRNA
Ssc.11256.1.S1_at	ITC.15073.45	6125	RPL5	9606	NM_000969.3	NM_000969	Homo sapiens ribosomal protein L5 (RPL5); mRNA
Ssc.11257.1.S1_at	ITC.1.79	7077	TIMP2	9606	NM_003255.4	NM_003255	Homo sapiens TIMP metallopeptidase inhibitor 2 (TIMP2); mRNA
Ssc.11258.1.A1_at	ITC.25134.1	537861	GPN2	9913	NM_001031770.1	NM_001031770	Bos taurus GPN-loop GTPase 2 (GPN2); mRNA >gi|61554085|gb|BT021658.1| Bos taurus hypothetical protein FLJ10349 (FLJ10349); mRNA; complete cds
Ssc.11258.2.S1_at	ITC.59405.1407	9770	RASSF2	9606	NM_170774.1	NM_170774	Homo sapiens Ras association (RalGDS/AF-6) domain family member 2 (RASSF2); transcript variant 2; mRNA
Ssc.11259.1.A1_at	ITC.48177.1	55815	TSNAXIP1	9606	NM_018430.2	NM_018430	Homo sapiens translin-associated factor X interacting protein 1 (TSNAXIP1); mRNA
Ssc.1126.1.A1_at	gnl|ti|1382527868	10924	SMPDL3A	9606	NM_006714.3	NM_006714	Homo sapiens sphingomyelin phosphodiesterase; acid-like 3A (SMPDL3A); mRNA
Ssc.11260.1.A1_at	ITC.30120.8	100155577	LOC100155577	9823	XM_001924114.1	XM_001924114	PREDICTED: Sus scrofa hypothetical protein LOC100155577 (LOC100155577); mRNA
Ssc.11263.1.S1_at	ITC.15044.2130	130557	ZNF513	9606	NM_144631.4	NM_144631	Homo sapiens zinc finger protein 513 (ZNF513); mRNA
Ssc.11264.1.A1_at	ITC.30081.49	4174	MCM5	9606	NM_006739.3	NM_006739	Homo sapiens minichromosome maintenance complex component 5 (MCM5); mRNA
Ssc.11266.1.A1_at	ITC.6.290	10443	N4BP2L2	9606	NM_014887.2	NM_014887	Homo sapiens NEDD4 binding protein 2-like 2 (N4BP2L2); transcript variant 2; mRNA
Ssc.11266.2.S1_at	ITC.6.758	10443	N4BP2L2	9606	NM_014887.2	NM_014887	Homo sapiens NEDD4 binding protein 2-like 2 (N4BP2L2); transcript variant 2; mRNA
Ssc.11269.1.A1_at	ITC.30087.91	9592	IER2	9606	NM_004907.2	NM_004907	Homo sapiens immediate early response 2 (IER2); mRNA >gi|47939224|gb|BC072432.1| Homo sapiens immediate early response 2; mRNA (cDNA clone MGC:87997 IMAGE:5727038); complete cds
Ssc.1127.1.A1_at	ITC.30085.118	51520	LARS	9606	NM_020117.9	NM_020117	Homo sapiens leucyl-tRNA synthetase (LARS); mRNA
Ssc.11270.1.S1_at	ITC.10.148	6143	RPL19	9606	NM_000981.3	NM_000981	Homo sapiens ribosomal protein L19 (RPL19); mRNA
Ssc.11278.1.S1_at	ITC.59401.1190	7549	ZNF2	9606	NM_001017396.1	NM_001017396	Homo sapiens zinc finger protein 2 (ZNF2); transcript variant 2; mRNA
Ssc.11281.1.A1_at	ITC.30130.1	5179	PENK	9606	NM_001135690.1	NM_001135690	Homo sapiens proenkephalin (PENK); transcript variant 1; mRNA
Ssc.11285.1.S1_at	gnl|ti|1380823201	9921	RNF10	9606	NM_014868.4	NM_014868	Homo sapiens ring finger protein 10 (RNF10); mRNA
Ssc.11286.1.S1_at	ITC.44066.39	5859	QARS	9606	NM_005051.1	NM_005051	Homo sapiens glutaminyl-tRNA synthetase (QARS); mRNA >gi|531595|emb|X76013.1|HSGLTSY H.sapiens QRSHs mRNA for glutaminyl-tRNA synthetase
Ssc.11288.1.A1_at	ITC.45392.1	115950	ZNF653	9606	NM_138783.2	NM_138783	Homo sapiens zinc finger protein 653 (ZNF653); mRNA
Ssc.11289.1.A1_at	ITC.30084.40	537861	GPN2	9913	NM_001031770.1	NM_001031770	Bos taurus GPN-loop GTPase 2 (GPN2); mRNA >gi|61554085|gb|BT021658.1| Bos taurus hypothetical protein FLJ10349 (FLJ10349); mRNA; complete cds
Ssc.1129.2.A1_a_at	ITC.30089.144	92482	NCRNA00081	9606	NR_024143.1	NR_024143	Homo sapiens non-protein coding RNA 81 (NCRNA00081); non-coding RNA
Ssc.11297.1.A1_at	ITC.47433.1	540329	PPM1K	9913	NM_001046474.1	NM_001046474	Bos taurus protein phosphatase 1K (PP2C domain containing) (PPM1K); mRNA >gi|109659131|gb|BC118079.1| Bos taurus protein phosphatase 1K (PP2C domain containing); mRNA (cDNA clone MGC:137505 IMAGE:8165293); complete cds
Ssc.11298.1.S1_at	ITC.30087.92	9374	PPT2	9606	NM_138717.1	NM_138717	Homo sapiens palmitoyl-protein thioesterase 2 (PPT2); transcript variant 2; mRNA
Ssc.113.1.S1_at	ITC.1280.2	3552	IL1A	9606	NM_000575.3	NM_000575	Homo sapiens interleukin 1; alpha (IL1A); mRNA
Ssc.113.1.S2_at	ITC.1280.2	3552	IL1A	9606	NM_000575.3	NM_000575	Homo sapiens interleukin 1; alpha (IL1A); mRNA
Ssc.11300.1.S1_at	ITC.59388.653	537861	GPN2	9913	NM_001031770.1	NM_001031770	Bos taurus GPN-loop GTPase 2 (GPN2); mRNA >gi|61554085|gb|BT021658.1| Bos taurus hypothetical protein FLJ10349 (FLJ10349); mRNA; complete cds
Ssc.11302.1.S1_at	ITC.30082.620	1281	COL3A1	9606	NM_000090.3	NM_000090	Homo sapiens collagen; type III; alpha 1 (COL3A1); mRNA
Ssc.11302.2.S1_at	ITC.15057.55	7458	EIF4H	9606	NM_031992.1	NM_031992	Homo sapiens eukaryotic translation initiation factor 4H (EIF4H); transcript variant 2; mRNA
Ssc.11304.1.A1_at	ITC.32238.1	7776	ZNF236	9606	NM_007345.3	NM_007345	Homo sapiens zinc finger protein 236 (ZNF236); mRNA
Ssc.11305.1.A1_at	ITC.3426.1	138046	RALYL	9606	NM_173848.5	NM_173848	Homo sapiens RALY RNA binding protein-like (RALYL); transcript variant 3; mRNA
Ssc.11308.1.A1_at	ITC.30080.306	80267	EDEM3	9606	NM_025191.3	NM_025191	Homo sapiens ER degradation enhancer; mannosidase alpha-like 3 (EDEM3); mRNA
Ssc.1131.1.S1_at	ITC.30080.587	10479	SLC9A6	9606	NM_006359.2	NM_006359	Homo sapiens solute carrier family 9 (sodium/hydrogen exchanger); member 6 (SLC9A6); transcript variant 2; mRNA
Ssc.1131.2.A1_at	ITC.30080.587	10479	SLC9A6	9606	NM_006359.2	NM_006359	Homo sapiens solute carrier family 9 (sodium/hydrogen exchanger); member 6 (SLC9A6); transcript variant 2; mRNA
Ssc.11310.2.A1_at	gb|CF368709.1|CF368709	-	-	-	-	-	MORE INFO AVAILABLE AT www.anexdb.org
Ssc.11311.1.A1_at	ITC.46229.1	23357	ANGEL1	9606	NM_015305.2	NM_015305	Homo sapiens angel homolog 1 (Drosophila) (ANGEL1); mRNA >gi|34190220|gb|BC028714.2| Homo sapiens angel homolog 1 (Drosophila); mRNA (cDNA clone MGC:27101 IMAGE:4830897); complete cds
Ssc.11312.1.A1_at	ITC.30082.734	83548	COG3	9606	NM_031431.2	NM_031431	Homo sapiens component of oligomeric golgi complex 3 (COG3); mRNA
Ssc.11314.1.A1_at	ITC.16429.2	527518	CYB561D1	9913	NM_001105398.1	NM_001105398	Bos taurus cytochrome b-561 domain containing 1 (CYB561D1); mRNA >gi|157279192|gb|BC134607.1| Bos taurus cytochrome b-561 domain containing 1; mRNA (cDNA clone MGC:151588 IMAGE:8313637); complete cds
Ssc.11316.1.A1_at	ITC.1422.1	-	-	-	-	-	MORE INFO AVAILABLE AT www.anexdb.org
Ssc.11317.1.A1_at	ITC.30080.126	6891	TAP2	9606	NM_000544.3	NM_000544	Homo sapiens transporter 2; ATP-binding cassette; sub-family B (MDR/TAP) (TAP2); transcript variant 1; mRNA
Ssc.11318.1.S1_at	ITC.4.701	-	-	-	-	-	MORE INFO AVAILABLE AT www.anexdb.org
Ssc.1132.1.S1_at	ITC.30084.242	51530	ZC3HC1	9606	NM_016478.3	NM_016478	Homo sapiens zinc finger; C3HC-type containing 1 (ZC3HC1); mRNA
Ssc.11326.1.S1_at	ITC.5.888	537861	GPN2	9913	NM_001031770.1	NM_001031770	Bos taurus GPN-loop GTPase 2 (GPN2); mRNA >gi|61554085|gb|BT021658.1| Bos taurus hypothetical protein FLJ10349 (FLJ10349); mRNA; complete cds
Ssc.11327.1.A1_at	ITC.30099.67	23140	ZZEF1	9606	NM_015113.3	NM_015113	Homo sapiens zinc finger; ZZ-type with EF-hand domain 1 (ZZEF1); mRNA
Ssc.1133.1.S1_at	ITC.32.12	2791	GNG11	9606	NM_004126.3	NM_004126	Homo sapiens guanine nucleotide binding protein (G protein); gamma 11 (GNG11); mRNA
Ssc.11330.1.A1_at	ITC.44070.78	6159	RPL29	9606	NM_000992.2	NM_000992	Homo sapiens ribosomal protein L29 (RPL29); mRNA >gi|33872403|gb|BC008926.2| Homo sapiens ribosomal protein L29; mRNA (cDNA clone MGC:16301 IMAGE:3835176); complete cds
Ssc.11331.1.A1_at	gb|BI181806.1|BI181806	-	-	-	-	-	MORE INFO AVAILABLE AT www.anexdb.org
Ssc.11336.1.S1_at	gb|BX924227.2|BX924227	-	-	-	-	-	MORE INFO AVAILABLE AT www.anexdb.org
Ssc.11338.1.S1_a_at	ITC.44872.2	51218	GLRX5	9606	NM_016417.2	NM_016417	Homo sapiens glutaredoxin 5 (GLRX5); mRNA
Ssc.11339.1.S1_at	ITC.59388.2073	84271	POLDIP3	9606	NM_032311.3	NM_032311	Homo sapiens polymerase (DNA-directed); delta interacting protein 3 (POLDIP3); transcript variant 1; mRNA
Ssc.11345.1.A1_at	gnl|ti|1374476245	56851	C15orf24	9606	NM_020154.2	NM_020154	Homo sapiens chromosome 15 open reading frame 24 (C15orf24); mRNA
Ssc.11346.1.S1_at	ITC.59386.432	51386	EIF3EIP	9606	NM_016091.2	NM_016091	Homo sapiens eukaryotic translation initiation factor 3; subunit E interacting protein (EIF3EIP); mRNA
Ssc.11347.1.A1_at	gb|BI181906.1|BI181906	-	-	-	-	-	MORE INFO AVAILABLE AT www.anexdb.org
Ssc.11348.1.A1_at	ITC.15046.458	10693	CCT6B	9606	NM_006584.2	NM_006584	Homo sapiens chaperonin containing TCP1; subunit 6B (zeta 2) (CCT6B); mRNA
Ssc.11348.1.A2_at	ITC.16593.1	100153715	LOC100153715	9823	XM_001925741.1	XM_001925741	PREDICTED: Sus scrofa similar to transmembrane protein 44 (LOC100153715); mRNA
Ssc.1135.1.A1_at	ITC.44798.6	5577	PRKAR2B	9606	NM_002736.2	NM_002736	Homo sapiens protein kinase; cAMP-dependent; regulatory; type II; beta (PRKAR2B); mRNA
Ssc.11351.1.S1_at	ITC.30415.1	540	ATP7B	9606	NM_001005918.1	NM_001005918	Homo sapiens ATPase; Cu++ transporting; beta polypeptide (ATP7B); transcript variant 2; mRNA
Ssc.11354.1.A1_at	ITC.45443.1	75415	Arhgap12	10090	NM_001039692.1	NM_001039692	Mus musculus Rho GTPase activating protein 12 (Arhgap12); transcript variant 1; mRNA
Ssc.11357.1.A1_at	ITC.30082.478	57407	NMRAL1	9606	NM_020677.2	NM_020677	Homo sapiens NmrA-like family domain containing 1 (NMRAL1); mRNA >gi|9963840|gb|AF225419.1|AF225419 Homo sapiens HSCARG mRNA; complete cds
Ssc.11357.2.S1_at	ITC.30082.702	57407	NMRAL1	9606	NM_020677.2	NM_020677	Homo sapiens NmrA-like family domain containing 1 (NMRAL1); mRNA >gi|9963840|gb|AF225419.1|AF225419 Homo sapiens HSCARG mRNA; complete cds
Ssc.11360.1.S1_at	ITC.59371.439	64853	AIDA	9606	NM_022831.2	NM_022831	Homo sapiens axin interactor; dorsalization associated (AIDA); mRNA
Ssc.11360.2.S1_at	ITC.59371.439	64853	AIDA	9606	NM_022831.2	NM_022831	Homo sapiens axin interactor; dorsalization associated (AIDA); mRNA
Ssc.11362.1.A1_at	ITC.15044.21	9538	EI24	9606	NM_004879.3	NM_004879	Homo sapiens etoposide induced 2.4 mRNA (EI24); transcript variant 1; mRNA
Ssc.11362.2.S1_at	ITC.15044.21	9538	EI24	9606	NM_004879.3	NM_004879	Homo sapiens etoposide induced 2.4 mRNA (EI24); transcript variant 1; mRNA
Ssc.11364.1.S1_at	ITC.16207.2	9896	FIG4	9606	NM_014845.5	NM_014845	Homo sapiens FIG4 homolog (S. cerevisiae) (FIG4); mRNA
Ssc.11365.1.A1_at	ITC.30767.1	93627	MGC16169	9606	NM_033115.2	NM_033115	Homo sapiens hypothetical protein MGC16169 (MGC16169); mRNA >gi|33988302|gb|BC009208.2| Homo sapiens hypothetical protein MGC16169; mRNA (cDNA clone MGC:16169 IMAGE:3634845); complete cds
Ssc.11365.2.A1_at	ITC.30767.1	93627	MGC16169	9606	NM_033115.2	NM_033115	Homo sapiens hypothetical protein MGC16169 (MGC16169); mRNA >gi|33988302|gb|BC009208.2| Homo sapiens hypothetical protein MGC16169; mRNA (cDNA clone MGC:16169 IMAGE:3634845); complete cds
Ssc.11367.1.S1_at	ITC.59371.12	27072	VPS41	9606	NM_014396.3	NM_014396	Homo sapiens vacuolar protein sorting 41 homolog (S. cerevisiae) (VPS41); transcript variant 1; mRNA
Ssc.11369.1.S1_at	ITC.59401.192	79139	DERL1	9606	NM_024295.4	NM_024295	Homo sapiens Der1-like domain family; member 1 (DERL1); transcript variant 1; mRNA
Ssc.11369.2.A1_at	ITC.59401.192	79139	DERL1	9606	NM_024295.4	NM_024295	Homo sapiens Der1-like domain family; member 1 (DERL1); transcript variant 1; mRNA
Ssc.1137.1.S1_at	ITC.30110.4	54897	CASZ1	9606	NM_001079843.1	NM_001079843	Homo sapiens castor zinc finger 1 (CASZ1); transcript variant 1; mRNA
Ssc.11376.1.A1_a_at	ITC.30081.1055	10916	MAGED2	9606	NM_177433.1	NM_177433	Homo sapiens melanoma antigen family D; 2 (MAGED2); transcript variant 2; mRNA
Ssc.1138.1.A1_at	ITC.3017.1	654323	LOC654323	9823	NM_001038000.1	NM_001038000	Sus scrofa FKBP1A-like (LOC654323); mRNA >gi|61098746|gb|AY820760.1| Sus scrofa FKBP1A-like mRNA; complete cds
Ssc.11381.1.S1_at	ITC.30094.32	3454	IFNAR1	9606	NM_000629.2	NM_000629	Homo sapiens interferon (alpha; beta and omega) receptor 1 (IFNAR1); mRNA
Ssc.11382.1.S1_at	ITC.59372.970	57515	SERINC1	9606	NM_020755.2	NM_020755	Homo sapiens serine incorporator 1 (SERINC1); mRNA >gi|34193576|gb|BC033029.2| Homo sapiens serine incorporator 1; mRNA (cDNA clone MGC:33018 IMAGE:4831122); complete cds
Ssc.11383.1.A1_at	ITC.15066.163	6778	STAT6	9606	NM_003153.3	NM_003153	Homo sapiens signal transducer and activator of transcription 6; interleukin-4 induced (STAT6); mRNA
Ssc.11385.1.A1_at	gnl|ti|1381012740	55781	RIOK2	9606	NM_018343.1	NM_018343	Homo sapiens RIO kinase 2 (yeast) (RIOK2); mRNA >gi|7023650|dbj|AK002021.1| Homo sapiens cDNA FLJ11159 fis; clone PLACE1006966
Ssc.1139.1.A1_at	ITC.44056.1409	8671	SLC4A4	9606	NM_001134742.1	NM_001134742	Homo sapiens solute carrier family 4; sodium bicarbonate cotransporter; member 4 (SLC4A4); transcript variant 3; mRNA
Ssc.11395.1.S1_at	ITC.4.605	55361	PI4K2A	9606	NM_018425.2	NM_018425	Homo sapiens phosphatidylinositol 4-kinase type 2 alpha (PI4K2A); mRNA >gi|13992523|emb|AJ303098.1|HSA303098 Homo sapiens mRNA for type II alpha phosphatidylinositol 4-kinase gene
Ssc.11397.1.A1_at	ITC.30086.692	92170	MTG1	9606	NM_138384.2	NM_138384	Homo sapiens mitochondrial GTPase 1 homolog (S. cerevisiae) (MTG1); nuclear gene encoding mitochondrial protein; mRNA
Ssc.114.1.S1_at	ITC.17801.1	3310	HSPA6	9606	NM_002155.3	NM_002155	Homo sapiens heat shock 70kDa protein 6 (HSP70B') (HSPA6); mRNA
Ssc.1140.1.S1_at	ITC.925.2	8089	YEATS4	9606	NM_006530.2	NM_006530	Homo sapiens YEATS domain containing 4 (YEATS4); mRNA
Ssc.1140.2.A1_at	ITC.925.2	8089	YEATS4	9606	NM_006530.2	NM_006530	Homo sapiens YEATS domain containing 4 (YEATS4); mRNA
Ssc.11401.1.A1_a_at	gb|CK465993.1|CK465993	-	-	-	-	-	MORE INFO AVAILABLE AT www.anexdb.org
Ssc.11404.1.A1_at	ITC.44056.1746	6310	ATXN1	9606	NM_001128164.1	NM_001128164	Homo sapiens ataxin 1 (ATXN1); transcript variant 2; mRNA
Ssc.11405.1.A1_at	ITC.16262.2	-	-	-	-	-	MORE INFO AVAILABLE AT www.anexdb.org
Ssc.11406.3.A1_at	ITC.59388.138	3554	IL1R1	9606	NM_000877.2	NM_000877	Homo sapiens interleukin 1 receptor; type I (IL1R1); mRNA
Ssc.11408.1.A1_at	ITC.5.283	100154434	LOC100154434	9823	XM_001924129.1	XM_001924129	PREDICTED: Sus scrofa hypothetical protein LOC100154434 (LOC100154434); partial mRNA
Ssc.11410.1.A1_at	ITC.20696.1	537861	GPN2	9913	NM_001031770.1	NM_001031770	Bos taurus GPN-loop GTPase 2 (GPN2); mRNA >gi|61554085|gb|BT021658.1| Bos taurus hypothetical protein FLJ10349 (FLJ10349); mRNA; complete cds
Ssc.11411.1.A1_at	ITC.59387.138	79140	CCDC28B	9606	NM_024296.3	NM_024296	Homo sapiens coiled-coil domain containing 28B (CCDC28B); mRNA
Ssc.11411.2.S1_at	gnl|ti|447567973	79140	CCDC28B	9606	NM_024296.3	NM_024296	Homo sapiens coiled-coil domain containing 28B (CCDC28B); mRNA
Ssc.11414.1.A1_at	ITC.30080.1877	51199	NIN	9606	NM_016350.3	NM_016350	Homo sapiens ninein (GSK3B interacting protein) (NIN); transcript variant 4; mRNA
Ssc.11417.1.A1_at	ITC.10457.1	84668	FAM126A	9606	NM_032581.3	NM_032581	Homo sapiens family with sequence similarity 126; member A (FAM126A); mRNA
Ssc.1142.1.S1_at	ITC.15056.28	1728	NQO1	9606	NM_000903.2	NM_000903	Homo sapiens NAD(P)H dehydrogenase; quinone 1 (NQO1); transcript variant 1; mRNA
Ssc.11421.1.S1_at	ITC.59392.818	2150	F2RL1	9606	NM_005242.3	NM_005242	Homo sapiens coagulation factor II (thrombin) receptor-like 1 (F2RL1); mRNA
Ssc.11421.2.A1_at	ITC.59392.818	2150	F2RL1	9606	NM_005242.3	NM_005242	Homo sapiens coagulation factor II (thrombin) receptor-like 1 (F2RL1); mRNA
Ssc.11423.2.A1_at	ITC.44075.65	94101	ORMDL1	9606	NM_001128150.1	NM_001128150	Homo sapiens ORM1-like 1 (S. cerevisiae) (ORMDL1); transcript variant 2; mRNA
Ssc.11425.1.A1_at	ITC.16479.1	84912	SLC35B4	9606	NM_032826.4	NM_032826	Homo sapiens solute carrier family 35; member B4 (SLC35B4); mRNA
Ssc.11427.1.A1_at	ITC.5.245	55278	QRSL1	9606	NM_018292.3	NM_018292	Homo sapiens glutaminyl-tRNA synthase (glutamine-hydrolyzing)-like 1 (QRSL1); mRNA
Ssc.1143.1.S1_a_at	gnl|ti|1382542788	281625	ANXA4	9913	NM_001001440.2	NM_001001440	Bos taurus annexin A4 (ANXA4); mRNA >gi|215|emb|X13627.1|BTCHR4 Bovine mRNA for endonexin (chromobindin 4)
Ssc.11430.1.A1_at	ITC.30150.1	6924	TCEB3	9606	NM_003198.2	NM_003198	Homo sapiens transcription elongation factor B (SIII); polypeptide 3 (110kDa; elongin A) (TCEB3); mRNA
Ssc.11432.1.A1_at	gb|BP463038.1|BP463038	-	-	-	-	-	MORE INFO AVAILABLE AT www.anexdb.org
Ssc.11434.1.S1_at	ITC.15044.253	3149	HMGB3	9606	NM_005342.2	NM_005342	Homo sapiens high-mobility group box 3 (HMGB3); mRNA
Ssc.11437.1.A1_at	gnl|ti|1380365701	115265	DDIT4L	9606	NM_145244.2	NM_145244	Homo sapiens DNA-damage-inducible transcript 4-like (DDIT4L); mRNA >gi|34189377|gb|BC013592.2| Homo sapiens DNA-damage-inducible transcript 4-like; mRNA (cDNA clone MGC:9960 IMAGE:3877854); complete cds
Ssc.11439.1.A1_at	ITC.1716.1	219623	TMEM26	9606	NM_178505.6	NM_178505	Homo sapiens transmembrane protein 26 (TMEM26); mRNA
Ssc.11440.1.A1_at	ITC.116.2	614730	NICN1	9913	NM_001034767.1	NM_001034767	Bos taurus nicolin 1 (NICN1); mRNA >gi|75948255|gb|BC105203.1| Bos taurus nicolin 1; mRNA (cDNA clone MGC:128436 IMAGE:7984100); complete cds
Ssc.11440.3.A1_at	ITC.116.2	614730	NICN1	9913	NM_001034767.1	NM_001034767	Bos taurus nicolin 1 (NICN1); mRNA >gi|75948255|gb|BC105203.1| Bos taurus nicolin 1; mRNA (cDNA clone MGC:128436 IMAGE:7984100); complete cds
Ssc.11441.1.S1_at	ITC.30079.826	11091	WDR5	9606	NM_017588.2	NM_017588	Homo sapiens WD repeat domain 5 (WDR5); transcript variant 1; mRNA
Ssc.11444.1.S1_a_at	ITC.12.136			9606	NM_005647.2	NM_005647	Homo sapiens transducin (beta)-like 1X-linked (TBL1X); mRNA
Ssc.11448.1.A1_at	ITC.30135.2	25929	GEMIN5	9606	NM_015465.3	NM_015465	Homo sapiens gem (nuclear organelle) associated protein 5 (GEMIN5); mRNA
Ssc.1145.1.S1_at	ITC.30079.1971	-	-	-	-	-	MORE INFO AVAILABLE AT www.anexdb.org
Ssc.11450.1.S1_at	gnl|ti|1380781985	1192	CLIC1	9606	NM_001288.4	NM_001288	Homo sapiens chloride intracellular channel 1 (CLIC1); mRNA
Ssc.11454.1.S1_at	ITC.45056.1	-	-	-	-	-	MORE INFO AVAILABLE AT www.anexdb.org
Ssc.11457.1.A1_at	gnl|ti|1382790520	-	-	-	-	-	MORE INFO AVAILABLE AT www.anexdb.org
Ssc.11458.1.S1_at	ITC.1.1342	11161	C14orf1	9606	NM_007176.1	NM_007176	Homo sapiens chromosome 14 open reading frame 1 (C14orf1); mRNA >gi|5870835|gb|AF134159.2|AF134159 Homo sapiens potential membrane protein C14orf1 mRNA; complete cds
Ssc.1146.1.S1_at	ITC.59405.3084	55862	ECHDC1	9606	NM_001002030.1	NM_001002030	Homo sapiens enoyl Coenzyme A hydratase domain containing 1 (ECHDC1); transcript variant 1; mRNA
Ssc.11460.1.S1_at	ITC.59326.2	537861	GPN2	9913	NM_001031770.1	NM_001031770	Bos taurus GPN-loop GTPase 2 (GPN2); mRNA >gi|61554085|gb|BT021658.1| Bos taurus hypothetical protein FLJ10349 (FLJ10349); mRNA; complete cds
Ssc.11467.1.A1_at	ITC.15048.268	254528	C16orf73	9606	NM_152764.2	NM_152764	Homo sapiens chromosome 16 open reading frame 73 (C16orf73); mRNA
Ssc.11469.1.A1_at	ITC.15047.277	84267	C9orf64	9606	NM_032307.3	NM_032307	Homo sapiens chromosome 9 open reading frame 64 (C9orf64); mRNA
Ssc.11473.1.A1_at	ITC.59405.389	80895	ILKAP	9606	NM_030768.2	NM_030768	Homo sapiens integrin-linked kinase-associated serine/threonine phosphatase 2C (ILKAP); mRNA
Ssc.11477.1.S1_at	ITC.44058.33	83943	IMMP2L	9606	NM_032549.2	NM_032549	Homo sapiens IMP2 inner mitochondrial membrane peptidase-like (S. cerevisiae) (IMMP2L); nuclear gene encoding mitochondrial protein; mRNA
Ssc.11477.3.A1_at	ITC.44058.43	83943	IMMP2L	9606	NM_032549.2	NM_032549	Homo sapiens IMP2 inner mitochondrial membrane peptidase-like (S. cerevisiae) (IMMP2L); nuclear gene encoding mitochondrial protein; mRNA
Ssc.11479.1.S1_at	gb|BX665289.2|BX665289	-	-	-	-	-	MORE INFO AVAILABLE AT www.anexdb.org
Ssc.11484.1.A1_at	ITC.30080.1316	642	BLMH	9606	NM_000386.2	NM_000386	Homo sapiens bleomycin hydrolase (BLMH); mRNA
Ssc.11487.1.A1_at	ITC.4.83	222171	PRR15	9606	NM_175887.2	NM_175887	Homo sapiens proline rich 15 (PRR15); mRNA >gi|23468241|gb|BC029131.1| Homo sapiens proline rich 15; mRNA (cDNA clone MGC:35424 IMAGE:5189352); complete cds
Ssc.11488.3.A1_at	ITC.30083.84	79980	DSN1	9606	NM_024918.2	NM_024918	Homo sapiens DSN1; MIND kinetochore complex component; homolog (S. cerevisiae) (DSN1); mRNA >gi|21751761|dbj|AK093031.1| Homo sapiens cDNA FLJ35712 fis; clone TESOP1000160
Ssc.11489.1.A1_at	gb|BI183010.1|BI183010	-	-	-	-	-	MORE INFO AVAILABLE AT www.anexdb.org
Ssc.1149.1.S1_at	ITC.15067.21	10109	ARPC2	9606	NM_152862.1	NM_152862	Homo sapiens actin related protein 2/3 complex; subunit 2; 34kDa (ARPC2); transcript variant 1; mRNA
Ssc.1149.2.A1_at	ITC.15067.66	10109	ARPC2	9606	NM_005731.2	NM_005731	Homo sapiens actin related protein 2/3 complex; subunit 2; 34kDa (ARPC2); transcript variant 2; mRNA
Ssc.11492.1.S1_at	ITC.45708.1	84981	C17orf91	9606	NM_001001870.1	NM_001001870	Homo sapiens chromosome 17 open reading frame 91 (C17orf91); transcript variant 2; mRNA
Ssc.115.1.S1_s_at	ITC.2.1843	3162	HMOX1	9606	NM_002133.1	NM_002133	Homo sapiens heme oxygenase (decycling) 1 (HMOX1); mRNA >gi|35172|emb|X06985.1|HSOXYGR Human mRNA for heme oxygenase
Ssc.1150.1.S1_at	ITC.59408.2783	23352	UBR4	9606	NM_020765.2	NM_020765	Homo sapiens ubiquitin protein ligase E3 component n-recognin 4 (UBR4); mRNA
Ssc.11501.1.A1_at	ITC.8.14	25962	KIAA1429	9606	NM_015496.3	NM_015496	Homo sapiens KIAA1429 (KIAA1429); transcript variant 1; mRNA
Ssc.11504.1.A1_at	ITC.31379.1	201294	UNC13D	9606	NM_199242.2	NM_199242	Homo sapiens unc-13 homolog D (C. elegans) (UNC13D); mRNA
Ssc.11505.1.A1_at	gb|BI183142.1|BI183142	-	-	-	-	-	MORE INFO AVAILABLE AT www.anexdb.org
Ssc.11506.1.A1_at	ITC.30079.614	4676	NAP1L4	9606	NM_005969.3	NM_005969	Homo sapiens nucleosome assembly protein 1-like 4 (NAP1L4); mRNA
Ssc.11508.1.A1_at	ITC.15201.2	-	-	-	-	-	MORE INFO AVAILABLE AT www.anexdb.org
Ssc.1151.1.A1_at	ITC.30080.1090	60481	ELOVL5	9606	NM_021814.3	NM_021814	Homo sapiens ELOVL family member 5; elongation of long chain fatty acids (FEN1/Elo2; SUR4/Elo3-like; yeast) (ELOVL5); mRNA
Ssc.11512.1.A1_at	ITC.59401.102	9846	GAB2	9606	NM_080491.1	NM_080491	Homo sapiens GRB2-associated binding protein 2 (GAB2); transcript variant 1; mRNA
Ssc.11515.1.S1_at	ITC.59374.801	4714	NDUFB8	9606	NM_005004.2	NM_005004	Homo sapiens NADH dehydrogenase (ubiquinone) 1 beta subcomplex; 8; 19kDa (NDUFB8); mRNA
Ssc.11516.1.S1_at	ITC.30107.68	801	CALM1	9606	NM_006888.3	NM_006888	Homo sapiens calmodulin 1 (phosphorylase kinase; delta) (CALM1); mRNA
Ssc.11519.2.A1_at	ITC.15045.605	57162	PELI1	9606	NM_020651.3	NM_020651	Homo sapiens pellino homolog 1 (Drosophila) (PELI1); mRNA
Ssc.11526.1.S1_at	ITC.59388.61	4125	MAN2B1	9606	NM_000528.3	NM_000528	Homo sapiens mannosidase; alpha; class 2B; member 1 (MAN2B1); mRNA
Ssc.11527.1.S1_at	gnl|ti|1380107965	537861	GPN2	9913	NM_001031770.1	NM_001031770	Bos taurus GPN-loop GTPase 2 (GPN2); mRNA >gi|61554085|gb|BT021658.1| Bos taurus hypothetical protein FLJ10349 (FLJ10349); mRNA; complete cds
Ssc.11527.2.S1_a_at	ITC.59386.1538	55101	ATP5SL	9606	NM_018035.1	NM_018035	Homo sapiens ATP5S-like (ATP5SL); mRNA >gi|7022155|dbj|AK001103.1| Homo sapiens cDNA FLJ10241 fis; clone HEMBB1000623
Ssc.11529.1.A1_at	ITC.59408.641	54623	PAF1	9606	NM_019088.2	NM_019088	Homo sapiens Paf1; RNA polymerase II associated factor; homolog (S. cerevisiae) (PAF1); mRNA >gi|33875103|gb|BC000017.2| Homo sapiens Paf1; RNA polymerase II associated factor; homolog (S. cerevisiae); mRNA (cDNA clone MGC:898 IMAGE:3504227); complete cds
Ssc.11536.2.A1_at	ITC.30087.93	8496	PPFIBP1	9606	NM_003622.2	NM_003622	Homo sapiens PTPRF interacting protein; binding protein 1 (liprin beta 1) (PPFIBP1); transcript variant 1; mRNA
Ssc.11539.1.A1_at	ITC.44795.1	23608	MKRN1	9606	NM_013446.2	NM_013446	Homo sapiens makorin ring finger protein 1 (MKRN1); mRNA >gi|19684159|gb|BC025955.1| Homo sapiens makorin ring finger protein 1; mRNA (cDNA clone MGC:39197 IMAGE:4869484); complete cds
Ssc.1154.1.A1_at	ITC.30108.69	25873	RPL36	9606	NM_033643.2	NM_033643	Homo sapiens ribosomal protein L36 (RPL36); transcript variant 1; mRNA
Ssc.11541.1.A1_at	ITC.1532.1	4299	AFF1	9606	NM_005935.2	NM_005935	Homo sapiens AF4/FMR2 family; member 1 (AFF1); mRNA
Ssc.11542.1.S1_at	ITC.3.613	80162	ATHL1	9606	NM_025092.4	NM_025092	Homo sapiens ATH1; acid trehalase-like 1 (yeast) (ATHL1); mRNA
Ssc.11547.1.S1_at	ITC.15044.1386	285989	ZNF789	9606	NM_213603.2	NM_213603	Homo sapiens zinc finger protein 789 (ZNF789); transcript variant 1; mRNA
Ssc.11547.2.A1_at	ITC.15044.1856	285989	ZNF789	9606	NM_213603.2	NM_213603	Homo sapiens zinc finger protein 789 (ZNF789); transcript variant 1; mRNA
Ssc.11548.1.S1_at	ITC.15066.273	3021	H3F3B	9606	NM_005324.3	NM_005324	Homo sapiens H3 histone; family 3B (H3.3B) (H3F3B); mRNA
Ssc.11548.1.S2_at	ITC.15066.307	3021	H3F3B	9606	NM_005324.3	NM_005324	Homo sapiens H3 histone; family 3B (H3.3B) (H3F3B); mRNA
Ssc.1155.1.S1_at	ITC.15058.57	4711	NDUFB5	9606	NM_002492.2	NM_002492	Homo sapiens NADH dehydrogenase (ubiquinone) 1 beta subcomplex; 5; 16kDa (NDUFB5); nuclear gene encoding mitochondrial protein; mRNA
Ssc.11550.1.A1_at	ITC.30081.342	26190	FBXW2	9606	NM_012164.3	NM_012164	Homo sapiens F-box and WD repeat domain containing 2 (FBXW2); mRNA
Ssc.11553.1.A1_at	ITC.1248.1	10606	PAICS	9606	NM_001079524.1	NM_001079524	Homo sapiens phosphoribosylaminoimidazole carboxylase; phosphoribosylaminoimidazole succinocarboxamide synthetase (PAICS); transcript variant 3; mRNA
Ssc.11554.1.S1_at	ITC.59408.2658	54148	MRPL39	9606	NM_017446.3	NM_017446	Homo sapiens mitochondrial ribosomal protein L39 (MRPL39); nuclear gene encoding mitochondrial protein; transcript variant 1; mRNA
Ssc.11555.1.S1_at	ITC.1.1235	26022	TMEM98	9606	NM_001033504.1	NM_001033504	Homo sapiens transmembrane protein 98 (TMEM98); transcript variant 2; mRNA
Ssc.11557.1.A1_at	ITC.30084.144	9636	ISG15	9606	NM_005101.3	NM_005101	Homo sapiens ISG15 ubiquitin-like modifier (ISG15); mRNA
Ssc.11558.1.S1_at	ITC.1.1803	6741	SSB	9606	NM_003142.3	NM_003142	Homo sapiens Sjogren syndrome antigen B (autoantigen La) (SSB); mRNA
Ssc.11558.2.A1_at	ITC.1.1803	6741	SSB	9606	NM_003142.3	NM_003142	Homo sapiens Sjogren syndrome antigen B (autoantigen La) (SSB); mRNA
Ssc.11559.1.A1_at	ITC.30248.2	7059	THBS3	9606	NM_007112.3	NM_007112	Homo sapiens thrombospondin 3 (THBS3); mRNA
Ssc.1156.2.A1_at	ITC.2.1596	493869	GPX8	9606	NM_001008397.2	NM_001008397	Homo sapiens glutathione peroxidase 8 (putative) (GPX8); mRNA
Ssc.11561.1.A1_at	ITC.1.353	4753	NELL2	9606	NM_006159.1	NM_006159	Homo sapiens NEL-like 2 (chicken) (NELL2); mRNA >gi|1827484|dbj|D83018.1| Homo sapiens mRNA for nel-related protein 2; complete cds
Ssc.11562.1.S1_s_at	ITC.59372.375	4782	NFIC	9606	NM_205843.1	NM_205843	Homo sapiens nuclear factor I/C (CCAAT-binding transcription factor) (NFIC); transcript variant 2; mRNA
Ssc.1157.1.S1_at	ITC.15045.323	29928	TIMM22	9606	NM_013337.2	NM_013337	Homo sapiens translocase of inner mitochondrial membrane 22 homolog (yeast) (TIMM22); nuclear gene encoding mitochondrial protein; mRNA >gi|38014630|gb|BC002324.2| Homo sapiens translocase of inner mitochondrial membrane 22 homolog (yeast); mRNA (cDNA clone MGC:2678 IMAGE:2819655); complete cds
Ssc.11570.1.A1_a_at	gb|CN163837.1|CN163837	-	-	-	-	-	MORE INFO AVAILABLE AT www.anexdb.org
Ssc.11570.3.A1_a_at	ITC.30095.8	28951	TRIB2	9606	NM_021643.3	NM_021643	Homo sapiens tribbles homolog 2 (Drosophila) (TRIB2); mRNA
Ssc.11571.1.S1_at	ITC.59392.118	79607	FAM118B	9606	NM_024556.2	NM_024556	Homo sapiens family with sequence similarity 118; member B (FAM118B); mRNA
Ssc.11571.3.S1_at	ITC.59392.118	79607	FAM118B	9606	NM_024556.2	NM_024556	Homo sapiens family with sequence similarity 118; member B (FAM118B); mRNA
Ssc.11572.1.A1_at	ITC.44056.764	8841	HDAC3	9606	NM_003883.3	NM_003883	Homo sapiens histone deacetylase 3 (HDAC3); mRNA
Ssc.11572.2.A1_at	ITC.44056.764	8841	HDAC3	9606	NM_003883.3	NM_003883	Homo sapiens histone deacetylase 3 (HDAC3); mRNA
Ssc.11574.1.A1_at	ITC.59392.1256	55830	GLT8D1	9606	NM_001010983.1	NM_001010983	Homo sapiens glycosyltransferase 8 domain containing 1 (GLT8D1); transcript variant 3; mRNA
Ssc.11575.1.A1_at	ITC.44916.1	56940	DUSP22	9606	NM_020185.3	NM_020185	Homo sapiens dual specificity phosphatase 22 (DUSP22); mRNA >gi|33872098|gb|BC022847.2| Homo sapiens dual specificity phosphatase 22; mRNA (cDNA clone MGC:15090 IMAGE:3942055); complete cds
Ssc.11578.1.S1_at	ITC.59388.2172	51244	C3orf19	9606	NM_016474.4	NM_016474	Homo sapiens chromosome 3 open reading frame 19 (C3orf19); mRNA
Ssc.1158.1.A1_at	ITC.10.86	26986	PABPC1	9606	NM_002568.3	NM_002568	Homo sapiens poly(A) binding protein; cytoplasmic 1 (PABPC1); mRNA
Ssc.11580.1.S1_at	ITC.59388.735	3030	HADHA	9606	NM_000182.4	NM_000182	Homo sapiens hydroxyacyl-Coenzyme A dehydrogenase/3-ketoacyl-Coenzyme A thiolase/enoyl-Coenzyme A hydratase (trifunctional protein); alpha subunit (HADHA); nuclear gene encoding mitochondrial protein; mRNA
Ssc.11581.1.S1_at	ITC.798.1	65080	MRPL44	9606	NM_022915.3	NM_022915	Homo sapiens mitochondrial ribosomal protein L44 (MRPL44); nuclear gene encoding mitochondrial protein; mRNA
Ssc.11586.1.S1_at	ITC.15064.2	54995	OXSM	9606	NM_017897.1	NM_017897	Homo sapiens 3-oxoacyl-ACP synthase; mitochondrial (OXSM); nuclear gene encoding mitochondrial protein; mRNA >gi|7020820|dbj|AK000611.1| Homo sapiens cDNA FLJ20604 fis; clone KAT06449
Ssc.116.1.S1_at	ITC.58348.1	2678	GGT1	9606	NM_001032365.1	NM_001032365	Homo sapiens gamma-glutamyltransferase 1 (GGT1); transcript variant 5; mRNA
Ssc.116.2.A1_at	ITC.59408.772	2678	GGT1	9606	NM_001032365.1	NM_001032365	Homo sapiens gamma-glutamyltransferase 1 (GGT1); transcript variant 5; mRNA
Ssc.116.2.S1_a_at	ITC.59408.772	2678	GGT1	9606	NM_001032365.1	NM_001032365	Homo sapiens gamma-glutamyltransferase 1 (GGT1); transcript variant 5; mRNA
Ssc.1160.1.S1_at	ITC.30082.47	5702	PSMC3	9606	NM_002804.4	NM_002804	Homo sapiens proteasome (prosome; macropain) 26S subunit; ATPase; 3 (PSMC3); mRNA
Ssc.11601.1.A1_at	ITC.2.1276	92196	DAPL1	9606	NM_001017920.1	NM_001017920	Homo sapiens death associated protein-like 1 (DAPL1); mRNA >gi|3483886|gb|AF086541.1|HUMZE09G12 Homo sapiens full length insert cDNA clone ZE09G12
Ssc.11604.1.A1_s_at	ITC.59405.4070	23595	ORC3L	9606	NM_012381.2	NM_012381	Homo sapiens origin recognition complex; subunit 3-like (yeast) (ORC3L); transcript variant 2; mRNA
Ssc.11606.1.S1_at	ITC.2.636	6047	RNF4	9606	NM_002938.3	NM_002938	Homo sapiens ring finger protein 4 (RNF4); mRNA
Ssc.11608.1.A1_at	ITC.30086.164	537861	GPN2	9913	NM_001031770.1	NM_001031770	Bos taurus GPN-loop GTPase 2 (GPN2); mRNA >gi|61554085|gb|BT021658.1| Bos taurus hypothetical protein FLJ10349 (FLJ10349); mRNA; complete cds
Ssc.11609.1.A1_at	ITC.44057.540	440	ASNS	9606	NM_183356.2	NM_183356	Homo sapiens asparagine synthetase (ASNS); transcript variant 3; mRNA
Ssc.11616.1.S1_at	ITC.59388.2599	79064	MGC3196	9606	NM_001080501.2	NM_001080501	Homo sapiens hypothetical protein MGC3196 (MGC3196); mRNA
Ssc.11618.1.A1_at	ITC.59408.1485	9452	ITM2A	9606	NM_004867.3	NM_004867	Homo sapiens integral membrane protein 2A (ITM2A); mRNA
Ssc.11624.1.A1_at	ITC.59388.1689	64225	ATL2	9606	NR_024191.1	NR_024191	Homo sapiens atlastin GTPase 2 (ATL2); transcript variant 3; transcribed RNA
Ssc.11627.1.A1_at	ITC.988.1	55147	RBM23	9606	NM_001077352.1	NM_001077352	Homo sapiens RNA binding motif protein 23 (RBM23); transcript variant 3; mRNA
Ssc.11628.1.A1_at	ITC.2.770	9913	SUPT7L	9606	NM_014860.1	NM_014860	Homo sapiens suppressor of Ty 7 (S. cerevisiae)-like (SUPT7L); mRNA >gi|3882248|dbj|AB018307.1| Homo sapiens mRNA for KIAA0764 protein; partial cds
Ssc.1163.1.S1_at	gnl|ti|1382905419	5720	PSME1	9606	NM_006263.2	NM_006263	Homo sapiens proteasome (prosome; macropain) activator subunit 1 (PA28 alpha) (PSME1); transcript variant 1; mRNA
Ssc.11630.1.S1_at	ITC.59392.1235	9232	PTTG1	9606	NM_004219.2	NM_004219	Homo sapiens pituitary tumor-transforming 1 (PTTG1); mRNA
Ssc.11635.1.A1_at	ITC.2.124	654323	LOC654323	9823	NM_001038000.1	NM_001038000	Sus scrofa FKBP1A-like (LOC654323); mRNA >gi|61098746|gb|AY820760.1| Sus scrofa FKBP1A-like mRNA; complete cds
Ssc.11636.1.A1_at	gnl|ti|1382674737	79912	PYROXD1	9606	NM_024854.3	NM_024854	Homo sapiens pyridine nucleotide-disulphide oxidoreductase domain 1 (PYROXD1); mRNA
Ssc.11641.1.A1_at	ITC.30087.530	84333	PCGF5	9606	NM_032373.3	NM_032373	Homo sapiens polycomb group ring finger 5 (PCGF5); mRNA
Ssc.11641.2.A1_at	ITC.30087.530	84333	PCGF5	9606	NM_032373.3	NM_032373	Homo sapiens polycomb group ring finger 5 (PCGF5); mRNA
Ssc.1165.1.S1_at	ITC.30088.262	2923	PDIA3	9606	NM_005313.4	NM_005313	Homo sapiens protein disulfide isomerase family A; member 3 (PDIA3); mRNA
Ssc.1165.2.A1_at	ITC.30088.257	2923	PDIA3	9606	NM_005313.4	NM_005313	Homo sapiens protein disulfide isomerase family A; member 3 (PDIA3); mRNA
Ssc.11657.1.A1_at	ITC.30089.187	100153301	LOC100153301	9823	XM_001929173.1	XM_001929173	PREDICTED: Sus scrofa similar to aldehyde dehydrogenase 6A1 (LOC100153301); mRNA
Ssc.11659.1.A1_at	gb|BI183153.1|BI183153	-	-	-	-	-	MORE INFO AVAILABLE AT www.anexdb.org
Ssc.1166.1.S1_at	ITC.30080.5	128637	TBC1D20	9606	NM_144628.2	NM_144628	Homo sapiens TBC1 domain family; member 20 (TBC1D20); mRNA
Ssc.1166.2.S1_at	ITC.30080.5	128637	TBC1D20	9606	NM_144628.2	NM_144628	Homo sapiens TBC1 domain family; member 20 (TBC1D20); mRNA
Ssc.11660.1.A1_at	gnl|ti|1380915955	151194	FAM119A	9606	NM_001127395.1	NM_001127395	Homo sapiens family with sequence similarity 119; member A (FAM119A); transcript variant 2; mRNA
Ssc.11660.3.A1_at	ITC.59401.1809	151194	FAM119A	9606	NM_001127395.1	NM_001127395	Homo sapiens family with sequence similarity 119; member A (FAM119A); transcript variant 2; mRNA
Ssc.11661.1.A1_at	gnl|ti|1382794399	5501	PPP1CC	9606	NM_002710.2	NM_002710	Homo sapiens protein phosphatase 1; catalytic subunit; gamma isoform (PPP1CC); mRNA
Ssc.11661.2.S1_at	ITC.59388.2282	5501	PPP1CC	9606	NM_002710.2	NM_002710	Homo sapiens protein phosphatase 1; catalytic subunit; gamma isoform (PPP1CC); mRNA
Ssc.11662.1.S1_at	ITC.30262.2	79685	SAP30L	9606	NM_024632.5	NM_024632	Homo sapiens SAP30-like (SAP30L); transcript variant 1; mRNA
Ssc.11663.1.A1_at	ITC.59386.1104	10206	TRIM13	9606	NM_052811.2	NM_052811	Homo sapiens tripartite motif-containing 13 (TRIM13); transcript variant 2; mRNA
Ssc.11666.1.S1_a_at	ITC.59383.287	286257	C9orf142	9606	NM_183241.1	NM_183241	Homo sapiens chromosome 9 open reading frame 142 (C9orf142); mRNA >gi|33876932|gb|BC002613.2| Homo sapiens chromosome 9 open reading frame 142; mRNA (cDNA clone MGC:2999 IMAGE:3161564); complete cds
Ssc.11666.1.S1_s_at	ITC.59383.287	286257	C9orf142	9606	NM_183241.1	NM_183241	Homo sapiens chromosome 9 open reading frame 142 (C9orf142); mRNA >gi|33876932|gb|BC002613.2| Homo sapiens chromosome 9 open reading frame 142; mRNA (cDNA clone MGC:2999 IMAGE:3161564); complete cds
Ssc.11668.1.A1_at	gnl|ti|1377741461	146880	MGC40489	9606	XR_041391.1	XR_041391	PREDICTED: Homo sapiens misc_RNA (MGC40489); miscRNA
Ssc.11669.1.S1_at	ITC.44056.124	1984	EIF5A	9606	NM_001970.3	NM_001970	Homo sapiens eukaryotic translation initiation factor 5A (EIF5A); mRNA >gi|33990961|gb|BC001832.2| Homo sapiens eukaryotic translation initiation factor 5A; mRNA (cDNA clone MGC:4130 IMAGE:2961296); complete cds
Ssc.11669.3.A1_at	gnl|ti|1380725000	1984	EIF5A	9606	NM_001970.3	NM_001970	Homo sapiens eukaryotic translation initiation factor 5A (EIF5A); mRNA >gi|33990961|gb|BC001832.2| Homo sapiens eukaryotic translation initiation factor 5A; mRNA (cDNA clone MGC:4130 IMAGE:2961296); complete cds
Ssc.11670.2.S1_at	ITC.44056.1796			9606	NM_022121.2	NM_022121	Homo sapiens PERP; TP53 apoptosis effector (PERP); mRNA >gi|22760118|dbj|AK074585.1| Homo sapiens cDNA FLJ90104 fis; clone HEMBA1006335; highly similar to P53-induced protein PIGPC1
Ssc.11670.3.A1_at	ITC.44056.472	400446	LOC400446	9606	XR_019205.2	XR_019205	PREDICTED: Homo sapiens misc_RNA (LOC400446); miscRNA
Ssc.11671.1.A1_at	ITC.15053.11	1824	DSC2	9606	NM_004949.3	NM_004949	Homo sapiens desmocollin 2 (DSC2); transcript variant Dsc2b; mRNA
Ssc.11671.2.S1_at	ITC.59405.2481	81565	NDEL1	9606	NM_030808.3	NM_030808	Homo sapiens nudE nuclear distribution gene E homolog (A. nidulans)-like 1 (NDEL1); transcript variant 2; mRNA
Ssc.11673.1.S1_at	ITC.15051.75	10477	UBE2E3	9606	NM_006357.2	NM_006357	Homo sapiens ubiquitin-conjugating enzyme E2E 3 (UBC4/5 homolog; yeast) (UBE2E3); transcript variant 1; mRNA
Ssc.11673.2.S1_at	ITC.15051.75	10477	UBE2E3	9606	NM_006357.2	NM_006357	Homo sapiens ubiquitin-conjugating enzyme E2E 3 (UBC4/5 homolog; yeast) (UBE2E3); transcript variant 1; mRNA
Ssc.11675.1.A1_at	ITC.1126.2	319817	Rc3h2	10090	NM_001100591.1	NM_001100591	Mus musculus ring finger and CCCH-type zinc finger domains 2 (Rc3h2); mRNA
Ssc.11675.2.A1_at	ITC.1126.2	319817	Rc3h2	10090	NM_001100591.1	NM_001100591	Mus musculus ring finger and CCCH-type zinc finger domains 2 (Rc3h2); mRNA
Ssc.11677.1.A1_at	ITC.30117.39	5250	SLC25A3	9606	NM_213611.1	NM_213611	Homo sapiens solute carrier family 25 (mitochondrial carrier; phosphate carrier); member 3 (SLC25A3); nuclear gene encoding mitochondrial protein; transcript variant 3; mRNA
Ssc.11681.1.A1_at	ITC.30084.23	10228	STX6	9606	NM_005819.4	NM_005819	Homo sapiens syntaxin 6 (STX6); mRNA
Ssc.11684.1.A1_at	gb|BI183745.1|BI183745	-	-	-	-	-	MORE INFO AVAILABLE AT www.anexdb.org
Ssc.11685.1.A1_at	ITC.54947.1	84171	LOXL4	9606	NM_032211.6	NM_032211	Homo sapiens lysyl oxidase-like 4 (LOXL4); mRNA
Ssc.11688.1.A1_at	ITC.30306.3	93587	RG9MTD2	9606	NM_001134666.1	NM_001134666	Homo sapiens RNA (guanine-9-) methyltransferase domain containing 2 (RG9MTD2); transcript variant 3; mRNA
Ssc.11689.1.A1_at	ITC.59384.526	54712	Plxnc1	10090	NM_018797.2	NM_018797	Mus musculus plexin C1 (Plxnc1); mRNA
Ssc.11692.1.A1_at	ITC.59373.543	9570	GOSR2	9606	NM_054022.2	NM_054022	Homo sapiens golgi SNAP receptor complex member 2 (GOSR2); transcript variant B; mRNA
Ssc.11692.2.S1_at	ITC.59373.543	9570	GOSR2	9606	NM_054022.2	NM_054022	Homo sapiens golgi SNAP receptor complex member 2 (GOSR2); transcript variant B; mRNA
Ssc.11693.1.A1_at	ITC.46749.1	8440	NCK2	9606	NM_003581.2	NM_003581	Homo sapiens NCK adaptor protein 2 (NCK2); transcript variant 1; mRNA
Ssc.11694.1.S1_at	gnl|ti|1374656759	3398	ID2	9606	NM_002166.4	NM_002166	Homo sapiens inhibitor of DNA binding 2; dominant negative helix-loop-helix protein (ID2); mRNA
Ssc.11695.1.S1_at	ITC.59392.35	56672	C11orf17	9606	NM_182901.2	NM_182901	Homo sapiens chromosome 11 open reading frame 17 (C11orf17); transcript variant 1; mRNA
Ssc.11698.1.A1_at	ITC.30093.77	7903	ST8SIA4	9606	NM_005668.4	NM_005668	Homo sapiens ST8 alpha-N-acetyl-neuraminide alpha-2;8-sialyltransferase 4 (ST8SIA4); transcript variant 1; mRNA
Ssc.11700.1.A1_at	ITC.863.1	70757	Ptplb	10090	NM_023587.2	NM_023587	Mus musculus protein tyrosine phosphatase-like (proline instead of catalytic arginine); member b (Ptplb); mRNA
Ssc.11705.1.A1_at	ITC.3226.1	9545	RAB3D	9606	NM_004283.2	NM_004283	Homo sapiens RAB3D; member RAS oncogene family (RAB3D); mRNA >gi|16741271|gb|BC016471.1| Homo sapiens RAB3D; member RAS oncogene family; mRNA (cDNA clone MGC:9552 IMAGE:3861912); complete cds
Ssc.11707.1.A1_at	gb|DB803305.1|DB803305	-	-	-	-	-	MORE INFO AVAILABLE AT www.anexdb.org
Ssc.1171.1.S1_at	gnl|ti|1377345223	8673	VAMP8	9606	NM_003761.3	NM_003761	Homo sapiens vesicle-associated membrane protein 8 (endobrevin) (VAMP8); mRNA
Ssc.11712.1.A1_at	ITC.46270.1	26153	KIF26A	9606	NM_015656.1	NM_015656	Homo sapiens kinesin family member 26A (KIF26A); mRNA
Ssc.11714.2.A1_at	ITC.966.2	57226	LYRM2	9606	NM_020466.4	NM_020466	Homo sapiens LYR motif containing 2 (LYRM2); mRNA
Ssc.11715.1.A1_at	ITC.59140.2	29937	NENF	9606	NM_013349.3	NM_013349	Homo sapiens neuron derived neurotrophic factor (NENF); mRNA >gi|39644839|gb|BC008823.2| Homo sapiens neuron derived neurotrophic factor; mRNA (cDNA clone MGC:12619 IMAGE:4303614); complete cds
Ssc.11716.1.S1_a_at	gnl|ti|1382538084	149951	COMMD7	9606	NM_053041.2	NM_053041	Homo sapiens COMM domain containing 7 (COMMD7); transcript variant 1; mRNA
Ssc.11716.2.S1_at	ITC.59386.141	149951	COMMD7	9606	NM_053041.2	NM_053041	Homo sapiens COMM domain containing 7 (COMMD7); transcript variant 1; mRNA
Ssc.11719.1.A1_at	ITC.1.209	4700	NDUFA6	9606	NM_002490.3	NM_002490	Homo sapiens NADH dehydrogenase (ubiquinone) 1 alpha subcomplex; 6; 14kDa (NDUFA6); nuclear gene encoding mitochondrial protein; mRNA
Ssc.1172.1.S1_at	ITC.44074.59	6207	RPS13	9606	NM_001017.2	NM_001017	Homo sapiens ribosomal protein S13 (RPS13); mRNA
Ssc.11725.1.A1_at	ITC.16591.1	22955	SCMH1	9606	NM_001031694.1	NM_001031694	Homo sapiens sex comb on midleg homolog 1 (Drosophila) (SCMH1); transcript variant 1; mRNA >gi|33874894|gb|BC009752.2| Homo sapiens sex comb on midleg homolog 1 (Drosophila); mRNA (cDNA clone MGC:1108 IMAGE:3010273); complete cds
Ssc.11726.1.A1_at	ITC.1869.1	9342	SNAP29	9606	NM_004782.3	NM_004782	Homo sapiens synaptosomal-associated protein; 29kDa (SNAP29); mRNA
Ssc.11727.1.A1_at	ITC.59372.1069	55719	FAM178A	9606	NM_018121.3	NM_018121	Homo sapiens family with sequence similarity 178; member A (FAM178A); transcript variant 1; mRNA
Ssc.11728.1.A1_at	ITC.15044.684	51028	VPS36	9606	NM_016075.2	NM_016075	Homo sapiens vacuolar protein sorting 36 homolog (S. cerevisiae) (VPS36); mRNA
Ssc.11730.1.S1_at	ITC.4.196	58506	SCAF1	9606	NM_021228.1	NM_021228	Homo sapiens SR-related CTD-associated factor 1 (SCAF1); mRNA >gi|32450501|gb|BC053992.1| Homo sapiens SR-related CTD-associated factor 1; mRNA (cDNA clone MGC:45499 IMAGE:5578439); complete cds
Ssc.11730.3.A1_at	ITC.4.196	58506	SCAF1	9606	NM_021228.1	NM_021228	Homo sapiens SR-related CTD-associated factor 1 (SCAF1); mRNA >gi|32450501|gb|BC053992.1| Homo sapiens SR-related CTD-associated factor 1; mRNA (cDNA clone MGC:45499 IMAGE:5578439); complete cds
Ssc.11731.1.A1_at	ITC.2170.1	2729	GCLC	9606	NM_001498.2	NM_001498	Homo sapiens glutamate-cysteine ligase; catalytic subunit (GCLC); mRNA
Ssc.11734.1.A1_at	ITC.30081.134	100154228	LOC100154228	9823	XM_001924166.1	XM_001924166	PREDICTED: Sus scrofa hypothetical protein LOC100154228 (LOC100154228); mRNA
Ssc.11736.1.A1_at	ITC.6.138	537861	GPN2	9913	NM_001031770.1	NM_001031770	Bos taurus GPN-loop GTPase 2 (GPN2); mRNA >gi|61554085|gb|BT021658.1| Bos taurus hypothetical protein FLJ10349 (FLJ10349); mRNA; complete cds
Ssc.11739.1.A1_at	ITC.30079.550	84888	SPPL2A	9606	NM_032802.3	NM_032802	Homo sapiens signal peptide peptidase-like 2A (SPPL2A); mRNA
Ssc.11741.1.S1_at	gnl|ti|1380935912	27020	NPTN	9606	NM_017455.2	NM_017455	Homo sapiens neuroplastin (NPTN); transcript variant alpha; mRNA
Ssc.11742.1.S1_at	ITC.30088.152	2879	GPX4	9606	NM_002085.3	NM_002085	Homo sapiens glutathione peroxidase 4 (phospholipid hydroperoxidase) (GPX4); transcript variant 1; mRNA
Ssc.11742.2.S1_at	ITC.30088.16	6850	SYK	9606	NR_024156.1	NR_024156	Homo sapiens spleen tyrosine kinase (SYK); transcript variant 4; transcribed RNA
Ssc.11743.1.S1_at	gnl|ti|1377195406	168455	FLJ36031	9606	NM_175884.3	NM_175884	Homo sapiens hypothetical protein FLJ36031 (FLJ36031); mRNA
Ssc.11746.1.A1_at	ITC.30479.2	85027	MST150	9606	NM_032947.3	NM_032947	Homo sapiens MSTP150 (MST150); mRNA
Ssc.11751.1.S1_at	ITC.44056.2081	501	ALDH7A1	9606	NM_001182.3	NM_001182	Homo sapiens aldehyde dehydrogenase 7 family; member A1 (ALDH7A1); mRNA
Ssc.11752.1.A1_s_at	gnl|ti|1377743503	958	CD40	9606	NM_001250.4	NM_001250	Homo sapiens CD40 molecule; TNF receptor superfamily member 5 (CD40); transcript variant 1; mRNA
Ssc.11753.1.S1_at	ITC.8970.1	9692	KIAA0391	9606	NM_014672.2	NM_014672	Homo sapiens KIAA0391 (KIAA0391); mRNA >gi|21595090|gb|BC032221.1| Homo sapiens KIAA0391; mRNA (cDNA clone MGC:36741 IMAGE:5206545); complete cds
Ssc.11754.2.S1_a_at	gnl|ti|1377868941	56943	ENY2	9606	NM_020189.4	NM_020189	Homo sapiens enhancer of yellow 2 homolog (Drosophila) (ENY2); mRNA >gi|33871890|gb|BC007870.2| Homo sapiens enhancer of yellow 2 homolog (Drosophila); mRNA (cDNA clone MGC:14435 IMAGE:4303290); complete cds
Ssc.11755.1.A1_at	ITC.59377.31	5279	PIGC	9606	NM_002642.3	NM_002642	Homo sapiens phosphatidylinositol glycan anchor biosynthesis; class C (PIGC); transcript variant 2; mRNA
Ssc.11756.2.S1_at	ITC.30082.307	23097	CDC2L6	9606	NM_015076.3	NM_015076	Homo sapiens cell division cycle 2-like 6 (CDK8-like) (CDC2L6); mRNA
Ssc.11756.3.A1_at	ITC.30082.679	23097	CDC2L6	9606	NM_015076.3	NM_015076	Homo sapiens cell division cycle 2-like 6 (CDK8-like) (CDC2L6); mRNA
Ssc.1176.1.A1_at	ITC.59401.1575	7049	TGFBR3	9606	NM_003243.3	NM_003243	Homo sapiens transforming growth factor; beta receptor III (TGFBR3); mRNA
Ssc.11767.1.A1_at	ITC.59373.328	131965	METTL6	9606	NM_152396.2	NM_152396	Homo sapiens methyltransferase like 6 (METTL6); mRNA
Ssc.11769.1.A1_at	ITC.30086.998	100156436	LOC100156436	9823	XM_001924186.1	XM_001924186	PREDICTED: Sus scrofa similar to suppressor of IKK epsilon (LOC100156436); mRNA
Ssc.11770.1.S1_at	ITC.59377.224	9260	PDLIM7	9606	NM_005451.3	NM_005451	Homo sapiens PDZ and LIM domain 7 (enigma) (PDLIM7); transcript variant 1; mRNA
Ssc.11771.1.A1_at	ITC.30115.29	27044	SND1	9606	NM_014390.2	NM_014390	Homo sapiens staphylococcal nuclease and tudor domain containing 1 (SND1); mRNA
Ssc.11774.1.A1_at	gnl|ti|1374883461	200765	TIGD1	9606	NM_145702.1	NM_145702	Homo sapiens tigger transposable element derived 1 (TIGD1); mRNA >gi|16551701|dbj|AK056329.1| Homo sapiens cDNA FLJ31767 fis; clone NT2RI2007884; weakly similar to ARS BINDING PROTEIN 1
Ssc.11779.1.S1_at	ITC.59373.303	2348	FOLR1	9606	NM_016731.2	NM_016731	Homo sapiens folate receptor 1 (adult) (FOLR1); transcript variant 8; mRNA
Ssc.1178.1.S1_at	ITC.30085.214			9606	NM_005745.6	NM_005745	Homo sapiens B-cell receptor-associated protein 31 (BCAP31); mRNA
Ssc.11782.2.A1_at	ITC.30084.2	5954	RCN1	9606	NM_002901.1	NM_002901	Homo sapiens reticulocalbin 1; EF-hand calcium binding domain (RCN1); mRNA >gi|1262328|dbj|D42073.1|HUMRCN Homo sapiens mRNA for reticulocalbin; complete cds
Ssc.11784.1.S1_at	gb|BP152282.1|BP152282	-	-	-	-	-	MORE INFO AVAILABLE AT www.anexdb.org
Ssc.11785.1.A1_at	ITC.30079.1696	3032	HADHB	9606	NM_000183.2	NM_000183	Homo sapiens hydroxyacyl-Coenzyme A dehydrogenase/3-ketoacyl-Coenzyme A thiolase/enoyl-Coenzyme A hydratase (trifunctional protein); beta subunit (HADHB); nuclear gene encoding mitochondrial protein; mRNA
Ssc.11785.2.A1_at	ITC.30079.1647	3032	HADHB	9606	NM_000183.2	NM_000183	Homo sapiens hydroxyacyl-Coenzyme A dehydrogenase/3-ketoacyl-Coenzyme A thiolase/enoyl-Coenzyme A hydratase (trifunctional protein); beta subunit (HADHB); nuclear gene encoding mitochondrial protein; mRNA
Ssc.11787.1.S1_at	ITC.6.277	9770	RASSF2	9606	NM_014737.2	NM_014737	Homo sapiens Ras association (RalGDS/AF-6) domain family member 2 (RASSF2); transcript variant 1; mRNA
Ssc.11787.2.A1_at	ITC.6.309	9770	RASSF2	9606	NM_014737.2	NM_014737	Homo sapiens Ras association (RalGDS/AF-6) domain family member 2 (RASSF2); transcript variant 1; mRNA
Ssc.11789.1.A1_at	ITC.16443.2	5814	PURB	9606	NM_033224.3	NM_033224	Homo sapiens purine-rich element binding protein B (PURB); mRNA
Ssc.1179.1.S1_at	ITC.44056.1533	1979	EIF4EBP2	9606	NM_004096.4	NM_004096	Homo sapiens eukaryotic translation initiation factor 4E binding protein 2 (EIF4EBP2); mRNA
Ssc.11790.1.S1_at	ITC.815.2	5306	PITPNA	9606	NM_006224.3	NM_006224	Homo sapiens phosphatidylinositol transfer protein; alpha (PITPNA); mRNA
Ssc.11790.3.A1_a_at	ITC.815.5	5306	PITPNA	9606	NM_006224.3	NM_006224	Homo sapiens phosphatidylinositol transfer protein; alpha (PITPNA); mRNA
Ssc.11791.1.S1_at	ITC.30090.13	949	SCARB1	9606	NM_005505.4	NM_005505	Homo sapiens scavenger receptor class B; member 1 (SCARB1); transcript variant 1; mRNA
Ssc.11792.1.A1_at	gnl|ti|1382674029	8665	EIF3F	9606	NM_003754.2	NM_003754	Homo sapiens eukaryotic translation initiation factor 3; subunit F (EIF3F); mRNA
Ssc.11793.1.A1_at	ITC.1122.1	7633	ZNF79	9606	NM_007135.2	NM_007135	Homo sapiens zinc finger protein 79 (ZNF79); mRNA
Ssc.11795.1.S1_at	ITC.15060.26	9817	KEAP1	9606	NM_012289.3	NM_012289	Homo sapiens kelch-like ECH-associated protein 1 (KEAP1); transcript variant 2; mRNA
Ssc.11796.1.S1_at	ITC.44097.2	83871	RAB34	9606	NM_001136045.1	NM_001136045	Homo sapiens RAB34; member RAS oncogene family (RAB34); mRNA >gi|14041909|dbj|AK027312.1| Homo sapiens cDNA FLJ14406 fis; clone HEMBA1004202; weakly similar to RAS-RELATED PROTEIN RAB-13
Ssc.11797.2.S1_at	ITC.59392.839	25841	ABTB2	9606	NM_145804.1	NM_145804	Homo sapiens ankyrin repeat and BTB (POZ) domain containing 2 (ABTB2); mRNA >gi|21754933|dbj|AK095632.1| Homo sapiens cDNA FLJ38313 fis; clone FCBBF3022566
Ssc.11798.1.A1_at	ITC.44057.533	54584	GNB1L	9606	NM_053004.2	NM_053004	Homo sapiens guanine nucleotide binding protein (G protein); beta polypeptide 1-like (GNB1L); mRNA
Ssc.11798.3.S1_at	ITC.44057.933	54584	GNB1L	9606	NM_053004.2	NM_053004	Homo sapiens guanine nucleotide binding protein (G protein); beta polypeptide 1-like (GNB1L); mRNA
Ssc.118.1.S1_at	ITC.44271.1	523	ATP6V1A	9606	NM_001690.2	NM_001690	Homo sapiens ATPase; H+ transporting; lysosomal 70kDa; V1 subunit A (ATP6V1A); mRNA
Ssc.1180.1.S1_at	ITC.59384.272	3300	DNAJB2	9606	NM_006736.5	NM_006736	Homo sapiens DnaJ (Hsp40) homolog; subfamily B; member 2 (DNAJB2); transcript variant 2; mRNA
Ssc.11801.1.A1_at	ITC.16650.2	79796	ALG9	9606	NM_001077691.1	NM_001077691	Homo sapiens asparagine-linked glycosylation 9 homolog (S. cerevisiae; alpha- 1;2-mannosyltransferase) (ALG9); transcript variant 3; mRNA
Ssc.11801.3.A1_at	ITC.16650.1	79796	ALG9	9606	NM_001077691.1	NM_001077691	Homo sapiens asparagine-linked glycosylation 9 homolog (S. cerevisiae; alpha- 1;2-mannosyltransferase) (ALG9); transcript variant 3; mRNA
Ssc.11803.1.A1_at	ITC.15044.860	55119	PRPF38B	9606	NM_018061.2	NM_018061	Homo sapiens PRP38 pre-mRNA processing factor 38 (yeast) domain containing B (PRPF38B); mRNA
Ssc.11805.1.A1_a_at	ITC.30.28	79871	RPAP2	9606	NM_024813.1	NM_024813	Homo sapiens RNA polymerase II associated protein 2 (RPAP2); mRNA >gi|10435037|dbj|AK023212.1| Homo sapiens cDNA FLJ13150 fis; clone NT2RP3003353; weakly similar to HYPOTHETICAL 26.2 KD PROTEIN IN GDI1-COX15 INTERGENIC REGION
Ssc.11809.1.S1_at	ITC.2.544	55914	ERBB2IP	9606	NM_001006600.1	NM_001006600	Homo sapiens erbb2 interacting protein (ERBB2IP); transcript variant 7; mRNA
Ssc.11809.2.S1_at	ITC.2.544	55914	ERBB2IP	9606	NM_001006600.1	NM_001006600	Homo sapiens erbb2 interacting protein (ERBB2IP); transcript variant 7; mRNA
Ssc.1181.1.S1_at	ITC.44056.176	1508	CTSB	9606	NM_147780.2	NM_147780	Homo sapiens cathepsin B (CTSB); transcript variant 2; mRNA
Ssc.11811.1.S1_at	ITC.2.281	8239	USP9X	9606	NM_001039591.2	NM_001039591	Homo sapiens ubiquitin specific peptidase 9; X-linked (USP9X); transcript variant 4; mRNA
Ssc.11816.1.A1_at	ITC.30080.421	5825	ABCD3	9606	NM_002858.3	NM_002858	Homo sapiens ATP-binding cassette; sub-family D (ALD); member 3 (ABCD3); transcript variant 1; mRNA
Ssc.11816.2.A1_a_at	ITC.30080.421	5825	ABCD3	9606	NM_002858.3	NM_002858	Homo sapiens ATP-binding cassette; sub-family D (ALD); member 3 (ABCD3); transcript variant 1; mRNA
Ssc.11818.1.A1_at	ITC.1700.1	9647	PPM1F	9606	NM_014634.2	NM_014634	Homo sapiens protein phosphatase 1F (PP2C domain containing) (PPM1F); mRNA
Ssc.11819.1.A1_at	ITC.44070.73	100156037	LOC100156037	9823	XM_001924759.1	XM_001924759	PREDICTED: Sus scrofa hypothetical protein LOC100156037 (LOC100156037); partial mRNA
Ssc.11823.1.A1_at	ITC.24525.1	537861	GPN2	9913	NM_001031770.1	NM_001031770	Bos taurus GPN-loop GTPase 2 (GPN2); mRNA >gi|61554085|gb|BT021658.1| Bos taurus hypothetical protein FLJ10349 (FLJ10349); mRNA; complete cds
Ssc.11824.1.A1_at	ITC.30084.41	2888	GRB14	9606	NM_004490.2	NM_004490	Homo sapiens growth factor receptor-bound protein 14 (GRB14); mRNA
Ssc.11826.1.A1_at	ITC.59392.1568	25792	CIZ1	9606	NM_001131018.1	NM_001131018	Homo sapiens CDKN1A interacting zinc finger protein 1 (CIZ1); transcript variant 4; mRNA
Ssc.11828.1.A1_at	ITC.59401.2323	216164	Dos	10090	NM_015761.2	NM_015761	Mus musculus downstream of Stk11 (Dos); mRNA
Ssc.11828.2.S1_at	ITC.23.1	3396	ICT1	9606	NM_001545.1	NM_001545	Homo sapiens immature colon carcinoma transcript 1 (ICT1); mRNA >gi|1045058|emb|X81788.1|HSICT1GEN Homo sapiens ICT1 (alias DS-1) mRNA
Ssc.1183.1.S1_at	ITC.45911.1	26872	STEAP1	9606	NM_012449.2	NM_012449	Homo sapiens six transmembrane epithelial antigen of the prostate 1 (STEAP1); mRNA
Ssc.11832.1.S1_at	ITC.59408.15	8731	RNMT	9606	NM_003799.1	NM_003799	Homo sapiens RNA (guanine-7-) methyltransferase (RNMT); mRNA >gi|3450835|gb|AF067791.1|AF067791 Homo sapiens mRNA 5' cap guanine-N-7 methyltransferase mRNA; complete cds
Ssc.11839.1.S1_at	ITC.16479.3	58499	ZNF462	9606	NM_021224.4	NM_021224	Homo sapiens zinc finger protein 462 (ZNF462); mRNA
Ssc.11840.1.A1_at	ITC.59386.740	537861	GPN2	9913	NM_001031770.1	NM_001031770	Bos taurus GPN-loop GTPase 2 (GPN2); mRNA >gi|61554085|gb|BT021658.1| Bos taurus hypothetical protein FLJ10349 (FLJ10349); mRNA; complete cds
Ssc.11841.1.A1_at	ITC.59401.101	11267	SNF8	9606	NM_007241.2	NM_007241	Homo sapiens SNF8; ESCRT-II complex subunit; homolog (S. cerevisiae) (SNF8); mRNA >gi|14290425|gb|BC008976.1| Homo sapiens SNF8; ESCRT-II complex subunit; homolog (S. cerevisiae); mRNA (cDNA clone MGC:9336 IMAGE:3452153); complete cds
Ssc.11845.1.A1_at	gb|BI185237.1|BI185237	-	-	-	-	-	MORE INFO AVAILABLE AT www.anexdb.org
Ssc.1185.1.S1_at	ITC.45262.2	253738	EBF3	9606	NM_001005463.1	NM_001005463	Homo sapiens early B-cell factor 3 (EBF3); mRNA
Ssc.11852.1.A1_at	ITC.59392.636	83734	ATG10	9606	NM_001131028.1	NM_001131028	Homo sapiens ATG10 autophagy related 10 homolog (S. cerevisiae) (ATG10); transcript variant 3; mRNA
Ssc.11857.1.A1_at	ITC.30084.42	6164	RPL34	9606	NM_033625.2	NM_033625	Homo sapiens ribosomal protein L34 (RPL34); transcript variant 2; mRNA
Ssc.11858.1.S1_at	ITC.1.2030	2331	FMOD	9606	NM_002023.3	NM_002023	Homo sapiens fibromodulin (FMOD); mRNA
Ssc.11861.1.S1_at	ITC.4.53	7494	XBP1	9606	NM_005080.3	NM_005080	Homo sapiens X-box binding protein 1 (XBP1); transcript variant 1; mRNA
Ssc.11863.1.A1_at	ITC.40958.1	1795	DOCK3	9606	NM_004947.3	NM_004947	Homo sapiens dedicator of cytokinesis 3 (DOCK3); mRNA
Ssc.1187.1.S1_at	ITC.59386.422	230	ALDOC	9606	NM_005165.2	NM_005165	Homo sapiens aldolase C; fructose-bisphosphate (ALDOC); mRNA
Ssc.11871.1.A1_at	ITC.10909.1	91801	ALKBH8	9606	NM_138775.2	NM_138775	Homo sapiens alkB; alkylation repair homolog 8 (E. coli) (ALKBH8); mRNA
Ssc.11874.1.S1_at	ITC.1.771	387521	TMEM189	9606	NM_199129.1	NM_199129	Homo sapiens transmembrane protein 189 (TMEM189); mRNA
Ssc.11878.1.S1_at	ITC.59388.1177	3014	H2AFX	9606	NM_002105.2	NM_002105	Homo sapiens H2A histone family; member X (H2AFX); mRNA
Ssc.11879.1.A1_at	ITC.32394.1	990	CDC6	9606	NM_001254.3	NM_001254	Homo sapiens cell division cycle 6 homolog (S. cerevisiae) (CDC6); mRNA
Ssc.11881.1.A1_a_at	ITC.30080.627	26060	APPL1	9606	NM_012096.2	NM_012096	Homo sapiens adaptor protein; phosphotyrosine interaction; PH domain and leucine zipper containing 1 (APPL1); mRNA
Ssc.11884.1.A1_at	ITC.30382.1	9139	CBFA2T2	9606	NM_001032999.2	NM_001032999	Homo sapiens core-binding factor; runt domain; alpha subunit 2; translocated to; 2 (CBFA2T2); transcript variant 3; mRNA
Ssc.11889.1.S1_at	ITC.23.34	10961	ERP29	9606	NM_006817.3	NM_006817	Homo sapiens endoplasmic reticulum protein 29 (ERP29); transcript variant 1; mRNA
Ssc.1189.1.S1_at	gnl|ti|1382510435	654323	LOC654323	9823	NM_001038000.1	NM_001038000	Sus scrofa FKBP1A-like (LOC654323); mRNA >gi|61098746|gb|AY820760.1| Sus scrofa FKBP1A-like mRNA; complete cds
Ssc.11892.1.A1_at	ITC.44069.7	9201	DCLK1	9606	NM_004734.3	NM_004734	Homo sapiens doublecortin-like kinase 1 (DCLK1); mRNA
Ssc.11893.1.S1_at	ITC.35.14	255374	LOC255374	9606	NM_203397.1	NM_203397	Homo sapiens similar to hypothetical protein MGC49416 (LOC255374); mRNA
Ssc.11898.1.A1_at	ITC.30090.128	388962	BOLA3	9606	NM_212552.2	NM_212552	Homo sapiens bolA homolog 3 (E. coli) (BOLA3); transcript variant 1; mRNA
Ssc.11899.2.S1_at	ITC.15994.2	54475	NLE1	9606	NM_018096.3	NM_018096	Homo sapiens notchless homolog 1 (Drosophila) (NLE1); transcript variant 1; mRNA
Ssc.1190.1.S1_at	ITC.15044.476	2804	GOLGB1	9606	NM_004487.3	NM_004487	Homo sapiens golgin B1; golgi integral membrane protein (GOLGB1); mRNA
Ssc.11900.1.A1_at	ITC.30085.235	10600	USP16	9606	NM_001032410.1	NM_001032410	Homo sapiens ubiquitin specific peptidase 16 (USP16); transcript variant 3; mRNA
Ssc.11901.1.S1_at	ITC.902.1	84890	ADO	9606	NM_032804.5	NM_032804	Homo sapiens 2-aminoethanethiol (cysteamine) dioxygenase (ADO); mRNA
Ssc.11902.1.A1_s_at	ITC.59392.727	10474	TADA3L	9606	NM_006354.2	NM_006354	Homo sapiens transcriptional adaptor 3 (NGG1 homolog; yeast)-like (TADA3L); transcript variant 1; mRNA
Ssc.11906.1.S1_at	ITC.30082.432	22818	COPZ1	9606	NM_016057.1	NM_016057	Homo sapiens coatomer protein complex; subunit zeta 1 (COPZ1); mRNA >gi|4929708|gb|AF151878.1|AF151878 Homo sapiens CGI-120 protein mRNA; complete cds
Ssc.11908.1.A1_at	ITC.44224.2	147948	ZNF582	9606	NM_144690.1	NM_144690	Homo sapiens zinc finger protein 582 (ZNF582); mRNA >gi|16550222|dbj|AK055489.1| Homo sapiens cDNA FLJ30927 fis; clone FEBRA2006736
Ssc.11909.1.S1_at	ITC.44056.959	6248	RSC1A1	9606	NM_006511.1	NM_006511	Homo sapiens regulatory solute carrier protein; family 1; member 1 (RSC1A1); mRNA
Ssc.11910.1.S1_at	ITC.30079.391	2060	EPS15	9606	NM_001981.2	NM_001981	Homo sapiens epidermal growth factor receptor pathway substrate 15 (EPS15); mRNA
Ssc.11911.1.A1_at	ITC.848.1	159090	FAM122B	9606	NM_145284.3	NM_145284	Homo sapiens family with sequence similarity 122B (FAM122B); mRNA >gi|31874686|emb|BX538218.1|HSM806449 Homo sapiens mRNA; cDNA DKFZp686L20116 (from clone DKFZp686L20116); complete cds
Ssc.11912.1.S1_at	ITC.59405.2229	5134	PDCD2	9606	NM_002598.2	NM_002598	Homo sapiens programmed cell death 2 (PDCD2); transcript variant 1; mRNA
Ssc.11913.1.S1_at	ITC.59386.1637	6876	TAGLN	9606	NM_001001522.1	NM_001001522	Homo sapiens transgelin (TAGLN); transcript variant 1; mRNA
Ssc.11922.1.S1_at	ITC.30124.6	399818	METTL10	9606	NM_212554.2	NM_212554	Homo sapiens methyltransferase like 10 (METTL10); mRNA
Ssc.11924.1.A1_at	ITC.44058.181	537861	GPN2	9913	NM_001031770.1	NM_001031770	Bos taurus GPN-loop GTPase 2 (GPN2); mRNA >gi|61554085|gb|BT021658.1| Bos taurus hypothetical protein FLJ10349 (FLJ10349); mRNA; complete cds
Ssc.1193.1.A1_at	ITC.44060.8	3839	KPNA3	9606	NM_002267.2	NM_002267	Homo sapiens karyopherin alpha 3 (importin alpha 4) (KPNA3); mRNA
Ssc.1193.2.S1_at	ITC.44060.8	3839	KPNA3	9606	NM_002267.2	NM_002267	Homo sapiens karyopherin alpha 3 (importin alpha 4) (KPNA3); mRNA
Ssc.1193.3.A1_at	ITC.44060.8	3839	KPNA3	9606	NM_002267.2	NM_002267	Homo sapiens karyopherin alpha 3 (importin alpha 4) (KPNA3); mRNA
Ssc.11930.1.A1_at	ITC.34222.1	387597	C1orf32	9606	NM_199351.1	NM_199351	Homo sapiens chromosome 1 open reading frame 32 (C1orf32); mRNA >gi|33323628|gb|AF503509.1| Homo sapiens C1orf32 putative protein mRNA; complete cds
Ssc.11932.1.A1_at	ITC.59401.100	8907	AP1M1	9606	NM_001130524.1	NM_001130524	Homo sapiens adaptor-related protein complex 1; mu 1 subunit (AP1M1); transcript variant 1; mRNA
Ssc.11935.1.A1_at	ITC.59406.1363	51322	WAC	9606	NM_100264.1	NM_100264	Homo sapiens WW domain containing adaptor with coiled-coil (WAC); transcript variant 2; mRNA
Ssc.11937.1.S1_at	gnl|ti|1381097579	1937	EEF1G	9606	NM_001404.4	NM_001404	Homo sapiens eukaryotic translation elongation factor 1 gamma (EEF1G); mRNA
Ssc.1194.1.S1_at	ITC.44064.146	6230	RPS25	9606	NM_001028.2	NM_001028	Homo sapiens ribosomal protein S25 (RPS25); mRNA
Ssc.11943.1.S1_at	ITC.8.41	2987	GUK1	9606	NM_000858.4	NM_000858	Homo sapiens guanylate kinase 1 (GUK1); mRNA
Ssc.11945.2.S1_at	ITC.30080.707	6444	SGCD	9606	NM_001128209.1	NM_001128209	Homo sapiens sarcoglycan; delta (35kDa dystrophin-associated glycoprotein) (SGCD); transcript variant 3; mRNA
Ssc.11948.1.A1_at	ITC.15183.1	9827	RGP1	9606	NM_001080496.1	NM_001080496	Homo sapiens RGP1 retrograde golgi transport homolog (S. cerevisiae) (RGP1); mRNA
Ssc.11948.2.S1_at	ITC.15183.1	9827	RGP1	9606	NM_001080496.1	NM_001080496	Homo sapiens RGP1 retrograde golgi transport homolog (S. cerevisiae) (RGP1); mRNA
Ssc.11952.1.S1_at	ITC.1515.1	84216	TMEM117	9606	NM_032256.1	NM_032256	Homo sapiens transmembrane protein 117 (TMEM117); mRNA >gi|12053214|emb|AL136855.1|HSM801823 Homo sapiens mRNA; cDNA DKFZp434K2435 (from clone DKFZp434K2435)
Ssc.11954.1.A1_at	ITC.15047.16	2035	EPB41	9606	NM_203342.1	NM_203342	Homo sapiens erythrocyte membrane protein band 4.1 (elliptocytosis 1; RH-linked) (EPB41); transcript variant 2; mRNA
Ssc.11954.2.S1_at	ITC.15047.16	2035	EPB41	9606	NM_203342.1	NM_203342	Homo sapiens erythrocyte membrane protein band 4.1 (elliptocytosis 1; RH-linked) (EPB41); transcript variant 2; mRNA
Ssc.11961.1.S1_at	ITC.15074.37	6208	RPS14	9606	NM_005617.3	NM_005617	Homo sapiens ribosomal protein S14 (RPS14); transcript variant 3; mRNA
Ssc.11964.1.S1_at	ITC.2.1252	23142	DCUN1D4	9606	NM_015115.2	NM_015115	Homo sapiens DCN1; defective in cullin neddylation 1; domain containing 4 (S. cerevisiae) (DCUN1D4); transcript variant 2; mRNA
Ssc.11966.1.S1_at	ITC.30081.1070	6472	SHMT2	9606	NM_005412.4	NM_005412	Homo sapiens serine hydroxymethyltransferase 2 (mitochondrial) (SHMT2); nuclear gene encoding mitochondrial protein; mRNA >gi|40225518|gb|BC011911.2| Homo sapiens serine hydroxymethyltransferase 2 (mitochondrial); mRNA (cDNA clone MGC:20325 IMAGE:4139001); complete cds
Ssc.1197.1.A1_at	gnl|ti|1380352127	400073	FLJ40142	9606	NM_207435.1	NM_207435	Homo sapiens FLJ40142 protein (FLJ40142); mRNA >gi|21757230|dbj|AK097461.1| Homo sapiens cDNA FLJ40142 fis; clone TESTI2012922
Ssc.1197.2.S1_at	gnl|ti|1374652139	400073	FLJ40142	9606	NM_207435.1	NM_207435	Homo sapiens FLJ40142 protein (FLJ40142); mRNA >gi|21757230|dbj|AK097461.1| Homo sapiens cDNA FLJ40142 fis; clone TESTI2012922
Ssc.11977.1.S1_at	ITC.59384.479	29107	NXT1	9606	NM_013248.2	NM_013248	Homo sapiens NTF2-like export factor 1 (NXT1); mRNA >gi|13097317|gb|BC003410.1| Homo sapiens NTF2-like export factor 1; mRNA (cDNA clone MGC:4978 IMAGE:3450767); complete cds
Ssc.11979.1.A1_at	gb|BI184080.1|BI184080	-	-	-	-	-	MORE INFO AVAILABLE AT www.anexdb.org
Ssc.1198.1.S1_at	ITC.15044.1918	5110	PCMT1	9606	NM_005389.1	NM_005389	Homo sapiens protein-L-isoaspartate (D-aspartate) O-methyltransferase (PCMT1); mRNA >gi|1332398|dbj|D25545.1|HUMPIMT1 Homo sapiens mRNA for PIMT isozyme I; complete cds
Ssc.1198.2.A1_at	ITC.15044.1918	5110	PCMT1	9606	NM_005389.1	NM_005389	Homo sapiens protein-L-isoaspartate (D-aspartate) O-methyltransferase (PCMT1); mRNA >gi|1332398|dbj|D25545.1|HUMPIMT1 Homo sapiens mRNA for PIMT isozyme I; complete cds
Ssc.11984.1.A1_at	ITC.4.245	2177	FANCD2	9606	NM_001018115.1	NM_001018115	Homo sapiens Fanconi anemia; complementation group D2 (FANCD2); transcript variant 2; mRNA
Ssc.11985.1.S1_at	ITC.15044.1835	25804	LSM4	9606	NM_012321.3	NM_012321	Homo sapiens LSM4 homolog; U6 small nuclear RNA associated (S. cerevisiae) (LSM4); mRNA
Ssc.1199.1.A1_at	ITC.10.130	493643	HSD17B4	9913	NM_001007809.1	NM_001007809	Bos taurus hydroxysteroid (17-beta) dehydrogenase 4 (HSD17B4); mRNA >gi|51465239|emb|AJ810541.1| Bos taurus mRNA for multifunctional protein 2
Ssc.11990.1.S1_at	ITC.59372.355	3640	INSL3	9606	NM_005543.2	NM_005543	Homo sapiens insulin-like 3 (Leydig cell) (INSL3); mRNA
Ssc.11991.1.A1_at	ITC.15044.783	9332	CD163	9606	NM_203416.2	NM_203416	Homo sapiens CD163 molecule (CD163); transcript variant 2; mRNA
Ssc.11992.1.A1_at	ITC.1.695	1191	CLU	9606	NM_203339.1	NM_203339	Homo sapiens clusterin (CLU); transcript variant 2; mRNA
Ssc.11993.1.S1_at	ITC.44806.4	2926	GRSF1	9606	NM_002092.3	NM_002092	Homo sapiens G-rich RNA sequence binding factor 1 (GRSF1); transcript variant 1; mRNA
Ssc.11995.1.A1_at	ITC.18.17	10797	MTHFD2	9606	NM_006636.3	NM_006636	Homo sapiens methylenetetrahydrofolate dehydrogenase (NADP+ dependent) 2; methenyltetrahydrofolate cyclohydrolase (MTHFD2); nuclear gene encoding mitochondrial protein; transcript variant 1; mRNA
Ssc.12.1.S1_at	gnl|ti|1374462968	397052	SULT1E1	9823	NM_213992.1	NM_213992	Sus scrofa sulfotransferase family 1E; estrogen-preferring; member 1 (SULT1E1); mRNA >gi|14718641|gb|AF389855.1| Sus scrofa estrogen sulfotransferase mRNA; complete cds
Ssc.120.1.S1_at	ITC.44067.22	2022	ENG	9606	NM_001114753.1	NM_001114753	Homo sapiens endoglin (ENG); transcript variant 1; mRNA
Ssc.1200.1.S1_at	ITC.15059.74	8667	EIF3H	9606	NM_003756.2	NM_003756	Homo sapiens eukaryotic translation initiation factor 3; subunit H (EIF3H); mRNA
Ssc.12000.1.A1_at	ITC.1.153	114823	LENG8	9606	NM_052925.1	NM_052925	Homo sapiens leukocyte receptor cluster (LRC) member 8 (LENG8); mRNA >gi|23271984|gb|BC028048.1| Homo sapiens leukocyte receptor cluster (LRC) member 8; mRNA (cDNA clone MGC:40108 IMAGE:3907442); complete cds
Ssc.12004.1.A1_s_at	ITC.15044.2124	11337	GABARAP	9606	NM_007278.1	NM_007278	Homo sapiens GABA(A) receptor-associated protein (GABARAP); mRNA >gi|4894375|gb|AF067171.1|AF067171 Homo sapiens ganglioside expression factor 2 homolog mRNA; complete cds
Ssc.12005.1.A1_at	ITC.59408.2295	7919	BAT1	9606	NM_004640.5	NM_004640	Homo sapiens HLA-B associated transcript 1 (BAT1); transcript variant 1; mRNA
Ssc.12008.1.A1_at	ITC.15055.82	3837	KPNB1	9606	NM_002265.4	NM_002265	Homo sapiens karyopherin (importin) beta 1 (KPNB1); mRNA
Ssc.12009.1.A1_at	ITC.2.962	618459	LOC618459	9913	XM_870793.3	XM_870793	PREDICTED: Bos taurus similar to Protein FAM101B (LOC618459); partial mRNA
Ssc.1201.1.S1_at	gnl|ti|1380372284	1781	DYNC1I2	9606	NM_001378.1	NM_001378	Homo sapiens dynein; cytoplasmic 1; intermediate chain 2 (DYNC1I2); mRNA >gi|16550225|dbj|AK055491.1| Homo sapiens cDNA FLJ30929 fis; clone FEBRA2006808; highly similar to DYNEIN INTERMEDIATE CHAIN 2; CYTOSOLIC
Ssc.12010.1.A1_at	ITC.17030.1	8233	ZRSR2	9606	NM_005089.3	NM_005089	Homo sapiens zinc finger (CCCH type); RNA-binding motif and serine/arginine rich 2 (ZRSR2); mRNA
Ssc.12013.1.A1_at	ITC.45212.1	94121	SYTL4	9606	NM_001129896.1	NM_001129896	Homo sapiens synaptotagmin-like 4 (SYTL4); transcript variant 2; mRNA
Ssc.12014.1.S1_at	ITC.30079.843	219654	ZCCHC24	9606	NM_153367.2	NM_153367	Homo sapiens zinc finger; CCHC domain containing 24 (ZCCHC24); mRNA
Ssc.12014.2.A1_at	ITC.30079.843	219654	ZCCHC24	9606	NM_153367.2	NM_153367	Homo sapiens zinc finger; CCHC domain containing 24 (ZCCHC24); mRNA
Ssc.12015.1.A1_at	ITC.30079.391	2060	EPS15	9606	NM_001981.2	NM_001981	Homo sapiens epidermal growth factor receptor pathway substrate 15 (EPS15); mRNA
Ssc.12017.1.A1_at	ITC.44061.67	9709	HERPUD1	9606	NM_014685.2	NM_014685	Homo sapiens homocysteine-inducible; endoplasmic reticulum stress-inducible; ubiquitin-like domain member 1 (HERPUD1); transcript variant 1; mRNA
Ssc.1202.1.A1_at	ITC.44072.28	100133713	LOC100133713	9606	XM_001715885.1	XM_001715885	PREDICTED: Homo sapiens hypothetical protein LOC100133713 (LOC100133713); mRNA
Ssc.12020.1.A1_at	ITC.30105.124	159013	CXorf38	9606	NM_144970.1	NM_144970	Homo sapiens chromosome X open reading frame 38 (CXorf38); mRNA >gi|19263718|gb|BC025334.1| Homo sapiens chromosome X open reading frame 38; mRNA (cDNA clone MGC:39350 IMAGE:4559938); complete cds
Ssc.12021.1.S1_at	ITC.881.5	55291	SAPS3	9606	NM_018312.3	NM_018312	Homo sapiens SAPS domain family; member 3 (SAPS3); mRNA
Ssc.12022.1.S1_at	ITC.15053.81	51497	TH1L	9606	NM_198976.1	NM_198976	Homo sapiens TH1-like (Drosophila) (TH1L); transcript variant 1; mRNA
Ssc.12026.1.A1_at	ITC.4.55	840	CASP7	9606	NM_001227.3	NM_001227	Homo sapiens caspase 7; apoptosis-related cysteine peptidase (CASP7); transcript variant alpha; mRNA
Ssc.12027.2.A1_at	ITC.59382.313	23369	PUM2	9606	NM_015317.1	NM_015317	Homo sapiens pumilio homolog 2 (Drosophila) (PUM2); mRNA >gi|11139703|gb|AF315591.1| Homo sapiens Pumilio 2 (PUMH2) mRNA; complete cds
Ssc.12029.1.S1_at	ITC.59392.42	537861	GPN2	9913	NM_001031770.1	NM_001031770	Bos taurus GPN-loop GTPase 2 (GPN2); mRNA >gi|61554085|gb|BT021658.1| Bos taurus hypothetical protein FLJ10349 (FLJ10349); mRNA; complete cds
Ssc.1203.1.S1_at	ITC.30094.109	9230	RAB11B	9606	NM_004218.3	NM_004218	Homo sapiens RAB11B; member RAS oncogene family (RAB11B); mRNA
Ssc.12031.1.A1_at	ITC.26538.1	51088	KLHL5	9606	NM_001007075.1	NM_001007075	Homo sapiens kelch-like 5 (Drosophila) (KLHL5); transcript variant 2; mRNA
Ssc.12034.1.A1_at	ITC.44832.6	51063	CALHM2	9606	NM_015916.3	NM_015916	Homo sapiens calcium homeostasis modulator 2 (CALHM2); mRNA >gi|37588970|gb|BC000039.2| Homo sapiens calcium homeostasis modulator 2; mRNA (cDNA clone MGC:1824 IMAGE:3509518); complete cds
Ssc.12036.1.A1_at	gb|BI185845.1|BI185845	-	-	-	-	-	MORE INFO AVAILABLE AT www.anexdb.org
Ssc.1204.1.S1_at	ITC.59401.2308	-	-	-	-	-	MORE INFO AVAILABLE AT www.anexdb.org
Ssc.12040.1.A1_at	ITC.2.1510	114928	GPRASP2	9606	NM_001004051.1	NM_001004051	Homo sapiens G protein-coupled receptor associated sorting protein 2 (GPRASP2); transcript variant 1; mRNA
Ssc.1205.1.S1_at	ITC.30120.22	11819	Nr2f2	10090	NM_009697.3	NM_009697	Mus musculus nuclear receptor subfamily 2; group F; member 2 (Nr2f2); transcript variant 1; mRNA
Ssc.12056.1.A1_at	ITC.39442.1	84171	LOXL4	9606	NM_032211.6	NM_032211	Homo sapiens lysyl oxidase-like 4 (LOXL4); mRNA
Ssc.12057.1.S1_at	ITC.1317.1	10228	STX6	9606	NM_005819.4	NM_005819	Homo sapiens syntaxin 6 (STX6); mRNA
Ssc.1206.1.A1_at	ITC.59408.1754	2745	GLRX	9606	NM_001118890.1	NM_001118890	Homo sapiens glutaredoxin (thioltransferase) (GLRX); transcript variant 2; mRNA
Ssc.12062.1.S1_at	ITC.45156.2	275	AMT	9606	NM_000481.2	NM_000481	Homo sapiens aminomethyltransferase (AMT); mRNA
Ssc.1207.1.S1_at	ITC.30079.212	-	-	-	-	-	MORE INFO AVAILABLE AT www.anexdb.org
Ssc.12070.1.A1_at	ITC.1220.1	26953	RANBP6	9606	NR_024095.1	NR_024095	Homo sapiens RAN binding protein 6 (RANBP6); transcript variant 3; transcribed RNA
Ssc.12072.1.S1_a_at	gnl|ti|1382792243	29087	THYN1	9606	NM_014174.2	NM_014174	Homo sapiens thymocyte nuclear protein 1 (THYN1); transcript variant 1; mRNA
Ssc.12073.1.A1_at	gnl|ti|1380636765	400963	LOC400963	9606	XR_042436.1	XR_042436	PREDICTED: Homo sapiens misc_RNA (LOC400963); miscRNA
Ssc.12073.2.A1_at	gnl|ti|1380636765	400963	LOC400963	9606	XR_042436.1	XR_042436	PREDICTED: Homo sapiens misc_RNA (LOC400963); miscRNA
Ssc.12074.1.A1_at	ITC.59401.1952	375743	PTAR1	9606	NM_001099666.1	NM_001099666	Homo sapiens protein prenyltransferase alpha subunit repeat containing 1 (PTAR1); mRNA
Ssc.12077.1.A1_at	ITC.16614.2	396937	ITIH2	9823	NM_213903.1	NM_213903	Sus scrofa inter-alpha (globulin) inhibitor H2 (ITIH2); mRNA >gi|1915953|emb|Y11545.1|SS11545 S.scrofa mRNA for inter-alpha-inhibitor heavy-chain H2
Ssc.12078.1.A1_at	ITC.30083.707	6731	SRP72	9606	NM_006947.3	NM_006947	Homo sapiens signal recognition particle 72kDa (SRP72); mRNA
Ssc.12078.2.S1_at	ITC.30083.707	6731	SRP72	9606	NM_006947.3	NM_006947	Homo sapiens signal recognition particle 72kDa (SRP72); mRNA
Ssc.1208.1.A1_at	gnl|ti|1382511686	76788	Klhdc10	10090	NM_029742.2	NM_029742	Mus musculus kelch domain containing 10 (Klhdc10); mRNA
Ssc.12082.1.A1_at	ITC.59386.1644	537861	GPN2	9913	NM_001031770.1	NM_001031770	Bos taurus GPN-loop GTPase 2 (GPN2); mRNA >gi|61554085|gb|BT021658.1| Bos taurus hypothetical protein FLJ10349 (FLJ10349); mRNA; complete cds
Ssc.12083.2.S1_at	ITC.15903.2	254428	SLC41A1	9606	NM_173854.4	NM_173854	Homo sapiens solute carrier family 41; member 1 (SLC41A1); mRNA
Ssc.12083.3.A1_at	ITC.15903.2	254428	SLC41A1	9606	NM_173854.4	NM_173854	Homo sapiens solute carrier family 41; member 1 (SLC41A1); mRNA
Ssc.12086.1.S1_at	ITC.44869.1	8576	STK16	9606	NM_001008910.1	NM_001008910	Homo sapiens serine/threonine kinase 16 (STK16); transcript variant 2; mRNA
Ssc.1209.1.S1_at	ITC.30079.147	2184	FAH	9606	NM_000137.1	NM_000137	Homo sapiens fumarylacetoacetate hydrolase (fumarylacetoacetase) (FAH); mRNA >gi|182392|gb|M55150.1|HUMFAH Human fumarylacetoacetate hydrolase mRNA; complete cds
Ssc.12091.2.A1_at	ITC.59388.927	6594	SMARCA1	9606	NM_139035.2	NM_139035	Homo sapiens SWI/SNF related; matrix associated; actin dependent regulator of chromatin; subfamily a; member 1 (SMARCA1); transcript variant 2; mRNA
Ssc.12094.1.A1_at	ITC.30081.45	26156	RSL1D1	9606	NM_015659.2	NM_015659	Homo sapiens ribosomal L1 domain containing 1 (RSL1D1); mRNA
Ssc.12095.1.S1_at	ITC.59372.1279	9308	CD83	9606	NM_004233.3	NM_004233	Homo sapiens CD83 molecule (CD83); transcript variant 1; mRNA
Ssc.12099.1.A1_at	gnl|ti|1375376428	8417	STX7	9606	NM_003569.2	NM_003569	Homo sapiens syntaxin 7 (STX7); mRNA
Ssc.121.1.S1_at	ITC.59203.2	5173	PDYN	9606	NM_024411.2	NM_024411	Homo sapiens prodynorphin (PDYN); mRNA
Ssc.1210.1.A1_at	ITC.15044.996	55148	UBR7	9606	NM_175748.3	NM_175748	Homo sapiens ubiquitin protein ligase E3 component n-recognin 7 (putative) (UBR7); transcript variant 2; mRNA
Ssc.1210.2.S1_at	ITC.15044.996	55148	UBR7	9606	NM_175748.3	NM_175748	Homo sapiens ubiquitin protein ligase E3 component n-recognin 7 (putative) (UBR7); transcript variant 2; mRNA
Ssc.12103.1.A1_at	ITC.59405.393	511976	LOC511976	9913	XR_027842.2	XR_027842	PREDICTED: Bos taurus misc_RNA (LOC511976); miscRNA
Ssc.12104.1.S1_at	ITC.991.1	22974	TPX2	9606	NM_012112.4	NM_012112	Homo sapiens TPX2; microtubule-associated; homolog (Xenopus laevis) (TPX2); mRNA
Ssc.12108.1.S1_at	ITC.15049.86	8801	SUCLG2	9606	NM_003848.2	NM_003848	Homo sapiens succinate-CoA ligase; GDP-forming; beta subunit (SUCLG2); mRNA
Ssc.12109.1.A1_at	ITC.30097.13	619505	SNORA21	9606	NR_002576.1	NR_002576	Homo sapiens small nucleolar RNA; H/ACA box 21 (SNORA21); non-coding RNA >gi|38601883|emb|AJ609436.1| Homo sapiens ACA21 snoRNA gene
Ssc.1211.1.A1_at	ITC.15953.4	55788	LMBRD1	9606	NM_018368.2	NM_018368	Homo sapiens LMBR1 domain containing 1 (LMBRD1); mRNA >gi|28436924|gb|BC047073.1| Homo sapiens LMBR1 domain containing 1; mRNA (cDNA clone MGC:48309 IMAGE:5274221); complete cds
Ssc.12110.1.S1_at	ITC.30081.631	5546	PRCC	9606	NM_199416.1	NM_199416	Homo sapiens papillary renal cell carcinoma (translocation-associated) (PRCC); transcript variant 2; mRNA
Ssc.12113.2.S1_at	ITC.15044.1780	4150	MAZ	9606	NM_002383.2	NM_002383	Homo sapiens MYC-associated zinc finger protein (purine-binding transcription factor) (MAZ); transcript variant 1; mRNA
Ssc.12113.3.S1_at	ITC.15044.1780	4150	MAZ	9606	NM_002383.2	NM_002383	Homo sapiens MYC-associated zinc finger protein (purine-binding transcription factor) (MAZ); transcript variant 1; mRNA
Ssc.12114.1.S1_a_at	ITC.25.32	823	CAPN1	9606	NM_005186.2	NM_005186	Homo sapiens calpain 1; (mu/I) large subunit (CAPN1); mRNA >gi|29663|emb|X04366.1|HSCANPR Human mRNA for calcium activated neutral protease large subunit (muCANP; calpain; EC 3.4.22.17)
Ssc.12115.1.S1_at	ITC.44058.295	22893	BAHD1	9606	NM_014952.3	NM_014952	Homo sapiens bromo adjacent homology domain containing 1 (BAHD1); mRNA
Ssc.12119.1.S1_at	ITC.4.144	65220	NADK	9606	NM_023018.3	NM_023018	Homo sapiens NAD kinase (NADK); mRNA
Ssc.12120.1.A1_at	ITC.46143.1	150356	CHADL	9606	NM_138481.1	NM_138481	Homo sapiens chondroadherin-like (CHADL); mRNA
Ssc.12126.1.A1_at	ITC.30081.766	537861	GPN2	9913	NM_001031770.1	NM_001031770	Bos taurus GPN-loop GTPase 2 (GPN2); mRNA >gi|61554085|gb|BT021658.1| Bos taurus hypothetical protein FLJ10349 (FLJ10349); mRNA; complete cds
Ssc.12128.1.A1_at	ITC.30322.1	133418	EMB	9606	NM_198449.1	NM_198449	Homo sapiens embigin homolog (mouse) (EMB); mRNA >gi|37590304|gb|BC059398.1| Homo sapiens embigin homolog (mouse); mRNA (cDNA clone MGC:71745 IMAGE:30332712); complete cds
Ssc.12128.2.S1_at	ITC.30322.1	133418	EMB	9606	NM_198449.1	NM_198449	Homo sapiens embigin homolog (mouse) (EMB); mRNA >gi|37590304|gb|BC059398.1| Homo sapiens embigin homolog (mouse); mRNA (cDNA clone MGC:71745 IMAGE:30332712); complete cds
Ssc.12129.1.A1_at	ITC.30120.27	120	ADD3	9606	NM_016824.3	NM_016824	Homo sapiens adducin 3 (gamma) (ADD3); transcript variant 1; mRNA
Ssc.12130.1.A1_at	ITC.3652.1	8189	SYMPK	9606	NM_004819.2	NM_004819	Homo sapiens symplekin (SYMPK); mRNA
Ssc.12131.1.A1_at	gb|BI401049.1|BI401049	-	-	-	-	-	MORE INFO AVAILABLE AT www.anexdb.org
Ssc.12135.1.A1_at	ITC.59373.475	865	CBFB	9606	NM_001755.2	NM_001755	Homo sapiens core-binding factor; beta subunit (CBFB); transcript variant 2; mRNA
Ssc.1214.1.S1_at	ITC.59405.1163	29952	DPP7	9606	NM_013379.2	NM_013379	Homo sapiens dipeptidyl-peptidase 7 (DPP7); mRNA
Ssc.12144.1.S1_at	ITC.45004.2	5795	PTPRJ	9606	NM_002843.3	NM_002843	Homo sapiens protein tyrosine phosphatase; receptor type; J (PTPRJ); transcript variant 1; mRNA
Ssc.12145.1.A1_at	ITC.59392.40	7851	MALL	9606	NM_005434.4	NM_005434	Homo sapiens mal; T-cell differentiation protein-like (MALL); mRNA
Ssc.12159.1.A1_at	ITC.1271.1	653361	NCF1	9606	NM_000265.4	NM_000265	Homo sapiens neutrophil cytosolic factor 1 (NCF1); mRNA
Ssc.12159.2.S1_at	gb|BW973519.1|BW973519	-	-	-	-	-	MORE INFO AVAILABLE AT www.anexdb.org
Ssc.12160.1.A1_at	gb|BI401193.1|BI401193	-	-	-	-	-	MORE INFO AVAILABLE AT www.anexdb.org
Ssc.12161.1.S1_at	ITC.15044.904	80221	ACSF2	9606	NM_025149.4	NM_025149	Homo sapiens acyl-CoA synthetase family member 2 (ACSF2); mRNA
Ssc.12162.1.A1_at	ITC.44936.1	84181	CHD6	9606	NM_032221.3	NM_032221	Homo sapiens chromodomain helicase DNA binding protein 6 (CHD6); mRNA
Ssc.12163.1.A1_at	ITC.47592.1	23094	SIPA1L3	9606	NM_015073.1	NM_015073	Homo sapiens signal-induced proliferation-associated 1 like 3 (SIPA1L3); mRNA
Ssc.12166.1.A1_at	ITC.59401.1572	100157698	LOC100157698	9823	XM_001926482.1	XM_001926482	PREDICTED: Sus scrofa similar to cytotoxic ligand TRAIL receptor (LOC100157698); mRNA
Ssc.1217.1.S1_at	ITC.59373.232	51131	PHF11	9606	NM_001040444.1	NM_001040444	Homo sapiens PHD finger protein 11 (PHF11); transcript variant 2; mRNA
Ssc.12177.1.A1_at	ITC.30081.857	56683	C21orf59	9606	NM_021254.1	NM_021254	Homo sapiens chromosome 21 open reading frame 59 (C21orf59); mRNA >gi|9837244|gb|AF282851.1|AF282851 Homo sapiens C21orf59 mRNA; complete cds
Ssc.12183.1.A1_at	ITC.30710.2	2890	GRIA1	9606	NM_001114183.1	NM_001114183	Homo sapiens glutamate receptor; ionotropic; AMPA 1 (GRIA1); transcript variant 2; mRNA
Ssc.12187.1.S1_at	ITC.30082.372	27327	TNRC6A	9606	NM_014494.2	NM_014494	Homo sapiens trinucleotide repeat containing 6A (TNRC6A); mRNA
Ssc.1219.1.S1_at	gnl|ti|1380935543	10476	ATP5H	9606	NM_006356.2	NM_006356	Homo sapiens ATP synthase; H+ transporting; mitochondrial F0 complex; subunit d (ATP5H); nuclear gene encoding mitochondrial protein; transcript variant 1; mRNA
Ssc.12191.1.A1_at	ITC.12.28	3320	HSP90AA1	9606	NM_005348.3	NM_005348	Homo sapiens heat shock protein 90kDa alpha (cytosolic); class A member 1 (HSP90AA1); transcript variant 2; mRNA
Ssc.12191.1.A2_at	ITC.12.231	397028	HSP90	9823	NM_213973.1	NM_213973	Sus scrofa 90-kDa heat shock protein (HSP90); mRNA >gi|1945446|gb|U94395.1|SSU94395 Sus scrofa 90-kDa heat shock protein (hsp90) mRNA; complete cds
Ssc.12191.2.A1_at	ITC.12.29	27069	GHITM	9606	NM_014394.2	NM_014394	Homo sapiens growth hormone inducible transmembrane protein (GHITM); mRNA
Ssc.12191.3.A1_at	ITC.12.231	397028	HSP90	9823	NM_213973.1	NM_213973	Sus scrofa 90-kDa heat shock protein (HSP90); mRNA >gi|1945446|gb|U94395.1|SSU94395 Sus scrofa 90-kDa heat shock protein (hsp90) mRNA; complete cds
Ssc.12193.1.S1_at	ITC.15044.2007	221035	REEP3	9606	NM_001001330.1	NM_001001330	Homo sapiens receptor accessory protein 3 (REEP3); mRNA >gi|46249918|gb|BC068557.1| Homo sapiens receptor accessory protein 3; mRNA (cDNA clone MGC:87479 IMAGE:30339865); complete cds
Ssc.12195.1.A1_at	ITC.59392.1842	114569	MAL2	9606	NM_052886.2	NM_052886	Homo sapiens mal; T-cell differentiation protein 2 (MAL2); mRNA
Ssc.12196.2.S1_a_at	ITC.44056.1831	8073	PTP4A2	9606	NM_080392.2	NM_080392	Homo sapiens protein tyrosine phosphatase type IVA; member 2 (PTP4A2); transcript variant 2; mRNA
Ssc.12197.1.S1_at	ITC.6.598	54918	CMTM6	9606	NM_017801.2	NM_017801	Homo sapiens CKLF-like MARVEL transmembrane domain containing 6 (CMTM6); mRNA
Ssc.12198.1.A1_at	gnl|ti|1380821354	281110	CYB5	9913	NM_174033.3	NM_174033	Bos taurus CYB5 protein (CYB5); mRNA >gi|79160195|gb|BC108113.1| Bos taurus CYB5 protein; mRNA (cDNA clone MGC:128769 IMAGE:7988791); complete cds
Ssc.122.1.S1_at	ITC.44058.118	1606	DGKA	9606	NM_201554.1	NM_201554	Homo sapiens diacylglycerol kinase; alpha 80kDa (DGKA); transcript variant 4; mRNA
Ssc.12201.1.A1_at	ITC.15048.149	10066	SCAMP2	9606	NM_005697.3	NM_005697	Homo sapiens secretory carrier membrane protein 2 (SCAMP2); mRNA >gi|13325143|gb|BC004385.1| Homo sapiens secretory carrier membrane protein 2; mRNA (cDNA clone MGC:10855 IMAGE:3617954); complete cds
Ssc.12202.1.A1_at	ITC.59392.250	6202	RPS8	9606	NM_001012.1	NM_001012	Homo sapiens ribosomal protein S8 (RPS8); mRNA
Ssc.12202.2.S1_at	ITC.59405.535	2224	FDPS	9606	NM_001135821.1	NM_001135821	Homo sapiens farnesyl diphosphate synthase (farnesyl pyrophosphate synthetase; dimethylallyltranstransferase; geranyltranstransferase) (FDPS); transcript variant 2; mRNA
Ssc.12206.1.S1_at	ITC.30081.76	84705	GTPBP3	9606	NM_032620.2	NM_032620	Homo sapiens GTP binding protein 3 (mitochondrial) (GTPBP3); nuclear gene encoding mitochondrial protein; transcript variant V; mRNA
Ssc.12207.1.A1_at	ITC.2.1658	140735	DYNLL2	9606	NM_080677.1	NM_080677	Homo sapiens dynein; light chain; LC8-type 2 (DYNLL2); mRNA >gi|14789616|gb|BC010744.1| Homo sapiens dynein; light chain; LC8-type 2; mRNA (cDNA clone MGC:17810 IMAGE:3891655); complete cds
Ssc.12209.1.A1_at	ITC.30128.15	5163	PDK1	9606	NM_002610.3	NM_002610	Homo sapiens pyruvate dehydrogenase kinase; isozyme 1 (PDK1); nuclear gene encoding mitochondrial protein; mRNA
Ssc.1221.1.A1_at	ITC.59388.1258	537305	LOC537305	9913	XM_001787893.1	XM_001787893	PREDICTED: Bos taurus similar to echinoderm microtubule associated protein like 5 (LOC537305); partial mRNA
Ssc.12211.1.A1_at	ITC.17568.1			9913	XM_001789152.1	XM_001789152	PREDICTED: Bos taurus similar to endonuclease reverse transcriptase (LOC100138484); mRNA
Ssc.12216.1.S1_at	ITC.5862.1	9987	HNRPDL	9606	NM_031372.2	NM_031372	Homo sapiens heterogeneous nuclear ribonucleoprotein D-like (HNRPDL); transcript variant 2; mRNA
Ssc.12218.1.S1_a_at	ITC.59386.2271	84334	C14orf153	9606	NM_032374.3	NM_032374	Homo sapiens chromosome 14 open reading frame 153 (C14orf153); mRNA
Ssc.12219.1.A1_at	ITC.25.37	100130553	LOC100130553	9606	XM_001713658.1	XM_001713658	PREDICTED: Homo sapiens hypothetical protein LOC100130553 (LOC100130553); mRNA
Ssc.1222.1.S1_at	ITC.35473.1	10923	SUB1	9606	NM_006713.2	NM_006713	Homo sapiens SUB1 homolog (S. cerevisiae) (SUB1); mRNA >gi|16307066|gb|BC009610.1| Homo sapiens SUB1 homolog (S. cerevisiae); mRNA (cDNA clone MGC:14781 IMAGE:4297490); complete cds
Ssc.12222.1.S1_at	ITC.4.101	-	-	-	-	-	MORE INFO AVAILABLE AT www.anexdb.org
Ssc.12225.1.A1_at	ITC.2249.1	79847	TMEM180	9606	NM_024789.3	NM_024789	Homo sapiens transmembrane protein 180 (TMEM180); mRNA
Ssc.12228.1.A1_at	ITC.924.1	9073	CLDN8	9606	NM_199328.1	NM_199328	Homo sapiens claudin 8 (CLDN8); mRNA
Ssc.12229.1.S1_at	ITC.44086.27	1164	CKS2	9606	NM_001827.1	NM_001827	Homo sapiens CDC28 protein kinase regulatory subunit 2 (CKS2); mRNA >gi|29978|emb|X54942.1|HSCKSHS2 H.sapiens ckshs2 mRNA for Cks1 protein homologue
Ssc.1223.1.S1_at	ITC.59388.758	55156	ARMC1	9606	NM_018120.3	NM_018120	Homo sapiens armadillo repeat containing 1 (ARMC1); mRNA >gi|33869256|gb|BC011607.2| Homo sapiens armadillo repeat containing 1; mRNA (cDNA clone MGC:956 IMAGE:3138505); complete cds
Ssc.12231.1.S1_at	ITC.59384.630	-	-	-	-	-	MORE INFO AVAILABLE AT www.anexdb.org
Ssc.12232.1.A1_at	ITC.1362.1	84669	USP32	9606	NM_032582.3	NM_032582	Homo sapiens ubiquitin specific peptidase 32 (USP32); mRNA
Ssc.12241.1.A1_at	gnl|ti|1381338667	302	ANXA2	9606	NM_004039.2	NM_004039	Homo sapiens annexin A2 (ANXA2); transcript variant 3; mRNA
Ssc.12242.1.A1_at	ITC.47836.1	151449	GDF7	9606	NM_182828.2	NM_182828	Homo sapiens growth differentiation factor 7 (GDF7); mRNA
Ssc.12247.1.A1_at	ITC.30079.307	23633	KPNA6	9606	NM_012316.4	NM_012316	Homo sapiens karyopherin alpha 6 (importin alpha 7) (KPNA6); mRNA
Ssc.1225.1.S1_at	ITC.59373.35	30	ACAA1	9606	NM_001607.3	NM_001607	Homo sapiens acetyl-Coenzyme A acyltransferase 1 (ACAA1); nuclear gene encoding mitochondrial protein; transcript variant 1; mRNA
Ssc.12255.1.A1_at	ITC.32684.1	7716	VEZF1	9606	NM_007146.2	NM_007146	Homo sapiens vascular endothelial zinc finger 1 (VEZF1); mRNA
Ssc.12256.1.S1_at	ITC.18.45	112942	CCDC104	9606	NM_080667.5	NM_080667	Homo sapiens coiled-coil domain containing 104 (CCDC104); mRNA
Ssc.12259.1.A1_at	ITC.15044.897	4141	MARS	9606	NM_004990.2	NM_004990	Homo sapiens methionyl-tRNA synthetase (MARS); mRNA
Ssc.1226.1.S1_at	ITC.890.2	10073	SNUPN	9606	NM_001042588.1	NM_001042588	Homo sapiens snurportin 1 (SNUPN); transcript variant 3; mRNA
Ssc.1226.2.S1_at	gb|BW967071.1|BW967071	-	-	-	-	-	MORE INFO AVAILABLE AT www.anexdb.org
Ssc.12263.1.A1_at	ITC.184.1	9580	SOX13	9606	NM_005686.2	NM_005686	Homo sapiens SRY (sex determining region Y)-box 13 (SOX13); mRNA
Ssc.1227.1.A1_at	ITC.30106.76	6631	SNRPC	9606	NM_003093.1	NM_003093	Homo sapiens small nuclear ribonucleoprotein polypeptide C (SNRPC); mRNA >gi|37542|emb|X12517.1|HSU1RNPC Human mRNA for U1 small nuclear RNP-specific C protein
Ssc.12272.1.A1_at	ITC.59384.13	51363	GALNAC4S-6ST	9606	NM_015892.2	NM_015892	Homo sapiens B cell RAG associated protein (GALNAC4S-6ST); mRNA
Ssc.12273.1.A1_at	ITC.15056.153			9606	NM_000849.3	NM_000849	Homo sapiens glutathione S-transferase M3 (brain) (GSTM3); mRNA
Ssc.12277.1.S1_at	ITC.15.85	6124	RPL4	9606	NM_000968.2	NM_000968	Homo sapiens ribosomal protein L4 (RPL4); mRNA
Ssc.1228.1.S1_at	ITC.15044.986	4082	MARCKS	9606	NM_002356.5	NM_002356	Homo sapiens myristoylated alanine-rich protein kinase C substrate (MARCKS); mRNA
Ssc.12280.1.A1_at	ITC.47546.1	116064	LRRC58	9606	NM_001099678.1	NM_001099678	Homo sapiens leucine rich repeat containing 58 (LRRC58); mRNA
Ssc.12282.1.S1_at	ITC.30082.91	5525	PPP2R5A	9606	NM_006243.2	NM_006243	Homo sapiens protein phosphatase 2; regulatory subunit B'; alpha isoform (PPP2R5A); mRNA
Ssc.12284.1.A1_at	gnl|ti|1381008639	6446	SGK1	9606	NM_005627.3	NM_005627	Homo sapiens serum/glucocorticoid regulated kinase 1 (SGK1); mRNA
Ssc.12285.1.A1_at	ITC.30080.527	83607	AMMECR1L	9606	NM_031445.2	NM_031445	Homo sapiens AMME chromosomal region gene 1-like (AMMECR1L); mRNA
Ssc.12286.2.A1_at	ITC.45455.1	5371	PML	9606	NM_033239.2	NM_033239	Homo sapiens promyelocytic leukemia (PML); transcript variant 9; mRNA
Ssc.12287.1.A1_at	gb|BI402641.1|BI402641	-	-	-	-	-	MORE INFO AVAILABLE AT www.anexdb.org
Ssc.12288.1.A1_a_at	ITC.6.335	2495	FTH1	9606	NM_002032.2	NM_002032	Homo sapiens ferritin; heavy polypeptide 1 (FTH1); mRNA
Ssc.1229.1.A1_at	ITC.30089.217	84987	C12orf62	9606	NM_032901.2	NM_032901	Homo sapiens chromosome 12 open reading frame 62 (C12orf62); mRNA >gi|33871843|gb|BC007849.2| Homo sapiens chromosome 12 open reading frame 62; mRNA (cDNA clone MGC:14288 IMAGE:4135996); complete cds
Ssc.12290.1.A1_at	ITC.30080.134	2099	ESR1	9606	NM_001122742.1	NM_001122742	Homo sapiens estrogen receptor 1 (ESR1); transcript variant 4; mRNA
Ssc.12294.1.A1_at	ITC.2.814	11269	DDX19B	9606	NM_001014449.1	NM_001014449	Homo sapiens DEAD (Asp-Glu-Ala-As) box polypeptide 19B (DDX19B); transcript variant 3; mRNA
Ssc.12295.1.A1_at	ITC.4.44	23451	SF3B1	9606	NM_012433.2	NM_012433	Homo sapiens splicing factor 3b; subunit 1; 155kDa (SF3B1); transcript variant 1; mRNA
Ssc.1230.1.A1_at	ITC.30087.321	397	ARHGDIB	9606	NM_001175.4	NM_001175	Homo sapiens Rho GDP dissociation inhibitor (GDI) beta (ARHGDIB); mRNA
Ssc.1230.2.S1_at	ITC.30087.321	397	ARHGDIB	9606	NM_001175.4	NM_001175	Homo sapiens Rho GDP dissociation inhibitor (GDI) beta (ARHGDIB); mRNA
Ssc.12300.3.A1_at	ITC.30080.703	55746	NUP133	9606	NM_018230.2	NM_018230	Homo sapiens nucleoporin 133kDa (NUP133); mRNA
Ssc.12303.2.A1_at	ITC.17442.1	10626	TRIM16	9606	NM_006470.3	NM_006470	Homo sapiens tripartite motif-containing 16 (TRIM16); mRNA
Ssc.12307.1.A1_at	gnl|ti|1374464356	57515	SERINC1	9606	NM_020755.2	NM_020755	Homo sapiens serine incorporator 1 (SERINC1); mRNA >gi|34193576|gb|BC033029.2| Homo sapiens serine incorporator 1; mRNA (cDNA clone MGC:33018 IMAGE:4831122); complete cds
Ssc.1231.1.A1_at	gnl|ti|1382792285	10808	HSPH1	9606	NM_006644.2	NM_006644	Homo sapiens heat shock 105kDa/110kDa protein 1 (HSPH1); mRNA
Ssc.12312.1.A1_at	ITC.59408.1514	9221	NOLC1	9606	NM_004741.3	NM_004741	Homo sapiens nucleolar and coiled-body phosphoprotein 1 (NOLC1); mRNA
Ssc.12315.1.A1_at	ITC.44926.2	55020	TTC38	9606	NM_017931.2	NM_017931	Homo sapiens tetratricopeptide repeat domain 38 (TTC38); mRNA
Ssc.12316.1.S1_at	ITC.59392.176	6059	ABCE1	9606	NM_001040876.1	NM_001040876	Homo sapiens ATP-binding cassette; sub-family E (OABP); member 1 (ABCE1); transcript variant 2; mRNA
Ssc.12318.1.S1_at	ITC.59401.416	55971	BAIAP2L1	9606	NM_018842.3	NM_018842	Homo sapiens BAI1-associated protein 2-like 1 (BAIAP2L1); mRNA >gi|33871229|gb|BC013888.2| Homo sapiens BAI1-associated protein 2-like 1; mRNA (cDNA clone MGC:11168 IMAGE:3842949); complete cds
Ssc.1232.2.A1_at	gnl|ti|1375411148	54602	NDFIP2	9606	NM_019080.1	NM_019080	Homo sapiens Nedd4 family interacting protein 2 (NDFIP2); mRNA >gi|31455510|dbj|AB097028.1| Homo sapiens mRNA for putative MAPK activating protein; complete cds; clone: PM04
Ssc.12324.1.S1_at	ITC.59383.336	989	39698	9606	NM_001788.4	NM_001788	Homo sapiens septin 7 (SEPT7); transcript variant 1; mRNA
Ssc.12325.1.A1_at	ITC.30378.1	85462	FHDC1	9606	NM_033393.2	NM_033393	Homo sapiens FH2 domain containing 1 (FHDC1); mRNA
Ssc.12327.2.S1_a_at	ITC.44917.3	515452	LOC515452	9913	NM_001075714.1	NM_001075714	Bos taurus hypothetical protein LOC515452 (LOC515452); mRNA >gi|109939916|gb|BC118350.1| Bos taurus hypothetical protein LOC515452; mRNA (cDNA clone MGC:140666 IMAGE:8273034); complete cds
Ssc.12334.1.A1_at	ITC.30099.88	9968	MED12	9606	NM_005120.2	NM_005120	Homo sapiens mediator complex subunit 12 (MED12); mRNA
Ssc.12335.1.S1_at	ITC.30095.71	221143	N6AMT2	9606	NM_174928.1	NM_174928	Homo sapiens N-6 adenine-specific DNA methyltransferase 2 (putative) (N6AMT2); mRNA >gi|17390201|gb|BC018091.1| Homo sapiens N-6 adenine-specific DNA methyltransferase 2 (putative); mRNA (cDNA clone MGC:27120 IMAGE:4793121); complete cds
Ssc.1234.1.S1_at	ITC.4.280	27258	LSM3	9606	NM_014463.1	NM_014463	Homo sapiens LSM3 homolog; U6 small nuclear RNA associated (S. cerevisiae) (LSM3); mRNA >gi|5919146|gb|AF182289.1|AF182289 Homo sapiens U6 snRNA-associated Sm-like protein LSm3 mRNA; complete cds
Ssc.12340.1.A1_at	ITC.30224.1	124739	USP43	9606	NM_153210.3	NM_153210	Homo sapiens ubiquitin specific peptidase 43 (USP43); mRNA
Ssc.12344.1.S1_at	ITC.7.136	57381	RHOJ	9606	NM_020663.3	NM_020663	Homo sapiens ras homolog gene family; member J (RHOJ); mRNA
Ssc.12345.1.A1_at	ITC.30079.1953	642558	LOC642558	9606	XM_001713958.1	XM_001713958	PREDICTED: Homo sapiens similar to FUS interacting protein (serine-arginine rich) 1 (LOC642558); mRNA
Ssc.12348.1.S1_at	gnl|ti|1380369420	567	B2M	9606	NM_004048.2	NM_004048	Homo sapiens beta-2-microglobulin (B2M); mRNA
Ssc.12354.1.A1_at	ITC.2274.1	89778	SERPINB11	9606	NM_080475.2	NM_080475	Homo sapiens serpin peptidase inhibitor; clade B (ovalbumin); member 11 (SERPINB11); mRNA
Ssc.12355.1.A1_at	ITC.30079.1708	654323	LOC654323	9823	NM_001038000.1	NM_001038000	Sus scrofa FKBP1A-like (LOC654323); mRNA >gi|61098746|gb|AY820760.1| Sus scrofa FKBP1A-like mRNA; complete cds
Ssc.12356.1.A1_at	ITC.59406.632	79161	C7orf23	9606	NM_024315.2	NM_024315	Homo sapiens chromosome 7 open reading frame 23 (C7orf23); mRNA >gi|33877239|gb|BC002837.2| Homo sapiens chromosome 7 open reading frame 23; mRNA (cDNA clone MGC:4175 IMAGE:3634983); complete cds
Ssc.1236.1.S1_at	ITC.15961.1	54432	YIPF1	9606	NM_018982.3	NM_018982	Homo sapiens Yip1 domain family; member 1 (YIPF1); mRNA >gi|40352919|gb|BC064590.1| Homo sapiens Yip1 domain family; member 1; mRNA (cDNA clone MGC:74637 IMAGE:5749036); complete cds
Ssc.12361.1.S1_at	ITC.30079.928	51451	LCMT1	9606	NM_001032391.1	NM_001032391	Homo sapiens leucine carboxyl methyltransferase 1 (LCMT1); transcript variant 2; mRNA
Ssc.12364.1.S1_at	ITC.30112.67	6138	RPL15	9606	NM_002948.2	NM_002948	Homo sapiens ribosomal protein L15 (RPL15); mRNA
Ssc.12368.1.S1_at	ITC.30079.1147	80347	COASY	9606	NM_001042532.2	NM_001042532	Homo sapiens Coenzyme A synthase (COASY); nuclear gene encoding mitochondrial protein; transcript variant 4; mRNA
Ssc.12373.1.S1_at	ITC.44065.5	2512	FTL	9606	NM_000146.3	NM_000146	Homo sapiens ferritin; light polypeptide (FTL); mRNA
Ssc.12376.1.A1_at	ITC.59405.120	3431	SP110	9606	NM_080424.2	NM_080424	Homo sapiens SP110 nuclear body protein (SP110); transcript variant c; mRNA
Ssc.1238.1.S1_at	ITC.15044.31	51706	CYB5R1	9606	NM_016243.2	NM_016243	Homo sapiens cytochrome b5 reductase 1 (CYB5R1); mRNA
Ssc.12381.1.S1_at	ITC.15090.2	148362	C1orf58	9606	NM_144695.2	NM_144695	Homo sapiens chromosome 1 open reading frame 58 (C1orf58); mRNA
Ssc.12384.1.A1_at	ITC.45639.1	7504	XK	9606	NM_021083.2	NM_021083	Homo sapiens X-linked Kx blood group (McLeod syndrome) (XK); mRNA
Ssc.12385.1.A1_at	ITC.44056.224	-	-	-	-	-	MORE INFO AVAILABLE AT www.anexdb.org
Ssc.12388.1.A1_at	ITC.59388.422	-	-	-	-	-	MORE INFO AVAILABLE AT www.anexdb.org
Ssc.1239.1.A1_at	ITC.30083.1260	537861	GPN2	9913	NM_001031770.1	NM_001031770	Bos taurus GPN-loop GTPase 2 (GPN2); mRNA >gi|61554085|gb|BT021658.1| Bos taurus hypothetical protein FLJ10349 (FLJ10349); mRNA; complete cds
Ssc.12390.1.S1_at	ITC.30101.72	51128	SAR1B	9606	NM_016103.2	NM_016103	Homo sapiens SAR1 homolog B (S. cerevisiae) (SAR1B); transcript variant 2; mRNA
Ssc.12393.1.A1_at	ITC.59373.33	56997	CABC1	9606	NM_020247.4	NM_020247	Homo sapiens chaperone; ABC1 activity of bc1 complex homolog (S. pombe) (CABC1); nuclear gene encoding mitochondrial protein; mRNA
Ssc.12395.1.A1_at	ITC.59386.1311	537861	GPN2	9913	NM_001031770.1	NM_001031770	Bos taurus GPN-loop GTPase 2 (GPN2); mRNA >gi|61554085|gb|BT021658.1| Bos taurus hypothetical protein FLJ10349 (FLJ10349); mRNA; complete cds
Ssc.12397.1.A1_at	ITC.59401.443	151194	FAM119A	9606	NM_001127395.1	NM_001127395	Homo sapiens family with sequence similarity 119; member A (FAM119A); transcript variant 2; mRNA
Ssc.12402.1.A1_at	gb|CO990440.1|CO990440	-	-	-	-	-	MORE INFO AVAILABLE AT www.anexdb.org
Ssc.12404.1.S1_at	ITC.1.310	-	-	-	-	-	MORE INFO AVAILABLE AT www.anexdb.org
Ssc.12405.1.A1_at	ITC.31599.1	26895	Cops7b	10090	NM_172974.2	NM_172974	Mus musculus COP9 (constitutive photomorphogenic) homolog; subunit 7b (Arabidopsis thaliana) (Cops7b); mRNA
Ssc.12408.1.A1_at	ITC.45402.2	192786	Rapgef6	10090	NM_175258.3	NM_175258	Mus musculus Rap guanine nucleotide exchange factor (GEF) 6 (Rapgef6); mRNA
Ssc.1241.1.S1_at	gnl|ti|1382529823	3336	HSPE1	9606	NM_002157.2	NM_002157	Homo sapiens heat shock 10kDa protein 1 (chaperonin 10) (HSPE1); mRNA
Ssc.12414.1.A1_at	ITC.30202.2	124245	ZC3H18	9606	NM_144604.2	NM_144604	Homo sapiens zinc finger CCCH-type containing 18 (ZC3H18); mRNA >gi|29791528|gb|BC050463.1| Homo sapiens zinc finger CCCH-type containing 18; mRNA (cDNA clone MGC:54295 IMAGE:6042036); complete cds
Ssc.12414.2.S1_at	ITC.30202.2	124245	ZC3H18	9606	NM_144604.2	NM_144604	Homo sapiens zinc finger CCCH-type containing 18 (ZC3H18); mRNA >gi|29791528|gb|BC050463.1| Homo sapiens zinc finger CCCH-type containing 18; mRNA (cDNA clone MGC:54295 IMAGE:6042036); complete cds
Ssc.12416.1.S1_a_at	ITC.44060.63	23360	FNBP4	9606	NM_015308.2	NM_015308	Homo sapiens formin binding protein 4 (FNBP4); mRNA
Ssc.12416.1.S1_at	ITC.44060.63	23360	FNBP4	9606	NM_015308.2	NM_015308	Homo sapiens formin binding protein 4 (FNBP4); mRNA
Ssc.12416.2.S1_at	ITC.44060.22	23360	FNBP4	9606	NM_015308.2	NM_015308	Homo sapiens formin binding protein 4 (FNBP4); mRNA
Ssc.12416.3.A1_at	ITC.44060.66	23360	FNBP4	9606	NM_015308.2	NM_015308	Homo sapiens formin binding protein 4 (FNBP4); mRNA
Ssc.1242.1.S1_at	ITC.59388.1643	57223	SMEK2	9606	NM_020463.2	NM_020463	Homo sapiens SMEK homolog 2; suppressor of mek1 (Dictyostelium) (SMEK2); transcript variant 2; mRNA
Ssc.12421.1.A1_at	ITC.31120.1	80155	NARG1	9606	NM_057175.3	NM_057175	Homo sapiens NMDA receptor regulated 1 (NARG1); mRNA
Ssc.12423.1.A1_at	ITC.5.143	100153301	LOC100153301	9823	XM_001929173.1	XM_001929173	PREDICTED: Sus scrofa similar to aldehyde dehydrogenase 6A1 (LOC100153301); mRNA
Ssc.12429.1.S1_at	ITC.30082.428	84876	ORAI1	9606	NM_032790.3	NM_032790	Homo sapiens ORAI calcium release-activated calcium modulator 1 (ORAI1); mRNA
Ssc.12430.1.S1_at	ITC.59372.44	5590	PRKCZ	9606	NM_002744.4	NM_002744	Homo sapiens protein kinase C; zeta (PRKCZ); transcript variant 1; mRNA
Ssc.12431.1.A1_at	ITC.31470.1	4317	MMP8	9606	NM_002424.2	NM_002424	Homo sapiens matrix metallopeptidase 8 (neutrophil collagenase) (MMP8); mRNA
Ssc.12433.1.A1_at	ITC.33854.1	388566	ZNF470	9606	NM_001001668.3	NM_001001668	Homo sapiens zinc finger protein 470 (ZNF470); mRNA
Ssc.12434.2.S1_a_at	ITC.1.1034	100133719	LOC100133719	9606	XM_001714835.1	XM_001714835	PREDICTED: Homo sapiens similar to DALR anticodon binding domain containing 3 (LOC100133719); partial mRNA
Ssc.12435.1.A1_at	ITC.31228.1	23274	CLEC16A	9606	NM_015226.1	NM_015226	Homo sapiens C-type lectin domain family 16; member A (CLEC16A); mRNA >gi|20521010|dbj|AB002348.3| Homo sapiens mRNA for KIAA0350 protein; partial cds
Ssc.12438.1.A1_at	ITC.47535.1	6872	TAF1	9606	NM_138923.2	NM_138923	Homo sapiens TAF1 RNA polymerase II; TATA box binding protein (TBP)-associated factor; 250kDa (TAF1); transcript variant 2; mRNA
Ssc.12439.1.A1_at	ITC.59386.3231	11145	PLA2G16	9606	NM_001128203.1	NM_001128203	Homo sapiens phospholipase A2; group XVI (PLA2G16); transcript variant 2; mRNA
Ssc.12442.1.A1_at	ITC.15048.265	522905	AKAP8	9913	NM_001102072.1	NM_001102072	Bos taurus A kinase (PRKA) anchor protein 8 (AKAP8); mRNA >gi|154425600|gb|BC151317.1| Bos taurus A kinase (PRKA) anchor protein 8; mRNA (cDNA clone MGC:165917 IMAGE:8433105); complete cds
Ssc.12446.1.A1_at	ITC.59405.338	837	CASP4	9606	NM_033306.2	NM_033306	Homo sapiens caspase 4; apoptosis-related cysteine peptidase (CASP4); transcript variant gamma; mRNA
Ssc.12448.1.S1_at	ITC.59392.2222	5795	PTPRJ	9606	NM_002843.3	NM_002843	Homo sapiens protein tyrosine phosphatase; receptor type; J (PTPRJ); transcript variant 1; mRNA
Ssc.12449.1.S1_at	ITC.30082.241	79001	VKORC1	9606	NM_024006.4	NM_024006	Homo sapiens vitamin K epoxide reductase complex; subunit 1 (VKORC1); transcript variant 1; mRNA
Ssc.12450.1.S1_at	ITC.15047.117	54949	C11orf79	9606	NM_017841.1	NM_017841	Homo sapiens chromosome 11 open reading frame 79 (C11orf79); mRNA >gi|7020621|dbj|AK000494.1| Homo sapiens cDNA FLJ20487 fis; clone KAT08245
Ssc.12451.1.A1_at	ITC.5.296	100154457	LOC100154457	9823	XM_001928478.1	XM_001928478	PREDICTED: Sus scrofa similar to TM2 domain containing 2 (LOC100154457); mRNA
Ssc.12453.1.S1_a_at	ITC.19.67	25957	SFRS18	9606	NM_032870.2	NM_032870	Homo sapiens splicing factor; arginine/serine-rich 18 (SFRS18); transcript variant 1; mRNA
Ssc.12454.1.A1_at	ITC.45062.4	51478	HSD17B7	9606	NM_016371.2	NM_016371	Homo sapiens hydroxysteroid (17-beta) dehydrogenase 7 (HSD17B7); mRNA
Ssc.12456.1.A1_at	ITC.30079.1077	4047	LSS	9606	NM_001001438.1	NM_001001438	Homo sapiens lanosterol synthase (2;3-oxidosqualene-lanosterol cyclase) (LSS); transcript variant 2; mRNA
Ssc.12457.1.S1_at	ITC.1.315	51155	HN1	9606	NM_016185.2	NM_016185	Homo sapiens hematological and neurological expressed 1 (HN1); transcript variant 1; mRNA
Ssc.1246.1.S1_at	ITC.59392.2273	6048	RNF5	9606	NM_006913.3	NM_006913	Homo sapiens ring finger protein 5 (RNF5); mRNA
Ssc.12463.1.A1_at	ITC.1459.1	10626	TRIM16	9606	NM_006470.3	NM_006470	Homo sapiens tripartite motif-containing 16 (TRIM16); mRNA
Ssc.12464.1.A1_at	ITC.59401.22	8799	PEX11B	9606	NM_003846.1	NM_003846	Homo sapiens peroxisomal biogenesis factor 11 beta (PEX11B); mRNA >gi|3978556|dbj|AB018080.1| Homo sapiens PEX11 beta mRNA for peroxisome assembly factor; complete cds
Ssc.12468.1.A1_at	ITC.59392.677	9967	THRAP3	9606	NM_005119.3	NM_005119	Homo sapiens thyroid hormone receptor associated protein 3 (THRAP3); mRNA
Ssc.1247.1.S1_at	gnl|ti|1380076781	27095	TRAPPC3	9606	NM_014408.3	NM_014408	Homo sapiens trafficking protein particle complex 3 (TRAPPC3); mRNA >gi|33873716|gb|BC007662.2| Homo sapiens trafficking protein particle complex 3; mRNA (cDNA clone MGC:2035 IMAGE:3051295); complete cds
Ssc.12470.1.A1_at	ITC.59386.1486	537861	GPN2	9913	NM_001031770.1	NM_001031770	Bos taurus GPN-loop GTPase 2 (GPN2); mRNA >gi|61554085|gb|BT021658.1| Bos taurus hypothetical protein FLJ10349 (FLJ10349); mRNA; complete cds
Ssc.12472.1.A1_at	gb|BI402474.1|BI402474	-	-	-	-	-	MORE INFO AVAILABLE AT www.anexdb.org
Ssc.12478.1.S1_at	ITC.15044.1110	55011	PIH1D1	9606	NM_017916.1	NM_017916	Homo sapiens PIH1 domain containing 1 (PIH1D1); mRNA >gi|7020880|dbj|AK000650.1| Homo sapiens cDNA FLJ20643 fis; clone KAT02633
Ssc.12479.1.S1_at	ITC.15044.243			9606	NM_012218.2	NM_012218	Homo sapiens interleukin enhancer binding factor 3; 90kDa (ILF3); transcript variant 1; mRNA
Ssc.12486.1.S1_at	ITC.15048.159	1213	CLTC	9606	NM_004859.3	NM_004859	Homo sapiens clathrin; heavy chain (Hc) (CLTC); mRNA
Ssc.12490.1.A1_at	gb|BI402559.1|BI402559	-	-	-	-	-	MORE INFO AVAILABLE AT www.anexdb.org
Ssc.12491.1.A1_at	ITC.37699.1	3214	HOXB4	9606	NM_024015.4	NM_024015	Homo sapiens homeobox B4 (HOXB4); mRNA
Ssc.12492.1.A1_at	ITC.59373.771	6272	SORT1	9606	NM_002959.4	NM_002959	Homo sapiens sortilin 1 (SORT1); mRNA
Ssc.12492.2.S1_at	ITC.59373.771	6272	SORT1	9606	NM_002959.4	NM_002959	Homo sapiens sortilin 1 (SORT1); mRNA
Ssc.12493.1.A1_at	ITC.30079.641	5049	PAFAH1B2	9606	NM_002572.2	NM_002572	Homo sapiens platelet-activating factor acetylhydrolase; isoform Ib; beta subunit 30kDa (PAFAH1B2); mRNA
Ssc.12499.1.A1_at	ITC.15044.756	10919	EHMT2	9606	NM_025256.5	NM_025256	Homo sapiens euchromatic histone-lysine N-methyltransferase 2 (EHMT2); transcript variant NG36/G9a-SPI; mRNA
Ssc.1250.1.A1_at	ITC.59408.1617	-	-	-	-	-	MORE INFO AVAILABLE AT www.anexdb.org
Ssc.12501.1.S1_at	ITC.59374.389	51287	CHCHD8	9606	NM_016565.2	NM_016565	Homo sapiens coiled-coil-helix-coiled-coil-helix domain containing 8 (CHCHD8); mRNA >gi|7020520|dbj|AK000434.1| Homo sapiens cDNA FLJ20427 fis; clone KAT03137
Ssc.12502.1.S1_at	ITC.16173.1	7589	ZSCAN21	9606	NM_145914.2	NM_145914	Homo sapiens zinc finger and SCAN domain containing 21 (ZSCAN21); mRNA
Ssc.12502.2.S1_at	ITC.16173.1	7589	ZSCAN21	9606	NM_145914.2	NM_145914	Homo sapiens zinc finger and SCAN domain containing 21 (ZSCAN21); mRNA
Ssc.12504.1.A1_at	ITC.30079.121	83982	IFI27L2	9606	NM_032036.2	NM_032036	Homo sapiens interferon; alpha-inducible protein 27-like 2 (IFI27L2); mRNA
Ssc.12505.1.A1_at	ITC.30080.931	1047	CLGN	9606	NM_001130675.1	NM_001130675	Homo sapiens calmegin (CLGN); transcript variant 2; mRNA
Ssc.12507.1.S1_at	ITC.30081.77	3033	HADH	9606	NM_005327.2	NM_005327	Homo sapiens hydroxyacyl-Coenzyme A dehydrogenase (HADH); nuclear gene encoding mitochondrial protein; mRNA
Ssc.12515.1.S1_at	ITC.15059.32	10399	GNB2L1	9606	NM_006098.4	NM_006098	Homo sapiens guanine nucleotide binding protein (G protein); beta polypeptide 2-like 1 (GNB2L1); mRNA
Ssc.12521.1.A1_at	ITC.17719.1	11214	AKAP13	9606	NM_007200.3	NM_007200	Homo sapiens A kinase (PRKA) anchor protein 13 (AKAP13); transcript variant 2; mRNA
Ssc.12524.1.S1_at	ITC.59408.2847	4624	MYH6	9606	NM_002471.2	NM_002471	Homo sapiens myosin; heavy chain 6; cardiac muscle; alpha (MYH6); mRNA
Ssc.12528.1.S1_at	gnl|ti|1382541950	6184	RPN1	9606	NM_002950.3	NM_002950	Homo sapiens ribophorin I (RPN1); mRNA
Ssc.1253.1.S1_at	ITC.59371.788	81537	SGPP1	9606	NM_030791.2	NM_030791	Homo sapiens sphingosine-1-phosphate phosphatase 1 (SGPP1); mRNA >gi|39645501|gb|BC063839.1| Homo sapiens sphingosine-1-phosphate phosphatase 1; mRNA (cDNA clone MGC:74883 IMAGE:6184825); complete cds
Ssc.12537.1.A1_at	ITC.2.130	396842	CRP	9823	NM_213844.2	NM_213844	Sus scrofa C-reactive protein (CRP); mRNA
Ssc.12540.1.A1_at	ITC.44063.17	23199	KIAA0182	9606	NM_001134473.1	NM_001134473	Homo sapiens KIAA0182 (KIAA0182); transcript variant 2; mRNA
Ssc.12540.2.A1_at	ITC.44063.17	23199	KIAA0182	9606	NM_001134473.1	NM_001134473	Homo sapiens KIAA0182 (KIAA0182); transcript variant 2; mRNA
Ssc.12540.3.S1_a_at	ITC.44063.28	23199	KIAA0182	9606	NM_001134473.1	NM_001134473	Homo sapiens KIAA0182 (KIAA0182); transcript variant 2; mRNA
Ssc.12541.1.A1_at	ITC.45282.2	1104	RCC1	9606	NM_001269.3	NM_001269	Homo sapiens regulator of chromosome condensation 1 (RCC1); transcript variant 3; mRNA
Ssc.12543.1.A1_at	ITC.30080.307	51256	TBC1D7	9606	NM_016495.2	NM_016495	Homo sapiens TBC1 domain family; member 7 (TBC1D7); mRNA >gi|7106867|gb|AF151073.1|AF151073 Homo sapiens HSPC239 mRNA; complete cds
Ssc.12546.1.A1_at	ITC.18.10	83752	LONP2	9606	NM_031490.2	NM_031490	Homo sapiens lon peptidase 2; peroxisomal (LONP2); mRNA >gi|28804186|emb|AJ548761.1|HSA548761 Homo sapiens mRNA for for peroxisomal lon protease (LONP gene)
Ssc.12551.1.A1_at	ITC.15044.126	285989	ZNF789	9606	NM_213603.2	NM_213603	Homo sapiens zinc finger protein 789 (ZNF789); transcript variant 1; mRNA
Ssc.12554.1.A1_at	ITC.59388.532	64949	MRPS26	9606	NM_030811.3	NM_030811	Homo sapiens mitochondrial ribosomal protein S26 (MRPS26); nuclear gene encoding mitochondrial protein; mRNA
Ssc.12561.1.A1_at	ITC.44977.1	586	BCAT1	9606	NM_005504.5	NM_005504	Homo sapiens branched chain aminotransferase 1; cytosolic (BCAT1); mRNA
Ssc.12569.1.A1_at	gnl|ti|1381005003	7163	TPD52	9606	NM_001025253.1	NM_001025253	Homo sapiens tumor protein D52 (TPD52); transcript variant 2; mRNA
Ssc.1257.1.S1_a_at	ITC.59371.111	113791	PIK3IP1	9606	NM_052880.4	NM_052880	Homo sapiens phosphoinositide-3-kinase interacting protein 1 (PIK3IP1); transcript variant 1; mRNA
Ssc.1257.3.S1_at	ITC.59371.111	113791	PIK3IP1	9606	NM_052880.4	NM_052880	Homo sapiens phosphoinositide-3-kinase interacting protein 1 (PIK3IP1); transcript variant 1; mRNA
Ssc.12578.1.A1_at	ITC.16333.1	3479	IGF1	9606	NM_000618.3	NM_000618	Homo sapiens insulin-like growth factor 1 (somatomedin C) (IGF1); transcript variant 4; mRNA
Ssc.12579.1.A1_s_at	gnl|ti|1379684612	10875	FGL2	9606	NM_006682.2	NM_006682	Homo sapiens fibrinogen-like 2 (FGL2); mRNA
Ssc.12583.1.S1_at	ITC.44129.1	23135	JMJD3	9606	NM_001080424.1	NM_001080424	Homo sapiens jumonji domain containing 3; histone lysine demethylase (JMJD3); mRNA
Ssc.12584.1.A1_at	ITC.45025.1	974	CD79B	9606	NM_001039933.1	NM_001039933	Homo sapiens CD79b molecule; immunoglobulin-associated beta (CD79B); transcript variant 3; mRNA
Ssc.12589.1.A1_at	gnl|ti|1376998565	6990	DYNLT3	9606	NM_006520.2	NM_006520	Homo sapiens dynein; light chain; Tctex-type 3 (DYNLT3); mRNA
Ssc.12592.1.S1_at	ITC.59388.738	10428	CFDP1	9606	NM_006324.2	NM_006324	Homo sapiens craniofacial development protein 1 (CFDP1); mRNA
Ssc.12593.1.A1_at	gb|BI402937.1|BI402937	-	-	-	-	-	MORE INFO AVAILABLE AT www.anexdb.org
Ssc.12596.1.A1_at	ITC.17228.1	529537	C2CD2	9913	XM_607988.3	XM_607988	PREDICTED: Bos taurus similar to C2 calcium-dependent domain containing 2 (C2CD2); mRNA
Ssc.12597.1.A1_at	ITC.45815.1	441054	C4orf47	9606	NM_001114357.1	NM_001114357	Homo sapiens chromosome 4 open reading frame 47 (C4orf47); mRNA >gi|152012965|gb|BC150574.1| Homo sapiens chromosome 4 open reading frame 47; mRNA (cDNA clone MGC:179726 IMAGE:40127870); complete cds
Ssc.12598.1.A1_at	ITC.45304.1	340719	NANOS1	9606	NM_199461.2	NM_199461	Homo sapiens nanos homolog 1 (Drosophila) (NANOS1); mRNA
Ssc.126.1.S1_at	ITC.44062.159	1446	CSN1S1	9606	NM_001025104.1	NM_001025104	Homo sapiens casein alpha s1 (CSN1S1); transcript variant 2; mRNA
Ssc.12600.1.A1_at	gb|BP167222.1|BP167222	-	-	-	-	-	MORE INFO AVAILABLE AT www.anexdb.org
Ssc.1261.1.S1_at	ITC.44108.1	64689	GORASP1	9606	NM_031899.2	NM_031899	Homo sapiens golgi reassembly stacking protein 1; 65kDa (GORASP1); mRNA
Ssc.12613.1.A1_at	ITC.44060.134	6176	RPLP1	9606	NM_001003.2	NM_001003	Homo sapiens ribosomal protein; large; P1 (RPLP1); transcript variant 1; mRNA
Ssc.12615.1.A1_at	ITC.30087.336	23052	ENDOD1	9606	NM_015036.1	NM_015036	Homo sapiens endonuclease domain containing 1 (ENDOD1); mRNA
Ssc.12617.1.S1_at	ITC.59372.62	50509	COL5A3	9606	NM_015719.3	NM_015719	Homo sapiens collagen; type V; alpha 3 (COL5A3); mRNA
Ssc.1262.1.S1_at	gnl|ti|1382534478	9556	C14orf2	9606	NM_004894.2	NM_004894	Homo sapiens chromosome 14 open reading frame 2 (C14orf2); transcript variant 1; mRNA
Ssc.12622.1.A1_a_at	gnl|ti|1381007324	549	AUH	9606	NM_001698.2	NM_001698	Homo sapiens AU RNA binding protein/enoyl-Coenzyme A hydratase (AUH); nuclear gene encoding mitochondrial protein; mRNA
Ssc.12622.2.A1_a_at	ITC.59386.1362	549	AUH	9606	NM_001698.2	NM_001698	Homo sapiens AU RNA binding protein/enoyl-Coenzyme A hydratase (AUH); nuclear gene encoding mitochondrial protein; mRNA
Ssc.12623.1.A1_at	ITC.38878.1	23163	GGA3	9606	NM_014001.2	NM_014001	Homo sapiens golgi associated; gamma adaptin ear containing; ARF binding protein 3 (GGA3); transcript variant short; mRNA
Ssc.12633.1.S1_at	ITC.59371.471	654323	LOC654323	9823	NM_001038000.1	NM_001038000	Sus scrofa FKBP1A-like (LOC654323); mRNA >gi|61098746|gb|AY820760.1| Sus scrofa FKBP1A-like mRNA; complete cds
Ssc.12636.1.A1_at	ITC.15046.429	8518	IKBKAP	9606	NM_003640.3	NM_003640	Homo sapiens inhibitor of kappa light polypeptide gene enhancer in B-cells; kinase complex-associated protein (IKBKAP); mRNA
Ssc.12641.1.S1_at	gnl|ti|1379749846	28512	NKIRAS1	9606	NM_020345.3	NM_020345	Homo sapiens NFKB inhibitor interacting Ras-like 1 (NKIRAS1); mRNA
Ssc.12642.1.S1_at	ITC.44056.1631	7008	TEF	9606	NM_003216.2	NM_003216	Homo sapiens thyrotrophic embryonic factor (TEF); mRNA
Ssc.12643.1.A1_at	ITC.30083.936	128977	C22orf39	9606	NM_173793.3	NM_173793	Homo sapiens chromosome 22 open reading frame 39 (C22orf39); mRNA >gi|38565996|gb|BC062599.1| Homo sapiens chromosome 22 open reading frame 39; mRNA (cDNA clone MGC:74441 IMAGE:5248209); complete cds
Ssc.12647.1.A1_at	ITC.2.249	282605	FAM13A1	9913	NM_174692.2	NM_174692	Bos taurus family with sequence similarity 13; member A1 (FAM13A1); mRNA >gi|23504486|emb|AJ510137.1|BTA510137 Bos taurus mRNA for Fam13a1 protein
Ssc.1265.1.S1_at	ITC.15046.701	25911	RP11-529I10.4	9606	NM_015448.1	NM_015448	Homo sapiens deleted in a mouse model of primary ciliary dyskinesia (RP11-529I10.4); mRNA >gi|33989034|gb|BC001082.2| Homo sapiens deleted in a mouse model of primary ciliary dyskinesia; mRNA (cDNA clone MGC:2759 IMAGE:2907119); complete cds
Ssc.12650.1.A1_at	ITC.45195.2	23200	ATP11B	9606	NM_014616.1	NM_014616	Homo sapiens ATPase; class VI; type 11B (ATP11B); mRNA
Ssc.12654.1.A1_at	ITC.59388.427	10188	TNK2	9606	NM_001010938.1	NM_001010938	Homo sapiens tyrosine kinase; non-receptor; 2 (TNK2); transcript variant 2; mRNA
Ssc.12654.2.A1_at	ITC.59405.1115	4205	MEF2A	9606	NM_001130928.1	NM_001130928	Homo sapiens myocyte enhancer factor 2A (MEF2A); transcript variant 4; mRNA
Ssc.12661.1.A1_at	ITC.3.423	3094	HINT1	9606	NM_005340.4	NM_005340	Homo sapiens histidine triad nucleotide binding protein 1 (HINT1); mRNA
Ssc.12664.1.S1_a_at	ITC.15046.480	28232	SLCO3A1	9606	NM_013272.2	NM_013272	Homo sapiens solute carrier organic anion transporter family; member 3A1 (SLCO3A1); mRNA >gi|7684246|dbj|AB031050.2| Homo sapiens mRNA for organic anion transporter OATP-D; complete cds
Ssc.12664.1.S1_at	ITC.15046.24	28232	SLCO3A1	9606	NM_013272.2	NM_013272	Homo sapiens solute carrier organic anion transporter family; member 3A1 (SLCO3A1); mRNA >gi|7684246|dbj|AB031050.2| Homo sapiens mRNA for organic anion transporter OATP-D; complete cds
Ssc.12664.2.S1_at	ITC.15046.480	28232	SLCO3A1	9606	NM_013272.2	NM_013272	Homo sapiens solute carrier organic anion transporter family; member 3A1 (SLCO3A1); mRNA >gi|7684246|dbj|AB031050.2| Homo sapiens mRNA for organic anion transporter OATP-D; complete cds
Ssc.12664.3.S1_at	ITC.15046.771	28232	SLCO3A1	9606	NM_013272.2	NM_013272	Homo sapiens solute carrier organic anion transporter family; member 3A1 (SLCO3A1); mRNA >gi|7684246|dbj|AB031050.2| Homo sapiens mRNA for organic anion transporter OATP-D; complete cds
Ssc.12668.1.A1_at	ITC.7.238	222643	UNC5CL	9606	NM_173561.1	NM_173561	Homo sapiens unc-5 homolog C (C. elegans)-like (UNC5CL); mRNA >gi|23271360|gb|BC035284.1| Homo sapiens unc-5 homolog C (C. elegans)-like; mRNA (cDNA clone MGC:34763 IMAGE:5189247); complete cds
Ssc.12669.1.A1_at	ITC.59401.107	113510	HEL308	9606	NM_133636.2	NM_133636	Homo sapiens DNA helicase HEL308 (HEL308); mRNA
Ssc.1267.1.S1_at	ITC.44127.2	26035	GLCE	9606	NM_015554.1	NM_015554	Homo sapiens glucuronic acid epimerase (GLCE); mRNA
Ssc.12670.1.A1_s_at	gb|BI403227.1|BI403227	-	-	-	-	-	MORE INFO AVAILABLE AT www.anexdb.org
Ssc.12674.1.S1_at	ITC.1276.1	55192	DNAJC17	9606	NM_018163.1	NM_018163	Homo sapiens DnaJ (Hsp40) homolog; subfamily C; member 17 (DNAJC17); mRNA >gi|7022788|dbj|AK001496.1| Homo sapiens cDNA FLJ10634 fis; clone NT2RP2005654; weakly similar to CYSTEINE STRING PROTEIN
Ssc.12675.1.S1_at	gb|BX665114.2|BX665114	-	-	-	-	-	MORE INFO AVAILABLE AT www.anexdb.org
Ssc.12677.1.S1_at	ITC.5.737	3710	ITPR3	9606	NM_002224.2	NM_002224	Homo sapiens inositol 1;4;5-triphosphate receptor; type 3 (ITPR3); mRNA
Ssc.12680.1.A1_at	ITC.15078.21	26018	LRIG1	9606	NM_015541.2	NM_015541	Homo sapiens leucine-rich repeats and immunoglobulin-like domains 1 (LRIG1); mRNA
Ssc.12682.1.A1_at	ITC.30081.56	10451	VAV3	9606	NM_006113.4	NM_006113	Homo sapiens vav 3 guanine nucleotide exchange factor (VAV3); transcript variant 1; mRNA
Ssc.1269.2.S1_at	ITC.45100.1	80227	PAAF1	9606	NM_025155.1	NM_025155	Homo sapiens proteasomal ATPase-associated factor 1 (PAAF1); mRNA >gi|10433203|dbj|AK021910.1| Homo sapiens cDNA FLJ11848 fis; clone HEMBA1006708; weakly similar to HYPOTHETICAL 46.4 KD TRP-ASP REPEATS CONTAINING PROTEIN IN PMC1-TFG2 INTERGENIC REGION
Ssc.1269.3.S1_at	ITC.45100.1	80227	PAAF1	9606	NM_025155.1	NM_025155	Homo sapiens proteasomal ATPase-associated factor 1 (PAAF1); mRNA >gi|10433203|dbj|AK021910.1| Homo sapiens cDNA FLJ11848 fis; clone HEMBA1006708; weakly similar to HYPOTHETICAL 46.4 KD TRP-ASP REPEATS CONTAINING PROTEIN IN PMC1-TFG2 INTERGENIC REGION
Ssc.12693.1.S1_at	ITC.5.763	201562	PTPLB	9606	NM_198402.3	NM_198402	Homo sapiens protein tyrosine phosphatase-like (proline instead of catalytic arginine); member b (PTPLB); mRNA >gi|158260988|dbj|AK289983.1| Homo sapiens cDNA FLJ77861 complete cds
Ssc.12695.1.S1_at	ITC.44056.1055	2182	ACSL4	9606	NM_004458.2	NM_004458	Homo sapiens acyl-CoA synthetase long-chain family member 4 (ACSL4); transcript variant 1; mRNA
Ssc.12698.1.S1_at	ITC.30091.83	396826	FAS	9823	NM_213839.1	NM_213839	Sus scrofa Fas (TNF receptor superfamily; member 6) (FAS); mRNA >gi|3288629|emb|AJ001202.1|SSJ001202 Sus scrofa mRNA for apoptosis-mediating Fas receptor (CD95; APO-1)
Ssc.1270.1.S1_at	ITC.44056.1271	51150	SDF4	9606	NM_016176.3	NM_016176	Homo sapiens stromal cell derived factor 4 (SDF4); mRNA
Ssc.12708.1.A1_at	ITC.15066.169	9169	SFRS2IP	9606	NM_004719.2	NM_004719	Homo sapiens splicing factor; arginine/serine-rich 2; interacting protein (SFRS2IP); mRNA
Ssc.12709.1.A1_at	ITC.30365.1	84823	LMNB2	9606	NM_032737.2	NM_032737	Homo sapiens lamin B2 (LMNB2); mRNA
Ssc.1271.1.S1_at	ITC.30080.127	51029	FAM152A	9606	NM_016076.3	NM_016076	Homo sapiens family with sequence similarity 152; member A (FAM152A); mRNA
Ssc.1271.2.A1_at	ITC.30080.127	51029	FAM152A	9606	NM_016076.3	NM_016076	Homo sapiens family with sequence similarity 152; member A (FAM152A); mRNA
Ssc.1271.3.S1_at	ITC.30080.127	51029	FAM152A	9606	NM_016076.3	NM_016076	Homo sapiens family with sequence similarity 152; member A (FAM152A); mRNA
Ssc.12711.1.S1_at	ITC.10.134	6744	SSFA2	9606	NM_001130445.1	NM_001130445	Homo sapiens sperm specific antigen 2 (SSFA2); transcript variant 1; mRNA
Ssc.12714.1.A1_at	ITC.15045.603	100152890	LOC100152890	9823	XM_001926250.1	XM_001926250	PREDICTED: Sus scrofa similar to Tyrosine-protein kinase Lyn (LOC100152890); mRNA
Ssc.12715.1.S1_at	ITC.59401.113	81563	C1orf21	9606	NM_030806.3	NM_030806	Homo sapiens chromosome 1 open reading frame 21 (C1orf21); mRNA
Ssc.12715.1.S1_s_at	ITC.59401.113	81563	C1orf21	9606	NM_030806.3	NM_030806	Homo sapiens chromosome 1 open reading frame 21 (C1orf21); mRNA
Ssc.12718.1.A1_at	ITC.59392.482	5795	PTPRJ	9606	NM_002843.3	NM_002843	Homo sapiens protein tyrosine phosphatase; receptor type; J (PTPRJ); transcript variant 1; mRNA
Ssc.12719.1.A1_at	ITC.30082.756	7798	LUZP1	9606	NM_033631.2	NM_033631	Homo sapiens leucine zipper protein 1 (LUZP1); mRNA
Ssc.1272.1.A1_at	ITC.16780.1	3792	KEL	9606	NM_000420.2	NM_000420	Homo sapiens Kell blood group; metallo-endopeptidase (KEL); mRNA
Ssc.12724.1.S1_at	ITC.30085.6	25814	ATXN10	9606	NM_013236.2	NM_013236	Homo sapiens ataxin 10 (ATXN10); mRNA
Ssc.1273.1.S1_a_at	gb|CN153095.1|CN153095	-	-	-	-	-	MORE INFO AVAILABLE AT www.anexdb.org
Ssc.1273.2.S1_at	ITC.59401.47	91647	ATPAF2	9606	NM_145691.3	NM_145691	Homo sapiens ATP synthase mitochondrial F1 complex assembly factor 2 (ATPAF2); nuclear gene encoding mitochondrial protein; mRNA
Ssc.12731.2.S1_at	ITC.1081.1	8315	BRAP	9606	NM_006768.3	NM_006768	Homo sapiens BRCA1 associated protein (BRAP); mRNA
Ssc.12734.1.A1_at	ITC.46945.1	55034	MOCOS	9606	NM_017947.2	NM_017947	Homo sapiens molybdenum cofactor sulfurase (MOCOS); mRNA
Ssc.12735.1.A1_s_at	gb|BI403430.1|BI403430	-	-	-	-	-	MORE INFO AVAILABLE AT www.anexdb.org
Ssc.12738.1.A1_at	ITC.1.817	93183	PIGM	9606	NM_145167.2	NM_145167	Homo sapiens phosphatidylinositol glycan anchor biosynthesis; class M (PIGM); mRNA
Ssc.12742.1.A1_at	ITC.30979.1	90933	TRIM41	9606	NM_033549.3	NM_033549	Homo sapiens tripartite motif-containing 41 (TRIM41); transcript variant 1; mRNA
Ssc.12756.1.A1_at	ITC.30143.1	84236	RHBDD1	9606	NM_032276.2	NM_032276	Homo sapiens rhomboid domain containing 1 (RHBDD1); mRNA >gi|18676810|dbj|AK074258.1| Homo sapiens cDNA FLJ23678 fis; clone HEP08720
Ssc.12758.1.A1_at	ITC.4.46	5698	PSMB9	9606	NM_002800.4	NM_002800	Homo sapiens proteasome (prosome; macropain) subunit; beta type; 9 (large multifunctional peptidase 2) (PSMB9); transcript variant 1; mRNA
Ssc.1276.1.S1_at	ITC.59388.2142	3397	ID1	9606	NM_002165.2	NM_002165	Homo sapiens inhibitor of DNA binding 1; dominant negative helix-loop-helix protein (ID1); transcript variant 1; mRNA
Ssc.12760.1.A1_at	ITC.15360.1	51320	MEX3C	9606	NM_016626.3	NM_016626	Homo sapiens mex-3 homolog C (C. elegans) (MEX3C); mRNA
Ssc.12761.1.A1_at	ITC.45096.3	85379	CTA-221G9.4	9606	XR_040421.1	XR_040421	PREDICTED: Homo sapiens misc_RNA (KIAA1671); miscRNA
Ssc.12763.1.S1_at	ITC.840.1	56910	STARD7	9606	NM_020151.3	NM_020151	Homo sapiens StAR-related lipid transfer (START) domain containing 7 (STARD7); mRNA
Ssc.12764.1.A1_at	ITC.46011.1	221491	C6orf1	9606	NM_001008703.1	NM_001008703	Homo sapiens chromosome 6 open reading frame 1 (C6orf1); transcript variant 2; mRNA
Ssc.12767.1.A1_at	ITC.59405.3962	26207	PITPNC1	9606	NM_181671.1	NM_181671	Homo sapiens phosphatidylinositol transfer protein; cytoplasmic 1 (PITPNC1); transcript variant 2; mRNA
Ssc.1277.1.A1_at	ITC.15050.147	6142	RPL18A	9606	NM_000980.2	NM_000980	Homo sapiens ribosomal protein L18a (RPL18A); mRNA
Ssc.12776.1.A1_at	ITC.44074.3	6402	SELL	9606	NM_000655.3	NM_000655	Homo sapiens selectin L (SELL); mRNA
Ssc.12777.1.A1_at	ITC.45191.1	57609	DIP2B	9606	NM_173602.2	NM_173602	Homo sapiens DIP2 disco-interacting protein 2 homolog B (Drosophila) (DIP2B); mRNA
Ssc.12777.2.A1_at	ITC.45191.1	57609	DIP2B	9606	NM_173602.2	NM_173602	Homo sapiens DIP2 disco-interacting protein 2 homolog B (Drosophila) (DIP2B); mRNA
Ssc.12780.1.S1_at	ITC.59371.516	58472	SQRDL	9606	NM_021199.2	NM_021199	Homo sapiens sulfide quinone reductase-like (yeast) (SQRDL); nuclear gene encoding mitochondrial protein; mRNA
Ssc.12781.1.A1_at	ITC.15046.441	7099	TLR4	9606	NM_138554.3	NM_138554	Homo sapiens toll-like receptor 4 (TLR4); transcript variant 1; mRNA
Ssc.12781.1.A1_s_at	ITC.15046.441	7099	TLR4	9606	NM_138554.3	NM_138554	Homo sapiens toll-like receptor 4 (TLR4); transcript variant 1; mRNA
Ssc.12781.1.A2_at	ITC.15046.441	7099	TLR4	9606	NM_138554.3	NM_138554	Homo sapiens toll-like receptor 4 (TLR4); transcript variant 1; mRNA
Ssc.12782.1.A1_at	ITC.44056.1459	654323	LOC654323	9823	NM_001038000.1	NM_001038000	Sus scrofa FKBP1A-like (LOC654323); mRNA >gi|61098746|gb|AY820760.1| Sus scrofa FKBP1A-like mRNA; complete cds
Ssc.12783.1.A1_at	ITC.14081.1	537861	GPN2	9913	NM_001031770.1	NM_001031770	Bos taurus GPN-loop GTPase 2 (GPN2); mRNA >gi|61554085|gb|BT021658.1| Bos taurus hypothetical protein FLJ10349 (FLJ10349); mRNA; complete cds
Ssc.12785.1.A1_at	ITC.44911.1	11282	MGAT4B	9606	NM_014275.3	NM_014275	Homo sapiens mannosyl (alpha-1;3-)-glycoprotein beta-1;4-N-acetylglucosaminyltransferase; isozyme B (MGAT4B); transcript variant 1; mRNA
Ssc.12786.1.A1_at	ITC.59401.2066	8819	SAP30	9606	NM_003864.3	NM_003864	Homo sapiens Sin3A-associated protein; 30kDa (SAP30); mRNA
Ssc.12788.1.S1_at	ITC.30433.1	55298	RNF121	9606	NM_018320.4	NM_018320	Homo sapiens ring finger protein 121 (RNF121); transcript variant 1; mRNA
Ssc.1279.1.A1_at	ITC.59405.1622	55793	FAM63A	9606	NM_018379.3	NM_018379	Homo sapiens family with sequence similarity 63; member A (FAM63A); transcript variant 1; mRNA
Ssc.12790.1.A1_at	ITC.30497.1	7424	VEGFC	9606	NM_005429.2	NM_005429	Homo sapiens vascular endothelial growth factor C (VEGFC); mRNA
Ssc.12792.1.A1_at	ITC.16406.1	64412	GZF1	9606	NM_022482.3	NM_022482	Homo sapiens GDNF-inducible zinc finger protein 1 (GZF1); mRNA
Ssc.12793.1.A1_at	ITC.45923.1	64174	DPEP2	9606	NM_022355.1	NM_022355	Homo sapiens dipeptidase 2 (DPEP2); mRNA >gi|11071728|emb|AJ295149.1|HSA295149 Homo sapiens mRNA for putative dipeptidase
Ssc.12795.1.S1_at	ITC.16383.1	11277	TREX1	9606	NM_033629.2	NM_033629	Homo sapiens three prime repair exonuclease 1 (TREX1); transcript variant 4; mRNA
Ssc.12796.1.A1_at	ITC.15045.327	51574	LARP7	9606	NM_016648.2	NM_016648	Homo sapiens La ribonucleoprotein domain family; member 7 (LARP7); transcript variant 1; mRNA
Ssc.12797.1.S1_at	ITC.45053.1	23198	PSME4	9606	NM_014614.2	NM_014614	Homo sapiens proteasome (prosome; macropain) activator subunit 4 (PSME4); mRNA
Ssc.12797.2.A1_at	ITC.45053.1	23198	PSME4	9606	NM_014614.2	NM_014614	Homo sapiens proteasome (prosome; macropain) activator subunit 4 (PSME4); mRNA
Ssc.128.1.S1_at	ITC.49837.1	49	ACR	9606	NM_001097.2	NM_001097	Homo sapiens acrosin (ACR); mRNA
Ssc.1280.1.S1_at	ITC.15905.2	80760	ITIH5	9606	NM_030569.4	NM_030569	Homo sapiens inter-alpha (globulin) inhibitor H5 (ITIH5); transcript variant 1; mRNA
Ssc.12804.1.S1_at	ITC.30080.411	5191	PEX7	9606	NM_000288.3	NM_000288	Homo sapiens peroxisomal biogenesis factor 7 (PEX7); mRNA
Ssc.12805.1.A1_at	ITC.30083.179	537861	GPN2	9913	NM_001031770.1	NM_001031770	Bos taurus GPN-loop GTPase 2 (GPN2); mRNA >gi|61554085|gb|BT021658.1| Bos taurus hypothetical protein FLJ10349 (FLJ10349); mRNA; complete cds
Ssc.12809.3.S1_at	ITC.59386.3390	8985	PLOD3	9606	NM_001084.4	NM_001084	Homo sapiens procollagen-lysine; 2-oxoglutarate 5-dioxygenase 3 (PLOD3); mRNA
Ssc.12809.5.A1_at	gb|BX672043.2|BX672043	-	-	-	-	-	MORE INFO AVAILABLE AT www.anexdb.org
Ssc.1281.1.S1_at	ITC.15044.1854	-	-	-	-	-	MORE INFO AVAILABLE AT www.anexdb.org
Ssc.12811.1.A1_at	ITC.3024.1	3696	ITGB8	9606	NM_002214.2	NM_002214	Homo sapiens integrin; beta 8 (ITGB8); mRNA
Ssc.12812.1.A1_at	gb|BI403736.1|BI403736	-	-	-	-	-	MORE INFO AVAILABLE AT www.anexdb.org
Ssc.12816.1.A1_at	ITC.44071.41	10652	YKT6	9606	NM_006555.3	NM_006555	Homo sapiens YKT6 v-SNARE homolog (S. cerevisiae) (YKT6); mRNA
Ssc.1282.1.A1_at	ITC.15941.1	51205	ACP6	9606	NM_016361.3	NM_016361	Homo sapiens acid phosphatase 6; lysophosphatidic (ACP6); mRNA
Ssc.12825.1.A1_at	ITC.16133.1	618591	LOC618591	9913	NM_001101276.1	NM_001101276	Bos taurus similar to NKp80 NK receptor (LOC618591); mRNA >gi|151555927|gb|BC149681.1| Bos taurus similar to NKp80 NK receptor; mRNA (cDNA clone MGC:152358 IMAGE:8048339); complete cds
Ssc.12829.1.A1_at	ITC.5.1093	8743	TNFSF10	9606	NM_003810.2	NM_003810	Homo sapiens tumor necrosis factor (ligand) superfamily; member 10 (TNFSF10); mRNA
Ssc.12832.1.A1_at	ITC.5.1119	112752	C14orf179	9606	NM_001102564.1	NM_001102564	Homo sapiens chromosome 14 open reading frame 179 (C14orf179); transcript variant 2; mRNA
Ssc.12833.1.A1_at	ITC.30084.493	317649	EIF4E3	9606	NM_001134651.1	NM_001134651	Homo sapiens eukaryotic translation initiation factor 4E family member 3 (EIF4E3); transcript variant 1; mRNA
Ssc.12837.1.A1_at	ITC.44207.1	65056	GPBP1	9606	NM_022913.2	NM_022913	Homo sapiens GC-rich promoter binding protein 1 (GPBP1); transcript variant 1; mRNA
Ssc.12842.1.S2_at	ITC.30109.1	857	CAV1	9606	NM_001753.3	NM_001753	Homo sapiens caveolin 1; caveolae protein; 22kDa (CAV1); mRNA
Ssc.12844.1.S1_at	ITC.1.930	150274	HSCB	9606	NM_172002.3	NM_172002	Homo sapiens HscB iron-sulfur cluster co-chaperone homolog (E. coli) (HSCB); mRNA
Ssc.12845.1.S1_at	ITC.1.835	1021	CDK6	9606	NM_001259.5	NM_001259	Homo sapiens cyclin-dependent kinase 6 (CDK6); mRNA
Ssc.12848.1.A1_at	ITC.50562.1	1107	CHD3	9606	NM_001005273.2	NM_001005273	Homo sapiens chromodomain helicase DNA binding protein 3 (CHD3); transcript variant 1; mRNA
Ssc.12849.1.A1_at	ITC.1057.1	140456	ASB11	9606	NM_001012428.1	NM_001012428	Homo sapiens ankyrin repeat and SOCS box-containing 11 (ASB11); transcript variant 2; mRNA
Ssc.1285.1.S1_at	ITC.15236.2	285203	C3orf64	9606	NM_173654.1	NM_173654	Homo sapiens chromosome 3 open reading frame 64 (C3orf64); mRNA >gi|38173837|gb|BC060887.1| Homo sapiens chromosome 3 open reading frame 64; mRNA (cDNA clone MGC:71860 IMAGE:30347170); complete cds
Ssc.12855.1.S1_at	ITC.59408.2357	57393	TMEM27	9606	NM_020665.3	NM_020665	Homo sapiens transmembrane protein 27 (TMEM27); mRNA
Ssc.12856.1.A1_at	ITC.15046.205	57037	ANKMY2	9606	NM_020319.1	NM_020319	Homo sapiens ankyrin repeat and MYND domain containing 2 (ANKMY2); mRNA
Ssc.12857.1.S1_at	ITC.837.2	10884	MRPS30	9606	NM_016640.3	NM_016640	Homo sapiens mitochondrial ribosomal protein S30 (MRPS30); nuclear gene encoding mitochondrial protein; mRNA
Ssc.1286.1.A1_at	ITC.6.552	23512	SUZ12	9606	NM_015355.2	NM_015355	Homo sapiens suppressor of zeste 12 homolog (Drosophila) (SUZ12); mRNA
Ssc.12863.1.S1_at	ITC.44057.482	51643	TMBIM4	9606	NM_016056.2	NM_016056	Homo sapiens transmembrane BAX inhibitor motif containing 4 (TMBIM4); mRNA
Ssc.12863.2.A1_at	ITC.44057.482	51643	TMBIM4	9606	NM_016056.2	NM_016056	Homo sapiens transmembrane BAX inhibitor motif containing 4 (TMBIM4); mRNA
Ssc.12864.1.S1_at	ITC.59372.1068	9541	CIR	9606	NM_004882.3	NM_004882	Homo sapiens CBF1 interacting corepressor (CIR); mRNA
Ssc.12865.1.A1_at	gb|AJ684917.1|AJ684917	-	-	-	-	-	MORE INFO AVAILABLE AT www.anexdb.org
Ssc.12867.1.A1_at	ITC.52827.1	60686	C14orf93	9606	NM_001130708.1	NM_001130708	Homo sapiens chromosome 14 open reading frame 93 (C14orf93); transcript variant 4; mRNA
Ssc.1287.1.S1_at	ITC.1.1823	4715	NDUFB9	9606	NM_005005.2	NM_005005	Homo sapiens NADH dehydrogenase (ubiquinone) 1 beta subcomplex; 9; 22kDa (NDUFB9); mRNA
Ssc.12870.1.A1_at	ITC.30354.1	221937	FOXK1	9606	NM_001037165.1	NM_001037165	Homo sapiens forkhead box K1 (FOXK1); mRNA
Ssc.12872.1.A1_at	ITC.44056.928	80183	C13orf18	9606	NM_025113.2	NM_025113	Homo sapiens chromosome 13 open reading frame 18 (C13orf18); mRNA
Ssc.12878.1.S1_at	ITC.59386.2955	8467	SMARCA5	9606	NM_003601.2	NM_003601	Homo sapiens SWI/SNF related; matrix associated; actin dependent regulator of chromatin; subfamily a; member 5 (SMARCA5); mRNA
Ssc.12879.1.A1_at	gb|BI404050.1|BI404050	-	-	-	-	-	MORE INFO AVAILABLE AT www.anexdb.org
Ssc.12882.1.A1_at	gnl|ti|1379685427	100135050	SBAB-1044B7.2	9823	NM_001113707.1	NM_001113707	Sus scrofa MHC class II; DM beta (SLA-DMB); mRNA
Ssc.12883.1.A1_at	ITC.2.891	126299	ZNF428	9606	NM_182498.2	NM_182498	Homo sapiens zinc finger protein 428 (ZNF428); mRNA
Ssc.12884.1.A1_at	ITC.4.474	122481	AK7	9606	NM_152327.2	NM_152327	Homo sapiens adenylate kinase 7 (AK7); mRNA
Ssc.12886.1.A1_at	ITC.59408.2410	112399	EGLN3	9606	NM_022073.3	NM_022073	Homo sapiens egl nine homolog 3 (C. elegans) (EGLN3); mRNA
Ssc.12888.1.S1_at	gnl|ti|1380353148	7485	WRB	9606	NM_004627.3	NM_004627	Homo sapiens tryptophan rich basic protein (WRB); mRNA
Ssc.12889.1.A1_at	ITC.30086.177	60313	GPBP1L1	9606	NM_021639.4	NM_021639	Homo sapiens GC-rich promoter binding protein 1-like 1 (GPBP1L1); mRNA
Ssc.1289.1.S1_at	ITC.30084.166	1054	CEBPG	9606	NM_001806.2	NM_001806	Homo sapiens CCAAT/enhancer binding protein (C/EBP); gamma (CEBPG); mRNA
Ssc.12892.1.S1_at	ITC.1.1051	6881	TAF10	9606	NM_006284.2	NM_006284	Homo sapiens TAF10 RNA polymerase II; TATA box binding protein (TBP)-associated factor; 30kDa (TAF10); mRNA
Ssc.12897.1.S1_at	gnl|ti|1381341282	114926	C8orf40	9606	NM_001135676.1	NM_001135676	Homo sapiens chromosome 8 open reading frame 40 (C8orf40); transcript variant 4; mRNA
Ssc.12897.2.A1_at	gnl|ti|1381341282	114926	C8orf40	9606	NM_001135676.1	NM_001135676	Homo sapiens chromosome 8 open reading frame 40 (C8orf40); transcript variant 4; mRNA
Ssc.12898.1.A1_at	ITC.15044.90	23673	STX12	9606	NM_177424.2	NM_177424	Homo sapiens syntaxin 12 (STX12); mRNA
Ssc.12899.1.S1_at	ITC.30082.462	27230	SERP1	9606	NM_014445.3	NM_014445	Homo sapiens stress-associated endoplasmic reticulum protein 1 (SERP1); mRNA
Ssc.12901.2.A1_at	ITC.15044.894	8573	CASK	9606	NM_001126055.2	NM_001126055	Homo sapiens calcium/calmodulin-dependent serine protein kinase (MAGUK family) (CASK); transcript variant 3; mRNA
Ssc.12903.1.A1_at	ITC.30082.231	257160	RNF214	9606	NM_001077239.1	NM_001077239	Homo sapiens ring finger protein 214 (RNF214); transcript variant 2; mRNA
Ssc.12905.1.S1_at	ITC.15060.40	92912	UBE2Q2	9606	NM_173469.1	NM_173469	Homo sapiens ubiquitin-conjugating enzyme E2Q family member 2 (UBE2Q2); mRNA >gi|17389321|gb|BC017708.1| Homo sapiens ubiquitin-conjugating enzyme E2Q family member 2; mRNA (cDNA clone MGC:21212 IMAGE:3907760); complete cds
Ssc.12909.1.A1_at	ITC.45583.1	100047843	LOC100047843	10090	XM_001479412.1	XM_001479412	PREDICTED: Mus musculus hypothetical protein LOC100047843 (LOC100047843); mRNA
Ssc.12911.1.A1_a_at	ITC.30250.2	57864	SLC46A2	9606	NM_033051.2	NM_033051	Homo sapiens solute carrier family 46; member 2 (SLC46A2); mRNA >gi|29386963|gb|BC048285.1| Homo sapiens solute carrier family 46; member 2; mRNA (cDNA clone MGC:51787 IMAGE:5213610); complete cds
Ssc.12913.1.A1_at	ITC.844.2	84320	ACBD6	9606	NM_032360.2	NM_032360	Homo sapiens acyl-Coenzyme A binding domain containing 6 (ACBD6); mRNA >gi|33990806|gb|BC006505.2| Homo sapiens acyl-Coenzyme A binding domain containing 6; mRNA (cDNA clone MGC:2404 IMAGE:2821736); complete cds
Ssc.12916.1.A1_at	ITC.59405.1199	537861	GPN2	9913	NM_001031770.1	NM_001031770	Bos taurus GPN-loop GTPase 2 (GPN2); mRNA >gi|61554085|gb|BT021658.1| Bos taurus hypothetical protein FLJ10349 (FLJ10349); mRNA; complete cds
Ssc.12917.1.A1_at	ITC.59405.1648	537861	GPN2	9913	NM_001031770.1	NM_001031770	Bos taurus GPN-loop GTPase 2 (GPN2); mRNA >gi|61554085|gb|BT021658.1| Bos taurus hypothetical protein FLJ10349 (FLJ10349); mRNA; complete cds
Ssc.12918.1.S1_at	ITC.2.976	9111	NMI	9606	NM_004688.2	NM_004688	Homo sapiens N-myc (and STAT) interactor (NMI); mRNA
Ssc.12918.2.A1_at	ITC.2.1334	9111	NMI	9606	NM_004688.2	NM_004688	Homo sapiens N-myc (and STAT) interactor (NMI); mRNA
Ssc.1292.1.S1_at	ITC.4.445	51070	NOSIP	9606	NM_015953.3	NM_015953	Homo sapiens nitric oxide synthase interacting protein (NOSIP); mRNA >gi|33991421|gb|BC010077.2| Homo sapiens nitric oxide synthase interacting protein; mRNA (cDNA clone MGC:19633 IMAGE:4309619); complete cds
Ssc.12920.1.A1_at	ITC.59401.156	127733	UBXN10	9606	NM_152376.3	NM_152376	Homo sapiens UBX domain protein 10 (UBXN10); mRNA
Ssc.12921.1.S1_at	gnl|ti|1377301441	10447	FAM3C	9606	NM_001040020.1	NM_001040020	Homo sapiens family with sequence similarity 3; member C (FAM3C); transcript variant 2; mRNA
Ssc.12924.1.A1_at	ITC.1.1133	57727	NCOA5	9606	NM_020967.2	NM_020967	Homo sapiens nuclear receptor coactivator 5 (NCOA5); mRNA
Ssc.12925.1.A1_at	ITC.30120.39	10130	PDIA6	9606	NM_005742.2	NM_005742	Homo sapiens protein disulfide isomerase family A; member 6 (PDIA6); mRNA
Ssc.12926.1.A1_at	ITC.30079.332	67393	Cxxc5	10090	NM_133687.2	NM_133687	Mus musculus CXXC finger 5 (Cxxc5); mRNA >gi|58477254|gb|BC089314.1| Mus musculus CXXC finger 5; mRNA (cDNA clone MGC:101987 IMAGE:30541251); complete cds
Ssc.12927.1.S1_at	ITC.30088.79	100133528	LOC100133528	9606	XM_001721514.1	XM_001721514	PREDICTED: Homo sapiens similar to HIG1 domain family; member 1A (LOC100133528); mRNA
Ssc.12931.2.A1_a_at	gb|CK465940.1|CK465940	-	-	-	-	-	MORE INFO AVAILABLE AT www.anexdb.org
Ssc.12934.1.S1_at	ITC.47.5	84233	TMEM126A	9606	NM_032273.2	NM_032273	Homo sapiens transmembrane protein 126A (TMEM126A); mRNA >gi|33871791|gb|BC007875.2| Homo sapiens transmembrane protein 126A; mRNA (cDNA clone MGC:14138 IMAGE:3948518); complete cds
Ssc.12936.1.A1_at	ITC.1092.2	11081	KERA	9606	NM_007035.3	NM_007035	Homo sapiens keratocan (KERA); mRNA
Ssc.12937.1.S1_at	ITC.44056.1030	5663	PSEN1	9606	NM_000021.3	NM_000021	Homo sapiens presenilin 1 (PSEN1); transcript variant 1; mRNA
Ssc.12938.1.A1_at	ITC.46120.1	9462	RASAL2	9606	NM_170692.1	NM_170692	Homo sapiens RAS protein activator like 2 (RASAL2); transcript variant 2; mRNA
Ssc.12939.1.S1_at	ITC.15110.1	1012	CDH13	9606	NM_001257.3	NM_001257	Homo sapiens cadherin 13; H-cadherin (heart) (CDH13); mRNA
Ssc.1294.1.S1_at	ITC.30080.72	4817	NIT1	9606	NM_005600.1	NM_005600	Homo sapiens nitrilase 1 (NIT1); mRNA >gi|3228665|gb|AF069987.1|AF069987 Homo sapiens nitrilase 1 (NIT1) mRNA; complete cds
Ssc.1294.3.S1_at	ITC.30080.645	9191	DEDD	9606	NM_001039712.1	NM_001039712	Homo sapiens death effector domain containing (DEDD); transcript variant 4; mRNA
Ssc.12941.1.S1_at	ITC.59405.2200	83988	NCALD	9606	NM_001040626.1	NM_001040626	Homo sapiens neurocalcin delta (NCALD); transcript variant 3; mRNA
Ssc.12941.2.S1_a_at	gb|BW966494.1|BW966494	-	-	-	-	-	MORE INFO AVAILABLE AT www.anexdb.org
Ssc.12941.3.S1_a_at	gb|BW966494.1|BW966494	-	-	-	-	-	MORE INFO AVAILABLE AT www.anexdb.org
Ssc.12944.1.A1_at	ITC.59405.2975	6119	RPA3	9606	NM_002947.3	NM_002947	Homo sapiens replication protein A3; 14kDa (RPA3); mRNA >gi|40226265|gb|BC009868.2| Homo sapiens replication protein A3; 14kDa; mRNA (cDNA clone MGC:16404 IMAGE:3940438); complete cds
Ssc.12946.1.A1_at	ITC.15044.1321	-	-	-	-	-	MORE INFO AVAILABLE AT www.anexdb.org
Ssc.12948.1.A1_at	ITC.3.473	540824	BCL10	9913	NM_001078028.1	NM_001078028	Bos taurus B-cell CLL/lymphoma 10 (BCL10); mRNA >gi|109659199|gb|BC118326.1| Bos taurus B-cell CLL/lymphoma 10; mRNA (cDNA clone MGC:139758 IMAGE:8282166); complete cds
Ssc.1295.1.A1_at	ITC.4.147	534284	LOC534284	9913	XM_001787644.1	XM_001787644	PREDICTED: Bos taurus similar to SETX protein (LOC534284); mRNA
Ssc.12951.1.S1_at	ITC.30081.974	55507	GPRC5D	9606	NM_018654.1	NM_018654	Homo sapiens G protein-coupled receptor; family C; group 5; member D (GPRC5D); mRNA >gi|8118039|gb|AF209923.1|AF209923 Homo sapiens orphan G-protein coupled receptor (GPRC5D) mRNA; complete cds
Ssc.12952.1.S1_at	ITC.30090.16	55751	TMEM184C	9606	NM_018241.2	NM_018241	Homo sapiens transmembrane protein 184C (TMEM184C); mRNA
Ssc.12952.2.A1_at	ITC.30090.3	55751	TMEM184C	9606	NM_018241.2	NM_018241	Homo sapiens transmembrane protein 184C (TMEM184C); mRNA
Ssc.12954.1.S1_at	ITC.15046.455	23438	HARS2	9606	NM_012208.2	NM_012208	Homo sapiens histidyl-tRNA synthetase 2; mitochondrial (putative) (HARS2); nuclear gene encoding mitochondrial protein; mRNA
Ssc.1296.1.S1_at	ITC.5553.1	7534	YWHAZ	9606	NM_001135702.1	NM_001135702	Homo sapiens tyrosine 3-monooxygenase/tryptophan 5-monooxygenase activation protein; zeta polypeptide (YWHAZ); transcript variant 6; mRNA
Ssc.12962.1.A1_a_at	ITC.44059.175	6209	RPS15	9606	NM_001018.3	NM_001018	Homo sapiens ribosomal protein S15 (RPS15); mRNA
Ssc.12963.1.S1_at	ITC.19.9	7171	TPM4	9606	NM_003290.1	NM_003290	Homo sapiens tropomyosin 4 (TPM4); mRNA >gi|37201|emb|X05276.1|HSTM30R Human mRNA for fibroblast tropomyosin TM30 (pl)
Ssc.12963.1.S2_at	ITC.19.87	643634	LOC643634	9606	XR_019021.1	XR_019021	PREDICTED: Homo sapiens misc_RNA (LOC643634); miscRNA
Ssc.12964.1.S1_at	ITC.44057.315	91419	XRCC6BP1	9606	NM_033276.2	NM_033276	Homo sapiens XRCC6 binding protein 1 (XRCC6BP1); mRNA >gi|40226352|gb|BC012776.2| Homo sapiens XRCC6 binding protein 1; mRNA (cDNA clone MGC:16380 IMAGE:3936722); complete cds
Ssc.12966.1.S1_at	ITC.15046.421			9606	NM_005574.2	NM_005574	Homo sapiens LIM domain only 2 (rhombotin-like 1) (LMO2); mRNA >gi|663012|emb|X61118.1|HSTTG2 Human TTG-2 mRNA for a cysteine rich protein with LIM motif
Ssc.12968.1.A1_at	ITC.16036.1	10741	RBBP9	9606	NM_006606.2	NM_006606	Homo sapiens retinoblastoma binding protein 9 (RBBP9); mRNA
Ssc.12968.2.S1_at	ITC.16036.1	10741	RBBP9	9606	NM_006606.2	NM_006606	Homo sapiens retinoblastoma binding protein 9 (RBBP9); mRNA
Ssc.1297.1.S1_at	ITC.59392.782	7167	TPI1	9606	NM_000365.4	NM_000365	Homo sapiens triosephosphate isomerase 1 (TPI1); mRNA >gi|40225358|gb|BC009329.2| Homo sapiens triosephosphate isomerase 1; mRNA (cDNA clone MGC:16683 IMAGE:4126160); complete cds
Ssc.12970.1.S1_at	gnl|ti|1382527774	1964	EIF1AX	9606	NM_001412.3	NM_001412	Homo sapiens eukaryotic translation initiation factor 1A; X-linked (EIF1AX); mRNA
Ssc.12972.1.S1_at	ITC.30082.434	427	ASAH1	9606	NM_177924.3	NM_177924	Homo sapiens N-acylsphingosine amidohydrolase (acid ceramidase) 1 (ASAH1); transcript variant 1; mRNA
Ssc.12973.1.A1_at	ITC.30947.2	51306	FAM13B1	9606	NM_001101800.1	NM_001101800	Homo sapiens family with sequence similarity 13; member B1 (FAM13B1); transcript variant 2; mRNA
Ssc.12977.1.A1_at	ITC.16051.1	8572	PDLIM4	9606	NM_003687.3	NM_003687	Homo sapiens PDZ and LIM domain 4 (PDLIM4); transcript variant 1; mRNA
Ssc.12983.1.S1_at	ITC.15044.575	382	ARF6	9606	NM_001663.3	NM_001663	Homo sapiens ADP-ribosylation factor 6 (ARF6); mRNA
Ssc.12984.1.A1_s_at	ITC.59405.4349	51028	VPS36	9606	NM_016075.2	NM_016075	Homo sapiens vacuolar protein sorting 36 homolog (S. cerevisiae) (VPS36); mRNA
Ssc.12987.1.A1_at	ITC.15315.1	54619	CCNJ	9606	NM_001134376.1	NM_001134376	Homo sapiens cyclin J (CCNJ); transcript variant 3; mRNA
Ssc.12988.1.S1_at	ITC.15044.1853	128866	CHMP4B	9606	NM_176812.3	NM_176812	Homo sapiens chromatin modifying protein 4B (CHMP4B); mRNA
Ssc.12989.1.A1_at	ITC.31303.1	286451	YIPF6	9606	NM_173834.2	NM_173834	Homo sapiens Yip1 domain family; member 6 (YIPF6); mRNA >gi|15214675|gb|BC012469.1| Homo sapiens Yip1 domain family; member 6; mRNA (cDNA clone MGC:21416 IMAGE:4452699); complete cds
Ssc.1299.1.A1_at	ITC.15044.1130	26528	DAZAP1	9606	NM_018959.2	NM_018959	Homo sapiens DAZ associated protein 1 (DAZAP1); transcript variant 2; mRNA
Ssc.12990.1.A1_at	ITC.30080.548	4331	MNAT1	9606	NM_002431.2	NM_002431	Homo sapiens menage a trois homolog 1; cyclin H assembly factor (Xenopus laevis) (MNAT1); mRNA
Ssc.12991.1.A1_at	ITC.45272.1	55252	ASXL2	9606	NM_018263.4	NM_018263	Homo sapiens additional sex combs like 2 (Drosophila) (ASXL2); mRNA >gi|58257704|dbj|AB051472.2| Homo sapiens mRNA for KIAA1685 protein; partial cds
Ssc.12992.1.S1_at	ITC.44074.17	5738	PTGFRN	9606	NM_020440.2	NM_020440	Homo sapiens prostaglandin F2 receptor negative regulator (PTGFRN); mRNA >gi|7243269|dbj|AB037857.1| Homo sapiens mRNA for KIAA1436 protein; partial cds
Ssc.12995.1.A1_at	ITC.59405.4295	3213	HOXB3	9606	NM_002146.4	NM_002146	Homo sapiens homeobox B3 (HOXB3); mRNA
Ssc.12999.1.S1_at	gnl|ti|1379951032	2950	GSTP1	9606	NM_000852.3	NM_000852	Homo sapiens glutathione S-transferase pi 1 (GSTP1); mRNA
Ssc.1300.1.A1_at	ITC.4.126	10147	SFRS14	9606	NM_014884.2	NM_014884	Homo sapiens splicing factor; arginine/serine-rich 14 (SFRS14); transcript variant 2; mRNA
Ssc.13002.1.S1_at	ITC.59401.2063	94274	PPP1R14A	9606	NM_033256.1	NM_033256	Homo sapiens protein phosphatase 1; regulatory (inhibitor) subunit 14A (PPP1R14A); mRNA >gi|15076601|dbj|AB056508.1| Homo sapiens CPI-17 mRNA for 17-kDa PKC-potentiated inhibitory protein of PP1; complete cds
Ssc.13008.1.A1_at	ITC.30083.1506	100156915	LOC100156915	9823	XM_001924978.1	XM_001924978	PREDICTED: Sus scrofa similar to zinc finger protein 7 (KOX 4; clone HF.16) (LOC100156915); mRNA
Ssc.13009.1.A1_at	gb|BI404548.1|BI404548	-	-	-	-	-	MORE INFO AVAILABLE AT www.anexdb.org
Ssc.1301.1.S1_at	ITC.59388.770	3028	HSD17B10	9606	NM_004493.2	NM_004493	Homo sapiens hydroxysteroid (17-beta) dehydrogenase 10 (HSD17B10); nuclear gene encoding mitochondrial protein; transcript variant 1; mRNA
Ssc.13012.1.A1_at	ITC.30081.791	79958	DENND1C	9606	NM_024898.2	NM_024898	Homo sapiens DENN/MADD domain containing 1C (DENND1C); mRNA
Ssc.13016.1.A1_at	ITC.18.108	-	-	-	-	-	MORE INFO AVAILABLE AT www.anexdb.org
Ssc.13017.1.A1_at	ITC.27.58	6191	RPS4X	9606	NM_001007.4	NM_001007	Homo sapiens ribosomal protein S4; X-linked (RPS4X); mRNA
Ssc.13018.1.A1_at	ITC.1.829	29980	DONSON	9606	NM_017613.2	NM_017613	Homo sapiens downstream neighbor of SON (DONSON); mRNA
Ssc.1302.1.A1_at	ITC.16534.1	607	BCL9	9606	NM_004326.2	NM_004326	Homo sapiens B-cell CLL/lymphoma 9 (BCL9); mRNA
Ssc.13020.1.A1_at	ITC.59405.3396	643155	C5orf43	9606	NM_001048249.3	NM_001048249	Homo sapiens chromosome 5 open reading frame 43 (C5orf43); mRNA
Ssc.13021.1.S1_at	ITC.30079.594	2963	GTF2F2	9606	NM_004128.2	NM_004128	Homo sapiens general transcription factor IIF; polypeptide 2; 30kDa (GTF2F2); mRNA
Ssc.13025.1.A1_at	ITC.788.2	23244	PDS5A	9606	NM_015200.2	NM_015200	Homo sapiens PDS5; regulator of cohesion maintenance; homolog A (S. cerevisiae) (PDS5A); transcript variant 2; mRNA
Ssc.13028.1.S1_at	ITC.30577.1	163175	LGI4	9606	NM_139284.2	NM_139284	Homo sapiens leucine-rich repeat LGI family; member 4 (LGI4); mRNA
Ssc.1303.1.S1_at	ITC.15044.148	1992	SERPINB1	9606	NM_030666.2	NM_030666	Homo sapiens serpin peptidase inhibitor; clade B (ovalbumin); member 1 (SERPINB1); mRNA >gi|14290493|gb|BC009015.1| Homo sapiens serpin peptidase inhibitor; clade B (ovalbumin); member 1; mRNA (cDNA clone MGC:9340 IMAGE:3456154); complete cds
Ssc.1303.2.A1_at	ITC.15044.148	1992	SERPINB1	9606	NM_030666.2	NM_030666	Homo sapiens serpin peptidase inhibitor; clade B (ovalbumin); member 1 (SERPINB1); mRNA >gi|14290493|gb|BC009015.1| Homo sapiens serpin peptidase inhibitor; clade B (ovalbumin); member 1; mRNA (cDNA clone MGC:9340 IMAGE:3456154); complete cds
Ssc.1303.3.A1_at	gb|BI183190.1|BI183190	-	-	-	-	-	MORE INFO AVAILABLE AT www.anexdb.org
Ssc.13030.1.S1_at	ITC.15044.1265	56902	PNO1	9606	NM_020143.2	NM_020143	Homo sapiens partner of NOB1 homolog (S. cerevisiae) (PNO1); mRNA >gi|14249857|gb|BC008304.1| Homo sapiens partner of NOB1 homolog (S. cerevisiae); mRNA (cDNA clone MGC:15140 IMAGE:3344225); complete cds
Ssc.13031.1.A1_at	ITC.16296.3	64419	MTMR14	9606	NM_022485.3	NM_022485	Homo sapiens myotubularin related protein 14 (MTMR14); transcript variant 3; mRNA
Ssc.13034.1.S1_a_at	ITC.830.4	8241	RBM10	9606	NM_152856.1	NM_152856	Homo sapiens RNA binding motif protein 10 (RBM10); transcript variant 2; mRNA
Ssc.13037.1.A1_at	ITC.16993.1	9874	TLK1	9606	NM_001136555.1	NM_001136555	Homo sapiens tousled-like kinase 1 (TLK1); transcript variant 3; mRNA
Ssc.13040.1.A1_at	ITC.59405.1786	5902	RANBP1	9606	NM_002882.2	NM_002882	Homo sapiens RAN binding protein 1 (RANBP1); mRNA
Ssc.13045.1.A1_at	ITC.31882.1	659	BMPR2	9606	NM_001204.6	NM_001204	Homo sapiens bone morphogenetic protein receptor; type II (serine/threonine kinase) (BMPR2); mRNA
Ssc.13047.1.A1_at	ITC.30690.1	79083	MLPH	9606	NM_024101.5	NM_024101	Homo sapiens melanophilin (MLPH); transcript variant 1; mRNA
Ssc.13048.1.A1_at	ITC.59386.32	537861	GPN2	9913	NM_001031770.1	NM_001031770	Bos taurus GPN-loop GTPase 2 (GPN2); mRNA >gi|61554085|gb|BT021658.1| Bos taurus hypothetical protein FLJ10349 (FLJ10349); mRNA; complete cds
Ssc.13050.1.A1_at	ITC.5300.1	11154	AP4S1	9606	NM_007077.3	NM_007077	Homo sapiens adaptor-related protein complex 4; sigma 1 subunit (AP4S1); transcript variant 1; mRNA
Ssc.13053.1.A1_at	ITC.59405.4532	338039	CASP4	9913	NM_176638.4	NM_176638	Bos taurus caspase 4; apoptosis-related cysteine peptidase (CASP4); mRNA >gi|86826801|gb|BC112708.1| Bos taurus caspase 4; apoptosis-related cysteine peptidase; mRNA (cDNA clone MGC:137679 IMAGE:8170234); complete cds
Ssc.13057.1.A1_at	ITC.44056.180	7756	ZNF207	9606	NM_001032293.2	NM_001032293	Homo sapiens zinc finger protein 207 (ZNF207); transcript variant 2; mRNA
Ssc.1306.1.A1_at	ITC.15989.2	9874	TLK1	9606	NM_001136555.1	NM_001136555	Homo sapiens tousled-like kinase 1 (TLK1); transcript variant 3; mRNA
Ssc.13060.1.S1_a_at	ITC.5.1309	64282	PAPD5	9606	NM_001040284.1	NM_001040284	Homo sapiens PAP associated domain containing 5 (PAPD5); transcript variant 1; mRNA
Ssc.13060.3.A1_a_at	ITC.5.980	64282	PAPD5	9606	NM_001040285.1	NM_001040285	Homo sapiens PAP associated domain containing 5 (PAPD5); transcript variant 2; mRNA
Ssc.13061.1.S1_at	ITC.30084.221	54874	FNBP1L	9606	NM_001024948.1	NM_001024948	Homo sapiens formin binding protein 1-like (FNBP1L); transcript variant 1; mRNA
Ssc.13063.1.S1_at	ITC.1049.1	79714	CCDC51	9606	NM_024661.3	NM_024661	Homo sapiens coiled-coil domain containing 51 (CCDC51); mRNA
Ssc.13063.2.S1_a_at	ITC.1049.2	79714	CCDC51	9606	NM_024661.3	NM_024661	Homo sapiens coiled-coil domain containing 51 (CCDC51); mRNA
Ssc.13067.1.A1_at	ITC.59371.688	10257	ABCC4	9606	NM_005845.3	NM_005845	Homo sapiens ATP-binding cassette; sub-family C (CFTR/MRP); member 4 (ABCC4); transcript variant 1; mRNA
Ssc.13068.1.A1_at	ITC.30088.185	64761	PARP12	9606	NM_022750.2	NM_022750	Homo sapiens poly (ADP-ribose) polymerase family; member 12 (PARP12); mRNA >gi|51980616|gb|BC081541.1| Homo sapiens poly (ADP-ribose) polymerase family; member 12; mRNA (cDNA clone MGC:71625 IMAGE:5296560); complete cds
Ssc.1307.1.S1_at	ITC.59392.293	85406	DNAJC14	9606	NM_032364.5	NM_032364	Homo sapiens DnaJ (Hsp40) homolog; subfamily C; member 14 (DNAJC14); mRNA
Ssc.1307.2.A1_a_at	ITC.59392.2011	85406	DNAJC14	9606	NM_032364.5	NM_032364	Homo sapiens DnaJ (Hsp40) homolog; subfamily C; member 14 (DNAJC14); mRNA
Ssc.13072.1.A1_at	gnl|ti|1380724420	81555	YIPF5	9606	NM_030799.7	NM_030799	Homo sapiens Yip1 domain family; member 5 (YIPF5); transcript variant 2; mRNA
Ssc.13078.1.A1_at	ITC.59388.89	51704	GPRC5B	9606	NM_016235.1	NM_016235	Homo sapiens G protein-coupled receptor; family C; group 5; member B (GPRC5B); mRNA >gi|6175912|gb|AF181862.1|AF181862 Homo sapiens G protein-coupled receptor mRNA; complete cds
Ssc.13079.1.A1_at	ITC.59371.521	11253	MAN1B1	9606	NM_016219.2	NM_016219	Homo sapiens mannosidase; alpha; class 1B; member 1 (MAN1B1); mRNA
Ssc.1308.1.S1_at	ITC.1.1936	2817	GPC1	9606	NM_002081.2	NM_002081	Homo sapiens glypican 1 (GPC1); mRNA
Ssc.13085.1.S1_at	ITC.30084.282	5927	JARID1A	9606	NM_001042603.1	NM_001042603	Homo sapiens jumonji; AT rich interactive domain 1A (JARID1A); transcript variant 1; mRNA
Ssc.13088.1.A1_at	ITC.2410.1	8603	C4orf8	9606	NM_003704.3	NM_003704	Homo sapiens chromosome 4 open reading frame 8 (C4orf8); mRNA
Ssc.13089.1.S1_at	ITC.1723.3	51751	HIGD1B	9606	NM_016438.2	NM_016438	Homo sapiens HIG1 domain family; member 1B (HIGD1B); mRNA >gi|18088811|gb|BC020667.1| Homo sapiens HIG1 domain family; member 1B; mRNA (cDNA clone MGC:22352 IMAGE:4724613); complete cds
Ssc.1309.1.S1_at	ITC.1.1638	4722	NDUFS3	9606	NM_004551.1	NM_004551	Homo sapiens NADH dehydrogenase (ubiquinone) Fe-S protein 3; 30kDa (NADH-coenzyme Q reductase) (NDUFS3); mRNA >gi|3337440|gb|AF067139.1|AF067139 Homo sapiens NADH:ubiquinone oxidoreductase NDUFS3 subunit mRNA; nuclear gene encoding mitochondrial protein; complete cds
Ssc.1309.2.S1_a_at	ITC.1.1638	4722	NDUFS3	9606	NM_004551.1	NM_004551	Homo sapiens NADH dehydrogenase (ubiquinone) Fe-S protein 3; 30kDa (NADH-coenzyme Q reductase) (NDUFS3); mRNA >gi|3337440|gb|AF067139.1|AF067139 Homo sapiens NADH:ubiquinone oxidoreductase NDUFS3 subunit mRNA; nuclear gene encoding mitochondrial protein; complete cds
Ssc.13093.1.S1_at	ITC.44056.1276	7874	USP7	9606	NM_003470.2	NM_003470	Homo sapiens ubiquitin specific peptidase 7 (herpes virus-associated) (USP7); mRNA
Ssc.13096.1.A1_at	gb|BF702023.1|BF702023	-	-	-	-	-	MORE INFO AVAILABLE AT www.anexdb.org
Ssc.1310.1.S1_at	ITC.15885.3	9536	PTGES	9606	NM_004878.4	NM_004878	Homo sapiens prostaglandin E synthase (PTGES); mRNA
Ssc.13101.1.A1_at	ITC.15065.39	6102	RP2	9606	NM_006915.2	NM_006915	Homo sapiens retinitis pigmentosa 2 (X-linked recessive) (RP2); mRNA
Ssc.13102.1.A1_at	ITC.15057.9	83696	TRAPPC9	9606	NM_031466.4	NM_031466	Homo sapiens trafficking protein particle complex 9 (TRAPPC9); mRNA
Ssc.13104.1.S1_at	ITC.30083.479	537861	GPN2	9913	NM_001031770.1	NM_001031770	Bos taurus GPN-loop GTPase 2 (GPN2); mRNA >gi|61554085|gb|BT021658.1| Bos taurus hypothetical protein FLJ10349 (FLJ10349); mRNA; complete cds
Ssc.13105.1.A1_at	ITC.6.329	100156915	LOC100156915	9823	XM_001924978.1	XM_001924978	PREDICTED: Sus scrofa similar to zinc finger protein 7 (KOX 4; clone HF.16) (LOC100156915); mRNA
Ssc.13106.1.S1_at	ITC.31579.1	389677	RBM12B	9606	NM_203390.2	NM_203390	Homo sapiens RNA binding motif protein 12B (RBM12B); mRNA
Ssc.1311.1.A1_at	gnl|ti|447563243	4708	NDUFB2	9606	NM_004546.2	NM_004546	Homo sapiens NADH dehydrogenase (ubiquinone) 1 beta subcomplex; 2; 8kDa (NDUFB2); nuclear gene encoding mitochondrial protein; mRNA >gi|4894365|gb|AF067166.1| Homo sapiens NADH-ubiquinone oxidoreductase AGGG subunit precursor homolog mRNA; nuclear gene encoding mitochondrial protein; complete cds
Ssc.13111.1.A1_at	ITC.2.79	81790	RNF170	9606	NM_030954.2	NM_030954	Homo sapiens ring finger protein 170 (RNF170); mRNA >gi|14042656|dbj|AK027748.1| Homo sapiens cDNA FLJ14842 fis; clone PLACE1000014
Ssc.13112.1.S1_at	ITC.1.95	6734	SRPR	9606	NM_003139.2	NM_003139	Homo sapiens signal recognition particle receptor (docking protein) (SRPR); mRNA
Ssc.1312.1.S1_at	ITC.1.123	84866	TMEM25	9606	NM_032780.2	NM_032780	Homo sapiens transmembrane protein 25 (TMEM25); mRNA >gi|27552777|gb|BC042896.1| Homo sapiens transmembrane protein 25; mRNA (cDNA clone MGC:34083 IMAGE:5168151); complete cds
Ssc.13122.1.A1_at	ITC.59392.602	29101	SSU72	9606	NM_014188.2	NM_014188	Homo sapiens SSU72 RNA polymerase II CTD phosphatase homolog (S. cerevisiae) (SSU72); mRNA
Ssc.13124.1.S1_at	ITC.2327.1	56894	AGPAT3	9606	NM_020132.4	NM_020132	Homo sapiens 1-acylglycerol-3-phosphate O-acyltransferase 3 (AGPAT3); transcript variant 1; mRNA
Ssc.13129.1.S1_at	ITC.30118.3	537861	GPN2	9913	NM_001031770.1	NM_001031770	Bos taurus GPN-loop GTPase 2 (GPN2); mRNA >gi|61554085|gb|BT021658.1| Bos taurus hypothetical protein FLJ10349 (FLJ10349); mRNA; complete cds
Ssc.1313.1.A1_at	ITC.45067.1	79077	XTP3TPA	9606	NM_024096.1	NM_024096	Homo sapiens XTP3-transactivated protein A (XTP3TPA); mRNA >gi|12654992|gb|BC001344.1| Homo sapiens XTP3-transactivated protein A; mRNA (cDNA clone MGC:5627 IMAGE:3463032); complete cds
Ssc.13133.1.A1_at	ITC.30080.908	79670	ZCCHC6	9606	NM_024617.2	NM_024617	Homo sapiens zinc finger; CCHC domain containing 6 (ZCCHC6); mRNA
Ssc.13134.1.A1_at	ITC.15046.500	1389	CREBL2	9606	NM_001310.2	NM_001310	Homo sapiens cAMP responsive element binding protein-like 2 (CREBL2); mRNA
Ssc.13137.1.S1_a_at	ITC.59408.284	26151	NAT9	9606	NM_015654.3	NM_015654	Homo sapiens N-acetyltransferase 9 (GCN5-related; putative) (NAT9); mRNA >gi|33869996|gb|BC004195.2| Homo sapiens N-acetyltransferase 9; mRNA (cDNA clone MGC:3586 IMAGE:3528894); complete cds
Ssc.13137.3.S1_at	ITC.59408.2872	26151	NAT9	9606	NM_015654.3	NM_015654	Homo sapiens N-acetyltransferase 9 (GCN5-related; putative) (NAT9); mRNA >gi|33869996|gb|BC004195.2| Homo sapiens N-acetyltransferase 9; mRNA (cDNA clone MGC:3586 IMAGE:3528894); complete cds
Ssc.1314.1.S1_at	ITC.15049.81	57728	WDR19	9606	NM_025132.3	NM_025132	Homo sapiens WD repeat domain 19 (WDR19); mRNA
Ssc.13141.1.A1_at	ITC.30080.100	92342	C1orf156	9606	NM_033418.1	NM_033418	Homo sapiens chromosome 1 open reading frame 156 (C1orf156); mRNA >gi|4239681|emb|AL035369.1|HS117P204 H.sapiens novel gene from PAC 117P20; chromosome 1
Ssc.13142.1.A1_at	ITC.6270.1	537861	GPN2	9913	NM_001031770.1	NM_001031770	Bos taurus GPN-loop GTPase 2 (GPN2); mRNA >gi|61554085|gb|BT021658.1| Bos taurus hypothetical protein FLJ10349 (FLJ10349); mRNA; complete cds
Ssc.13143.1.S1_at	ITC.30088.137	7799	PRDM2	9606	NM_001007257.2	NM_001007257	Homo sapiens PR domain containing 2; with ZNF domain (PRDM2); transcript variant 3; mRNA
Ssc.13149.1.A1_at	ITC.51172.1	-	-	-	-	-	MORE INFO AVAILABLE AT www.anexdb.org
Ssc.1315.1.A1_at	ITC.59373.107	51573	GDE1	9606	NM_016641.3	NM_016641	Homo sapiens glycerophosphodiester phosphodiesterase 1 (GDE1); mRNA
Ssc.13155.1.A1_at	ITC.30083.1081	100156436	LOC100156436	9823	XM_001924186.1	XM_001924186	PREDICTED: Sus scrofa similar to suppressor of IKK epsilon (LOC100156436); mRNA
Ssc.13156.1.A1_at	gnl|ti|1382672369	56892	C8orf4	9606	NM_020130.3	NM_020130	Homo sapiens chromosome 8 open reading frame 4 (C8orf4); mRNA
Ssc.13158.1.A1_at	ITC.30099.92	51366	UBR5	9606	NM_015902.4	NM_015902	Homo sapiens ubiquitin protein ligase E3 component n-recognin 5 (UBR5); mRNA
Ssc.1316.1.S1_at	ITC.15044.29	378	ARF4	9606	NM_001660.3	NM_001660	Homo sapiens ADP-ribosylation factor 4 (ARF4); mRNA
Ssc.13163.1.A1_s_at	ITC.44894.2	25842	ASF1A	9606	NM_014034.2	NM_014034	Homo sapiens ASF1 anti-silencing function 1 homolog A (S. cerevisiae) (ASF1A); mRNA
Ssc.13164.1.A1_at	ITC.20380.1	388662	SLC6A17	9606	NM_001010898.2	NM_001010898	Homo sapiens solute carrier family 6; member 17 (SLC6A17); mRNA
Ssc.13167.1.A1_at	ITC.15044.288	168455	FLJ36031	9606	NM_175884.3	NM_175884	Homo sapiens hypothetical protein FLJ36031 (FLJ36031); mRNA
Ssc.13168.1.A1_at	ITC.59377.225	8693	GALNT4	9606	NM_003774.3	NM_003774	Homo sapiens UDP-N-acetyl-alpha-D-galactosamine:polypeptide N-acetylgalactosaminyltransferase 4 (GalNAc-T4) (GALNT4); mRNA
Ssc.1317.1.S1_at	ITC.30434.1	83475	DOHH	9606	NM_031304.3	NM_031304	Homo sapiens deoxyhypusine hydroxylase/monooxygenase (DOHH); mRNA
Ssc.13172.1.A1_at	ITC.5.686	100136901	CH242-152A8.1	9823	NM_001114672.1	NM_001114672	Sus scrofa ATPase; Class II; type 9A (ATP9A); mRNA
Ssc.13173.1.A1_at	ITC.30081.923	5910	RAP1GDS1	9606	NM_001100427.1	NM_001100427	Homo sapiens RAP1; GTP-GDP dissociation stimulator 1 (RAP1GDS1); transcript variant 3; mRNA
Ssc.13173.2.S1_at	ITC.30081.923	5910	RAP1GDS1	9606	NM_001100427.1	NM_001100427	Homo sapiens RAP1; GTP-GDP dissociation stimulator 1 (RAP1GDS1); transcript variant 3; mRNA
Ssc.13176.1.S1_at	ITC.59386.1635	11151	CORO1A	9606	NM_007074.2	NM_007074	Homo sapiens coronin; actin binding protein; 1A (CORO1A); mRNA
Ssc.13176.2.S1_at	gb|BP167136.1|BP167136	-	-	-	-	-	MORE INFO AVAILABLE AT www.anexdb.org
Ssc.13177.1.A1_at	ITC.59388.2646	71795	Pitpnc1	10090	NM_145823.2	NM_145823	Mus musculus phosphatidylinositol transfer protein; cytoplasmic 1 (Pitpnc1); mRNA
Ssc.13179.1.A1_at	ITC.46811.2	7770	ZNF227	9606	NM_182490.1	NM_182490	Homo sapiens zinc finger protein 227 (ZNF227); mRNA >gi|28839440|gb|BC047570.1| Homo sapiens zinc finger protein 227; mRNA (cDNA clone MGC:48349 IMAGE:4838846); complete cds
Ssc.13180.1.A1_at	ITC.4028.1	8603	C4orf8	9606	NM_003704.3	NM_003704	Homo sapiens chromosome 4 open reading frame 8 (C4orf8); mRNA
Ssc.13182.1.A1_at	ITC.2.534	10418	SPON1	9606	NM_006108.2	NM_006108	Homo sapiens spondin 1; extracellular matrix protein (SPON1); mRNA
Ssc.13183.2.S1_at	ITC.30082.5	222194	RSBN1L	9606	NM_198467.2	NM_198467	Homo sapiens round spermatid basic protein 1-like (RSBN1L); mRNA
Ssc.13189.1.A1_at	ITC.59400.1	55284	UBE2W	9606	NM_018299.3	NM_018299	Homo sapiens ubiquitin-conjugating enzyme E2W (putative) (UBE2W); transcript variant 2; mRNA
Ssc.13198.1.S1_a_at	ITC.30083.811	55425	KIAA1704	9606	NM_018559.2	NM_018559	Homo sapiens KIAA1704 (KIAA1704); mRNA >gi|24660419|gb|BC039586.1| Homo sapiens KIAA1704; mRNA (cDNA clone MGC:48766 IMAGE:5722236); complete cds
Ssc.1320.1.A1_at	ITC.15044.1912	3956	LGALS1	9606	NM_002305.3	NM_002305	Homo sapiens lectin; galactoside-binding; soluble; 1 (LGALS1); mRNA
Ssc.13205.1.S1_at	ITC.59374.286	10607	TBL3	9606	NM_006453.2	NM_006453	Homo sapiens transducin (beta)-like 3 (TBL3); mRNA >gi|16307378|gb|BC010231.1| Homo sapiens transducin (beta)-like 3; mRNA (cDNA clone MGC:17508 IMAGE:3455740); complete cds
Ssc.13207.1.A1_at	ITC.59388.1341	1314	COPA	9606	NM_001098398.1	NM_001098398	Homo sapiens coatomer protein complex; subunit alpha (COPA); transcript variant 1; mRNA
Ssc.1321.1.S1_at	ITC.59388.1611	505641	POLR3GL	9913	NM_001075213.1	NM_001075213	Bos taurus polymerase (RNA) III (DNA directed) polypeptide G (32kD)-like (POLR3GL); mRNA >gi|92097514|gb|BC114765.1| Bos taurus polymerase (RNA) III (DNA directed) polypeptide G (32kD)-like; mRNA (cDNA clone MGC:138111 IMAGE:8089005); complete cds
Ssc.13210.1.A1_at	ITC.17138.1	55785	FGD6	9606	NM_018351.3	NM_018351	Homo sapiens FYVE; RhoGEF and PH domain containing 6 (FGD6); mRNA
Ssc.13211.1.A1_at	ITC.19079.1			9913	XM_001788958.1	XM_001788958	PREDICTED: Bos taurus similar to endonuclease reverse transcriptase (LOC100137997); mRNA
Ssc.13214.1.A1_at	ITC.30080.1757	9527	GOSR1	9606	NM_001007025.1	NM_001007025	Homo sapiens golgi SNAP receptor complex member 1 (GOSR1); transcript variant 2; mRNA
Ssc.13219.1.S1_at	ITC.2.1466	29071	C1GALT1C1	9606	NM_152692.3	NM_152692	Homo sapiens C1GALT1-specific chaperone 1 (C1GALT1C1); transcript variant 1; mRNA
Ssc.1322.1.S1_at	ITC.15044.640	9919	SEC16A	9606	NM_014866.1	NM_014866	Homo sapiens SEC16 homolog A (S. cerevisiae) (SEC16A); mRNA
Ssc.13220.1.A1_at	ITC.44058.230	403313	PPAPDC2	9606	NM_203453.2	NM_203453	Homo sapiens phosphatidic acid phosphatase type 2 domain containing 2 (PPAPDC2); mRNA
Ssc.13222.1.A1_at	ITC.15062.141	534465	C10H14orf104	9913	XM_001790024.1	XM_001790024	PREDICTED: Bos taurus chromosome 14 open reading frame 104 ortholog; transcript variant 2 (C10H14orf104); mRNA
Ssc.13226.1.A1_at	ITC.30079.534	83666	PARP9	9606	NM_031458.1	NM_031458	Homo sapiens poly (ADP-ribose) polymerase family; member 9 (PARP9); mRNA >gi|12751138|gb|AF307338.1|AF307338 Homo sapiens B aggressive lymphoma long isoform (BAL) mRNA; complete cds
Ssc.13228.1.A1_at	ITC.59392.652	23683	PRKD3	9606	NM_005813.3	NM_005813	Homo sapiens protein kinase D3 (PRKD3); mRNA
Ssc.1323.1.A1_at	ITC.45123.1	4026	LPP	9606	NM_005578.2	NM_005578	Homo sapiens LIM domain containing preferred translocation partner in lipoma (LPP); mRNA
Ssc.13232.2.A1_at	ITC.29666.1	-	-	-	-	-	MORE INFO AVAILABLE AT www.anexdb.org
Ssc.13232.2.A1_s_at	ITC.17640.2	-	-	-	-	-	MORE INFO AVAILABLE AT www.anexdb.org
Ssc.13233.1.A1_at	ITC.2.1233	4297	MLL	9606	NM_005933.2	NM_005933	Homo sapiens myeloid/lymphoid or mixed-lineage leukemia (trithorax homolog; Drosophila) (MLL); mRNA
Ssc.13234.1.A1_at	ITC.2.540	4289	MKLN1	9606	NM_013255.3	NM_013255	Homo sapiens muskelin 1; intracellular mediator containing kelch motifs (MKLN1); mRNA
Ssc.13236.1.S1_at	ITC.43522.1	6792	CDKL5	9606	NM_001037343.1	NM_001037343	Homo sapiens cyclin-dependent kinase-like 5 (CDKL5); transcript variant II; mRNA
Ssc.13237.1.A1_at	ITC.1.1451	654323	LOC654323	9823	NM_001038000.1	NM_001038000	Sus scrofa FKBP1A-like (LOC654323); mRNA >gi|61098746|gb|AY820760.1| Sus scrofa FKBP1A-like mRNA; complete cds
Ssc.13239.1.A1_at	ITC.44057.184	-	-	-	-	-	MORE INFO AVAILABLE AT www.anexdb.org
Ssc.1324.1.S1_at	ITC.59371.1242	22838	RNF44	9606	NM_014901.4	NM_014901	Homo sapiens ring finger protein 44 (RNF44); mRNA
Ssc.13246.1.S1_at	ITC.1193.1	7862	BRPF1	9606	NM_004634.2	NM_004634	Homo sapiens bromodomain and PHD finger containing; 1 (BRPF1); transcript variant 2; mRNA
Ssc.13247.1.S1_at	ITC.48877.1	-	-	-	-	-	MORE INFO AVAILABLE AT www.anexdb.org
Ssc.13248.1.A1_at	ITC.59401.94	9208	LRRFIP1	9606	NM_001137553.1	NM_001137553	Homo sapiens leucine rich repeat (in FLII) interacting protein 1 (LRRFIP1); transcript variant 5; mRNA
Ssc.13250.1.A1_at	ITC.22.19	9873	FCHSD2	9606	NM_014824.2	NM_014824	Homo sapiens FCH and double SH3 domains 2 (FCHSD2); mRNA
Ssc.13255.1.A1_at	ITC.30103.136	23524	SRRM2	9606	NM_016333.3	NM_016333	Homo sapiens serine/arginine repetitive matrix 2 (SRRM2); mRNA
Ssc.13258.1.A1_at	ITC.59392.845	100155489	LOC100155489	9823	XR_045445.1	XR_045445	PREDICTED: Sus scrofa misc_RNA (LOC100155489); miscRNA
Ssc.13260.1.A1_at	ITC.15044.811	387263	C6orf120	9606	NM_001029863.1	NM_001029863	Homo sapiens chromosome 6 open reading frame 120 (C6orf120); mRNA >gi|30353742|gb|BC051700.1| Homo sapiens chromosome 6 open reading frame 120; mRNA (cDNA clone MGC:27118 IMAGE:4792634); complete cds
Ssc.13262.1.S1_at	ITC.30085.288	1978	EIF4EBP1	9606	NM_004095.3	NM_004095	Homo sapiens eukaryotic translation initiation factor 4E binding protein 1 (EIF4EBP1); mRNA
Ssc.13266.1.A1_at	ITC.5.263	2639	GCDH	9606	NM_000159.2	NM_000159	Homo sapiens glutaryl-Coenzyme A dehydrogenase (GCDH); nuclear gene encoding mitochondrial protein; transcript variant 1; mRNA
Ssc.13266.2.A1_at	ITC.5.1005	256126	SYCE2	9606	NM_001105578.1	NM_001105578	Homo sapiens synaptonemal complex central element protein 2 (SYCE2); mRNA
Ssc.13266.3.A1_at	ITC.5.1104	256126	SYCE2	9606	NM_001105578.1	NM_001105578	Homo sapiens synaptonemal complex central element protein 2 (SYCE2); mRNA
Ssc.13267.2.S1_at	ITC.900.1	55250	ELP2	9606	NM_018255.1	NM_018255	Homo sapiens elongation protein 2 homolog (S. cerevisiae) (ELP2); mRNA >gi|7023192|dbj|AK001741.1| Homo sapiens cDNA FLJ10879 fis; clone NT2RP4001896; weakly similar to VEGETATIBLE INCOMPATIBILITY PROTEIN HET-E-1
Ssc.13267.3.A1_a_at	ITC.900.1	55250	ELP2	9606	NM_018255.1	NM_018255	Homo sapiens elongation protein 2 homolog (S. cerevisiae) (ELP2); mRNA >gi|7023192|dbj|AK001741.1| Homo sapiens cDNA FLJ10879 fis; clone NT2RP4001896; weakly similar to VEGETATIBLE INCOMPATIBILITY PROTEIN HET-E-1
Ssc.13269.1.S1_at	ITC.30117.17	51094	ADIPOR1	9606	NM_015999.3	NM_015999	Homo sapiens adiponectin receptor 1 (ADIPOR1); transcript variant 1; mRNA
Ssc.13270.1.A1_at	ITC.31726.1	55048	VPS37C	9606	NM_017966.4	NM_017966	Homo sapiens vacuolar protein sorting 37 homolog C (S. cerevisiae) (VPS37C); mRNA
Ssc.13271.1.S1_at	gnl|ti|1382509353	23471	TRAM1	9606	NM_014294.4	NM_014294	Homo sapiens translocation associated membrane protein 1 (TRAM1); mRNA
Ssc.13278.1.A1_at	ITC.80.4	60561	RINT1	9606	NM_021930.4	NM_021930	Homo sapiens RAD50 interactor 1 (RINT1); mRNA
Ssc.13280.1.A1_at	ITC.2.653	-	-	-	-	-	MORE INFO AVAILABLE AT www.anexdb.org
Ssc.13288.1.A1_at	ITC.34555.1	5156	PDGFRA	9606	NM_006206.4	NM_006206	Homo sapiens platelet-derived growth factor receptor; alpha polypeptide (PDGFRA); mRNA
Ssc.13291.1.S1_at	ITC.59405.412	22841	RAB11FIP2	9606	NM_014904.1	NM_014904	Homo sapiens RAB11 family interacting protein 2 (class I) (RAB11FIP2); mRNA >gi|15822595|gb|AY037299.1| Homo sapiens nRip11 mRNA; complete cds
Ssc.13294.1.A1_at	ITC.5.276	414374	CCR1	9823	NM_001001621.1	NM_001001621	Sus scrofa chemokine (C-C motif) receptor 1 (CCR1); mRNA >gi|44890871|dbj|AB119268.1| Sus scrofa CCR1 mRNA for chemokine C-C motif receptor 1; complete cds
Ssc.13295.1.A1_at	ITC.6.324	83891	SNX25	9606	NM_031953.2	NM_031953	Homo sapiens sorting nexin 25 (SNX25); mRNA
Ssc.13296.1.A1_at	ITC.59388.2113	4744	NEFH	9606	NM_021076.3	NM_021076	Homo sapiens neurofilament; heavy polypeptide (NEFH); mRNA
Ssc.1330.1.A1_at	ITC.17648.1	-	-	-	-	-	MORE INFO AVAILABLE AT www.anexdb.org
Ssc.13303.1.A1_at	ITC.30108.80	144348	ZNF664	9606	NM_152437.1	NM_152437	Homo sapiens zinc finger protein 664 (ZNF664); mRNA >gi|21739827|emb|AL834266.1|HSM805298 Homo sapiens mRNA; cDNA DKFZp761B128 (from clone DKFZp761B128)
Ssc.13304.1.A1_at	ITC.13.93	6130	RPL7A	9606	NM_000972.2	NM_000972	Homo sapiens ribosomal protein L7a (RPL7A); mRNA
Ssc.13308.1.A1_at	gb|BI404826.1|BI404826	-	-	-	-	-	MORE INFO AVAILABLE AT www.anexdb.org
Ssc.1331.1.S1_at	ITC.59408.2678	788201	LOC788201	9913	XM_001255336.2	XM_001255336	PREDICTED: Bos taurus hypothetical LOC788201 (LOC788201); mRNA
Ssc.13312.1.A1_at	ITC.1040.2	7559	ZNF12	9606	NM_006956.2	NM_006956	Homo sapiens zinc finger protein 12 (ZNF12); transcript variant 2; mRNA
Ssc.13314.1.A1_at	gnl|ti|1377989685	533736	NGLY1	9913	XM_613238.4	XM_613238	PREDICTED: Bos taurus similar to N-glycanase 1 (NGLY1); mRNA
Ssc.1332.1.S1_at	ITC.30083.176	6822	SULT2A1	9606	NM_003167.2	NM_003167	Homo sapiens sulfotransferase family; cytosolic; 2A; dehydroepiandrosterone (DHEA)-preferring; member 1 (SULT2A1); mRNA
Ssc.13320.1.A1_at	ITC.59392.1683	100132618	LOC100132618	9606	XM_001726739.1	XM_001726739	PREDICTED: Homo sapiens hypothetical protein LOC100132618 (LOC100132618); mRNA
Ssc.13321.1.A1_at	ITC.59408.932	648	BMI1	9606	NM_005180.5	NM_005180	Homo sapiens BMI1 polycomb ring finger oncogene (BMI1); mRNA >gi|39644532|gb|BC011652.2| Homo sapiens BMI1 polycomb ring finger oncogene; mRNA (cDNA clone MGC:12685 IMAGE:4138748); complete cds
Ssc.13322.1.A1_at	ITC.15046.241	79960	PHF17	9606	NM_199320.2	NM_199320	Homo sapiens PHD finger protein 17 (PHF17); transcript variant L; mRNA
Ssc.13323.1.A1_at	ITC.30079.163	100152346	LOC100152346	9823	XM_001924160.1	XM_001924160	PREDICTED: Sus scrofa hypothetical protein LOC100152346 (LOC100152346); mRNA
Ssc.13323.2.S1_at	ITC.30079.163	100152346	LOC100152346	9823	XM_001924160.1	XM_001924160	PREDICTED: Sus scrofa hypothetical protein LOC100152346 (LOC100152346); mRNA
Ssc.13327.1.A1_at	gnl|ti|1382799650	57092	PCNP	9606	NM_020357.1	NM_020357	Homo sapiens PEST proteolytic signal containing nuclear protein (PCNP); mRNA >gi|9650961|dbj|AB037675.1| Homo sapiens pcnp mRNA for PEST-containing nuclear protein; complete cds
Ssc.1333.1.A1_at	ITC.44885.1	23318	ZCCHC11	9606	NM_015269.1	NM_015269	Homo sapiens zinc finger; CCHC domain containing 11 (ZCCHC11); transcript variant 2; mRNA
Ssc.13330.1.A1_at	ITC.792.1	2566	GABRG2	9606	NM_198903.2	NM_198903	Homo sapiens gamma-aminobutyric acid (GABA) A receptor; gamma 2 (GABRG2); transcript variant 3; mRNA
Ssc.13332.1.A1_at	ITC.59388.753	25962	KIAA1429	9606	NM_015496.3	NM_015496	Homo sapiens KIAA1429 (KIAA1429); transcript variant 1; mRNA
Ssc.13333.1.A1_at	ITC.32618.1	-	-	-	-	-	MORE INFO AVAILABLE AT www.anexdb.org
Ssc.13334.1.A1_at	gb|BI404679.1|BI404679	-	-	-	-	-	MORE INFO AVAILABLE AT www.anexdb.org
Ssc.13336.1.A1_at	ITC.15046.491	131566	DCBLD2	9606	NM_080927.3	NM_080927	Homo sapiens discoidin; CUB and LCCL domain containing 2 (DCBLD2); mRNA
Ssc.13338.1.A1_at	ITC.16799.1	92344	SCYL1BP1	9606	NM_152281.1	NM_152281	Homo sapiens SCY1-like 1 binding protein 1 (SCYL1BP1); mRNA >gi|10433077|dbj|AK021814.1| Homo sapiens cDNA FLJ11752 fis; clone HEMBA1005582; weakly similar to TROPOMYOSIN 1; NON-MUSCLE ISOFORM
Ssc.1334.1.A1_a_at	ITC.44200.1	26164	GTPBP5	9606	NM_015666.3	NM_015666	Homo sapiens GTP binding protein 5 (putative) (GTPBP5); mRNA
Ssc.13342.1.A1_at	gb|BI404866.1|BI404866	-	-	-	-	-	MORE INFO AVAILABLE AT www.anexdb.org
Ssc.13345.1.A1_at	ITC.44056.246	11080	DNAJB4	9606	NM_007034.3	NM_007034	Homo sapiens DnaJ (Hsp40) homolog; subfamily B; member 4 (DNAJB4); mRNA >gi|21961218|gb|BC034721.1| Homo sapiens DnaJ (Hsp40) homolog; subfamily B; member 4; mRNA (cDNA clone MGC:17027 IMAGE:4340658); complete cds
Ssc.13348.1.A1_at	ITC.15045.337	7072	TIA1	9606	NM_022037.2	NM_022037	Homo sapiens TIA1 cytotoxic granule-associated RNA binding protein (TIA1); transcript variant 1; mRNA
Ssc.13354.1.A1_at	ITC.2.1506	7074	TIAM1	9606	NM_003253.2	NM_003253	Homo sapiens T-cell lymphoma invasion and metastasis 1 (TIAM1); mRNA
Ssc.13355.1.A1_at	ITC.59386.1271	537861	GPN2	9913	NM_001031770.1	NM_001031770	Bos taurus GPN-loop GTPase 2 (GPN2); mRNA >gi|61554085|gb|BT021658.1| Bos taurus hypothetical protein FLJ10349 (FLJ10349); mRNA; complete cds
Ssc.13357.1.A1_at	ITC.30296.1	9882	TBC1D4	9606	NM_014832.2	NM_014832	Homo sapiens TBC1 domain family; member 4 (TBC1D4); mRNA
Ssc.13358.1.A1_at	ITC.17174.1	527479	AGBL3	9913	XM_605871.4	XM_605871	PREDICTED: Bos taurus similar to Cytosolic carboxypeptidase 3 (ATP/GTP-binding protein-like 3) (AGBL3); mRNA
Ssc.13359.1.A1_at	ITC.1432.2	641339	ZNF674	9606	NM_001039891.1	NM_001039891	Homo sapiens zinc finger family member 674 (ZNF674); mRNA >gi|63398066|gb|AY971607.1| Homo sapiens zinc finger protein mRNA; complete cds
Ssc.1336.1.A1_at	ITC.15260.1	784845	PL-5283	9913	NM_001130930.1	NM_001130930	Bos taurus PL-5283 protein (PL-5283); mRNA
Ssc.13360.1.A1_at	ITC.59155.1	3899	AFF3	9606	NM_002285.2	NM_002285	Homo sapiens AF4/FMR2 family; member 3 (AFF3); transcript variant 1; mRNA
Ssc.13361.1.A1_at	ITC.15046.65	125476	INO80C	9606	NM_194281.3	NM_194281	Homo sapiens INO80 complex subunit C (INO80C); transcript variant 2; mRNA
Ssc.13364.1.A1_at	ITC.59392.1964	80205	CHD9	9606	NM_025134.4	NM_025134	Homo sapiens chromodomain helicase DNA binding protein 9 (CHD9); mRNA
Ssc.13366.1.A1_at	ITC.7.253	5289	PIK3C3	9606	NM_002647.2	NM_002647	Homo sapiens phosphoinositide-3-kinase; class 3 (PIK3C3); mRNA
Ssc.13368.1.A1_at	ITC.3.586	220988	HNRNPA3	9606	NM_194247.2	NM_194247	Homo sapiens heterogeneous nuclear ribonucleoprotein A3 (HNRNPA3); mRNA
Ssc.13371.1.S1_at	ITC.28.28	518	ATP5G3	9606	NM_001002258.4	NM_001002258	Homo sapiens ATP synthase; H+ transporting; mitochondrial F0 complex; subunit C3 (subunit 9) (ATP5G3); nuclear gene encoding mitochondrial protein; transcript variant 3; mRNA
Ssc.13374.1.A1_at	ITC.59408.706	55236	UBA6	9606	NM_018227.5	NM_018227	Homo sapiens ubiquitin-like modifier activating enzyme 6 (UBA6); mRNA
Ssc.13377.1.S1_at	ITC.59386.2809	55754	TMEM30A	9606	NM_018247.2	NM_018247	Homo sapiens transmembrane protein 30A (TMEM30A); mRNA >gi|21733398|emb|AL832815.1|HSM804126 Homo sapiens mRNA; cDNA DKFZp667B0324 (from clone DKFZp667B0324)
Ssc.1338.1.S1_at	ITC.44067.23	645	BLVRB	9606	NM_000713.2	NM_000713	Homo sapiens biliverdin reductase B (flavin reductase (NADPH)) (BLVRB); mRNA
Ssc.13385.2.S1_a_at	ITC.59408.712	214	ALCAM	9606	NM_001627.2	NM_001627	Homo sapiens activated leukocyte cell adhesion molecule (ALCAM); mRNA
Ssc.13387.1.S1_at	ITC.15060.87	51714	SELT	9606	NM_016275.3	NM_016275	Homo sapiens selenoprotein T (SELT); mRNA
Ssc.13389.1.A1_at	ITC.44056.2101	-	-	-	-	-	MORE INFO AVAILABLE AT www.anexdb.org
Ssc.1339.1.A1_at	ITC.44056.978	6595	SMARCA2	9606	NM_003070.3	NM_003070	Homo sapiens SWI/SNF related; matrix associated; actin dependent regulator of chromatin; subfamily a; member 2 (SMARCA2); transcript variant 1; mRNA
Ssc.13391.1.S1_at	ITC.15929.2	10254	STAM2	9606	NM_005843.4	NM_005843	Homo sapiens signal transducing adaptor molecule (SH3 domain and ITAM motif) 2 (STAM2); mRNA
Ssc.13395.1.S1_at	ITC.44057.323	84991	RBM17	9606	NM_032905.3	NM_032905	Homo sapiens RNA binding motif protein 17 (RBM17); mRNA >gi|33328179|gb|AF542550.1| Homo sapiens chromosome 10 map NT_033983.1 unknown mRNA
Ssc.13396.1.A1_at	gb|BI405105.1|BI405105	-	-	-	-	-	MORE INFO AVAILABLE AT www.anexdb.org
Ssc.13397.1.S1_at	ITC.59401.346	403	ARL3	9606	NM_004311.2	NM_004311	Homo sapiens ADP-ribosylation factor-like 3 (ARL3); mRNA
Ssc.13398.1.S1_at	ITC.44060.131	6176	RPLP1	9606	NM_001003.2	NM_001003	Homo sapiens ribosomal protein; large; P1 (RPLP1); transcript variant 1; mRNA
Ssc.13399.1.A1_at	ITC.15048.221	6557	SLC12A1	9606	NM_000338.2	NM_000338	Homo sapiens solute carrier family 12 (sodium/potassium/chloride transporters); member 1 (SLC12A1); mRNA
Ssc.1340.1.A1_at	ITC.59408.2703	79572	ATP13A3	9606	NM_024524.3	NM_024524	Homo sapiens ATPase type 13A3 (ATP13A3); mRNA
Ssc.13400.1.S1_at	ITC.15859.3	56650	CLDND1	9606	NM_001040181.1	NM_001040181	Homo sapiens claudin domain containing 1 (CLDND1); transcript variant 1; mRNA
Ssc.13400.2.S1_at	ITC.15859.2	56650	CLDND1	9606	NM_001040200.1	NM_001040200	Homo sapiens claudin domain containing 1 (CLDND1); transcript variant 7; mRNA
Ssc.13400.3.S1_at	ITC.15859.2	56650	CLDND1	9606	NM_001040200.1	NM_001040200	Homo sapiens claudin domain containing 1 (CLDND1); transcript variant 7; mRNA
Ssc.13401.1.S1_at	ITC.59386.1007	284058	KIAA1267	9606	NM_015443.2	NM_015443	Homo sapiens KIAA1267 (KIAA1267); mRNA
Ssc.13402.1.S1_at	ITC.59405.4915	261726	TIPRL	9606	NM_152902.3	NM_152902	Homo sapiens TIP41; TOR signaling pathway regulator-like (S. cerevisiae) (TIPRL); transcript variant 1; mRNA
Ssc.13404.1.A1_at	ITC.12.111	84128	WDR75	9606	NM_032168.1	NM_032168	Homo sapiens WD repeat domain 75 (WDR75); mRNA >gi|26251827|gb|BC040567.1| Homo sapiens WD repeat domain 75; mRNA (cDNA clone MGC:43422 IMAGE:5267120); complete cds
Ssc.13405.1.A1_at	gb|AJ946092.1|AJ946092	-	-	-	-	-	MORE INFO AVAILABLE AT www.anexdb.org
Ssc.1341.1.S1_at	ITC.15044.816	7086	TKT	9606	NM_001135055.1	NM_001135055	Homo sapiens transketolase (TKT); transcript variant 2; mRNA
Ssc.13411.1.S1_at	ITC.45005.2	8464	SUPT3H	9606	NM_003599.2	NM_003599	Homo sapiens suppressor of Ty 3 homolog (S. cerevisiae) (SUPT3H); transcript variant 1; mRNA
Ssc.13411.2.A1_at	ITC.45005.2	8464	SUPT3H	9606	NM_003599.2	NM_003599	Homo sapiens suppressor of Ty 3 homolog (S. cerevisiae) (SUPT3H); transcript variant 1; mRNA
Ssc.13411.3.S1_a_at	ITC.45005.2	8464	SUPT3H	9606	NM_003599.2	NM_003599	Homo sapiens suppressor of Ty 3 homolog (S. cerevisiae) (SUPT3H); transcript variant 1; mRNA
Ssc.13414.1.A1_at	ITC.32622.1	84456	L3MBTL3	9606	NM_032438.1	NM_032438	Homo sapiens l(3)mbt-like 3 (Drosophila) (L3MBTL3); transcript variant 1; mRNA
Ssc.13418.1.A1_at	ITC.15050.120	8649	MAPKSP1	9606	NM_021970.3	NM_021970	Homo sapiens MAPK scaffold protein 1 (MAPKSP1); transcript variant 1; mRNA
Ssc.13419.1.A1_at	ITC.59405.1281	226118	AI606181	10090	XR_035118.1	XR_035118	PREDICTED: Mus musculus expressed sequence AI606181 (AI606181); misc RNA
Ssc.13420.1.A1_at	ITC.15044.2004	55832	CAND1	9606	NM_018448.3	NM_018448	Homo sapiens cullin-associated and neddylation-dissociated 1 (CAND1); mRNA
Ssc.13421.1.A1_at	ITC.16446.1	9931	HELZ	9606	NM_014877.3	NM_014877	Homo sapiens helicase with zinc finger (HELZ); mRNA
Ssc.13422.1.A1_at	ITC.44064.106	541067	MINPP1	9913	NM_001038575.2	NM_001038575	Bos taurus multiple inositol polyphosphate histidine phosphatase; 1 (MINPP1); mRNA
Ssc.13424.1.S1_at	ITC.75.2	-	-	-	-	-	MORE INFO AVAILABLE AT www.anexdb.org
Ssc.13426.1.A1_at	ITC.30324.1	9383	TSIX	9606	NR_003255.2	NR_003255	Homo sapiens XIST antisense RNA (non-protein coding) (TSIX); non-coding RNA
Ssc.13428.1.A1_at	ITC.59377.573	653162	LOC653162	9606	XR_038418.1	XR_038418	PREDICTED: Homo sapiens misc_RNA (LOC653162); miscRNA
Ssc.13428.2.S1_at	ITC.59377.193	-	-	-	-	-	MORE INFO AVAILABLE AT www.anexdb.org
Ssc.13429.1.S1_at	ITC.30084.560	388403	YPEL2	9606	NM_001005404.3	NM_001005404	Homo sapiens yippee-like 2 (Drosophila) (YPEL2); mRNA
Ssc.13430.1.A1_at	ITC.32315.1	270118	Maml2	10090	NM_001013813.2	NM_001013813	Mus musculus mastermind like 2 (Drosophila) (Maml2); mRNA
Ssc.13432.1.A1_at	ITC.30083.348	397145	CH242-184L20.1	9823	NM_214075.2	NM_214075	Sus scrofa cytochrome P450; family 24; subfamily A; polypeptide 1 (CYP24A1); nuclear gene encoding mitochondrial protein; mRNA
Ssc.13433.1.S1_at	ITC.44067.3	64224	HERPUD2	9606	NM_022373.4	NM_022373	Homo sapiens HERPUD family member 2 (HERPUD2); mRNA
Ssc.13439.1.A1_at	ITC.2.665	7855	FZD5	9606	NM_003468.3	NM_003468	Homo sapiens frizzled homolog 5 (Drosophila) (FZD5); mRNA
Ssc.13442.1.S1_at	ITC.30080.757	5286	PIK3C2A	9606	NM_002645.2	NM_002645	Homo sapiens phosphoinositide-3-kinase; class 2; alpha polypeptide (PIK3C2A); mRNA
Ssc.13443.1.A1_at	ITC.30089.126	80012	PHC3	9606	NM_024947.3	NM_024947	Homo sapiens polyhomeotic homolog 3 (Drosophila) (PHC3); mRNA
Ssc.13443.2.S1_at	ITC.30089.126	80012	PHC3	9606	NM_024947.3	NM_024947	Homo sapiens polyhomeotic homolog 3 (Drosophila) (PHC3); mRNA
Ssc.13447.1.A1_at	ITC.59384.170	10613	ERLIN1	9606	NM_001100626.1	NM_001100626	Homo sapiens ER lipid raft associated 1 (ERLIN1); mRNA
Ssc.1345.1.S1_at	ITC.30081.82	51239	ANKRD39	9606	NM_016466.5	NM_016466	Homo sapiens ankyrin repeat domain 39 (ANKRD39); mRNA
Ssc.13453.2.S1_at	ITC.2.504	55270	NUDT15	9606	NM_018283.1	NM_018283	Homo sapiens nudix (nucleoside diphosphate linked moiety X)-type motif 15 (NUDT15); mRNA >gi|7023324|dbj|AK001818.1| Homo sapiens cDNA FLJ10956 fis; clone PLACE1000420; weakly similar to 7;8-DIHYDRO-8-OXOGUANINE TRIPHOSPHATASE (EC 3.1.6.-)
Ssc.13453.3.A1_at	ITC.2.699	55270	NUDT15	9606	NM_018283.1	NM_018283	Homo sapiens nudix (nucleoside diphosphate linked moiety X)-type motif 15 (NUDT15); mRNA >gi|7023324|dbj|AK001818.1| Homo sapiens cDNA FLJ10956 fis; clone PLACE1000420; weakly similar to 7;8-DIHYDRO-8-OXOGUANINE TRIPHOSPHATASE (EC 3.1.6.-)
Ssc.1346.1.S1_at	ITC.30079.1030	9861	PSMD6	9606	NM_014814.1	NM_014814	Homo sapiens proteasome (prosome; macropain) 26S subunit; non-ATPase; 6 (PSMD6); mRNA >gi|285950|dbj|D14663.1|HUMORF07 Homo sapiens KIAA0107 mRNA; complete cds
Ssc.13460.1.A1_at	ITC.59379.48	9734	HDAC9	9606	NM_014707.1	NM_014707	Homo sapiens histone deacetylase 9 (HDAC9); transcript variant 3; mRNA >gi|3882208|dbj|AB018287.1| Homo sapiens mRNA for KIAA0744 protein; partial cds
Ssc.13462.1.A1_at	ITC.5.277	100153301	LOC100153301	9823	XM_001929173.1	XM_001929173	PREDICTED: Sus scrofa similar to aldehyde dehydrogenase 6A1 (LOC100153301); mRNA
Ssc.13463.1.S1_at	ITC.16043.2	283464	GLT8D3	9606	NM_173601.1	NM_173601	Homo sapiens glycosyltransferase 8 domain containing 3 (GLT8D3); transcript variant 1; mRNA
Ssc.13463.2.S1_at	ITC.16043.2	283464	GLT8D3	9606	NM_173601.1	NM_173601	Homo sapiens glycosyltransferase 8 domain containing 3 (GLT8D3); transcript variant 1; mRNA
Ssc.13464.1.A1_at	ITC.7.117	284988	LOC284988	9606	XR_042457.1	XR_042457	PREDICTED: Homo sapiens misc_RNA (LOC284988); miscRNA
Ssc.13464.2.A1_at	ITC.7.198	23433	RHOQ	9606	NM_012249.3	NM_012249	Homo sapiens ras homolog gene family; member Q (RHOQ); mRNA
Ssc.13466.1.A1_at	gnl|ti|1380941256	2632	GBE1	9606	NM_000158.3	NM_000158	Homo sapiens glucan (1;4-alpha-); branching enzyme 1 (GBE1); mRNA
Ssc.13468.1.A1_at	ITC.59379.406	216965	Taok1	10090	NM_144825.2	NM_144825	Mus musculus TAO kinase 1 (Taok1); mRNA
Ssc.13469.1.A1_at	ITC.30108.61	100152258	LOC100152258	9823	XM_001927800.1	XM_001927800	PREDICTED: Sus scrofa similar to SET domain containing 5 (LOC100152258); mRNA
Ssc.1347.1.S1_at	ITC.45334.1	80021	TMEM62	9606	NM_024956.3	NM_024956	Homo sapiens transmembrane protein 62 (TMEM62); mRNA >gi|40225761|gb|BC009981.2| Homo sapiens transmembrane protein 62; mRNA (cDNA clone MGC:16634 IMAGE:4121449); complete cds
Ssc.13470.1.A1_at	ITC.59371.1338	64844	39514	9606	NM_022826.2	NM_022826	Homo sapiens membrane-associated ring finger (C3HC4) 7 (MARCH7); mRNA
Ssc.13471.1.A1_at	ITC.2.647	320633	Zbtb26	10090	NM_199025.2	NM_199025	Mus musculus zinc finger and BTB domain containing 26 (Zbtb26); mRNA >gi|38614315|gb|BC060655.1| Mus musculus zinc finger and BTB domain containing 26; mRNA (cDNA clone MGC:79168 IMAGE:30355035); complete cds
Ssc.13472.1.A1_at	ITC.59406.1244	10190	TXNDC9	9606	NM_005783.3	NM_005783	Homo sapiens thioredoxin domain containing 9 (TXNDC9); mRNA
Ssc.13473.1.A1_at	ITC.45114.2	7357	UGCG	9606	NM_003358.1	NM_003358	Homo sapiens UDP-glucose ceramide glucosyltransferase (UGCG); mRNA >gi|1350551|dbj|D50840.1|HUMCGA Homo sapiens mRNA for ceramide glucosyltransferase; complete cds
Ssc.13475.1.S1_at	ITC.30080.589	204851	HIPK1	9606	NM_181358.1	NM_181358	Homo sapiens homeodomain interacting protein kinase 1 (HIPK1); transcript variant 4; mRNA
Ssc.13476.1.A1_at	gnl|ti|1382666296	6167	RPL37	9606	NM_000997.4	NM_000997	Homo sapiens ribosomal protein L37 (RPL37); mRNA
Ssc.13477.1.S1_at	ITC.59379.631	23032	USP33	9606	NM_015017.3	NM_015017	Homo sapiens ubiquitin specific peptidase 33 (USP33); transcript variant 1; mRNA
Ssc.13478.1.S1_at	gnl|ti|1377256002	25940	FAM98A	9606	NM_015475.3	NM_015475	Homo sapiens family with sequence similarity 98; member A (FAM98A); mRNA
Ssc.13479.1.A1_at	ITC.59382.64	151827	LRRC34	9606	NM_153353.3	NM_153353	Homo sapiens leucine rich repeat containing 34 (LRRC34); mRNA
Ssc.1348.1.A1_at	ITC.44056.1744	654323	LOC654323	9823	NM_001038000.1	NM_001038000	Sus scrofa FKBP1A-like (LOC654323); mRNA >gi|61098746|gb|AY820760.1| Sus scrofa FKBP1A-like mRNA; complete cds
Ssc.13480.1.A1_at	ITC.15060.55	84318	CCDC77	9606	NM_001130147.1	NM_001130147	Homo sapiens coiled-coil domain containing 77 (CCDC77); transcript variant 3; mRNA
Ssc.13482.1.S1_at	ITC.16022.1	8706	B3GALNT1	9606	NM_033168.2	NM_033168	Homo sapiens beta-1;3-N-acetylgalactosaminyltransferase 1 (globoside blood group) (B3GALNT1); transcript variant 3; mRNA
Ssc.13485.1.A1_at	ITC.59388.1606	-	-	-	-	-	MORE INFO AVAILABLE AT www.anexdb.org
Ssc.13492.1.A1_at	ITC.21155.1	100154567	LOC100154567	9823	XM_001928969.1	XM_001928969	PREDICTED: Sus scrofa similar to Nucleoporin Nup43 (p42) (LOC100154567); mRNA
Ssc.13493.1.A1_at	ITC.2.257	8773	SNAP23	9606	NM_003825.2	NM_003825	Homo sapiens synaptosomal-associated protein; 23kDa (SNAP23); transcript variant 1; mRNA
Ssc.13496.1.A1_at	ITC.59401.1807	9677	HISPPD2A	9606	NM_001130859.1	NM_001130859	Homo sapiens histidine acid phosphatase domain containing 2A (HISPPD2A); transcript variant 6; mRNA
Ssc.13499.1.A1_at	ITC.59401.1067	93081	C13orf27	9606	NM_138779.3	NM_138779	Homo sapiens chromosome 13 open reading frame 27 (C13orf27); mRNA
Ssc.1350.1.S1_at	ITC.59385.10	6992	PPP1R11	9606	NM_021959.2	NM_021959	Homo sapiens protein phosphatase 1; regulatory (inhibitor) subunit 11 (PPP1R11); mRNA
Ssc.13508.1.A1_at	ITC.44057.376	51015	ISOC1	9606	NM_016048.2	NM_016048	Homo sapiens isochorismatase domain containing 1 (ISOC1); mRNA
Ssc.13510.1.A1_at	ITC.30086.518			9913	XM_001789368.1	XM_001789368	PREDICTED: Bos taurus similar to endonuclease reverse transcriptase (LOC100141196); mRNA
Ssc.13512.1.A1_at	ITC.30106.55	96459	FNIP1	9606	NM_133372.2	NM_133372	Homo sapiens folliculin interacting protein 1 (FNIP1); transcript variant 1; mRNA
Ssc.13514.1.S1_at	ITC.59374.375	64710	NUCKS1	9606	NM_022731.3	NM_022731	Homo sapiens nuclear casein kinase and cyclin-dependent kinase substrate 1 (NUCKS1); mRNA
Ssc.13518.1.A1_at	gnl|ti|1382499475	5805	PTS	9606	NM_000317.2	NM_000317	Homo sapiens 6-pyruvoyltetrahydropterin synthase (PTS); mRNA
Ssc.13519.1.A1_at	ITC.46124.1	9213	XPR1	9606	NM_001135669.1	NM_001135669	Homo sapiens xenotropic and polytropic retrovirus receptor (XPR1); transcript variant 2; mRNA
Ssc.13519.2.A1_at	ITC.46124.1	9213	XPR1	9606	NM_001135669.1	NM_001135669	Homo sapiens xenotropic and polytropic retrovirus receptor (XPR1); transcript variant 2; mRNA
Ssc.13522.1.S1_at	ITC.59405.4896	530547	UFM1	9913	NM_001046314.1	NM_001046314	Bos taurus ubiquitin-fold modifier 1 (UFM1); mRNA >gi|86823813|gb|BC105359.1| Bos taurus ubiquitin-fold modifier 1; mRNA (cDNA clone MGC:127692 IMAGE:7955313); complete cds
Ssc.13523.1.A1_at	ITC.30079.31	537861	GPN2	9913	NM_001031770.1	NM_001031770	Bos taurus GPN-loop GTPase 2 (GPN2); mRNA >gi|61554085|gb|BT021658.1| Bos taurus hypothetical protein FLJ10349 (FLJ10349); mRNA; complete cds
Ssc.13525.1.A1_at	ITC.25.22	9871	SEC24D	9606	NM_014822.2	NM_014822	Homo sapiens SEC24 family; member D (S. cerevisiae) (SEC24D); mRNA
Ssc.13526.1.A1_at	ITC.45335.1	5810	RAD1	9606	NM_002853.3	NM_002853	Homo sapiens RAD1 homolog (S. pombe) (RAD1); transcript variant 1; mRNA
Ssc.13527.1.A1_at	ITC.45901.1	2591	GALNT3	9606	NM_004482.3	NM_004482	Homo sapiens UDP-N-acetyl-alpha-D-galactosamine:polypeptide N-acetylgalactosaminyltransferase 3 (GalNAc-T3) (GALNT3); mRNA
Ssc.13528.1.A1_at	ITC.30079.942	7003	TEAD1	9606	NM_021961.4	NM_021961	Homo sapiens TEA domain family member 1 (SV40 transcriptional enhancer factor) (TEAD1); mRNA
Ssc.13531.1.A1_at	ITC.16264.1	-	-	-	-	-	MORE INFO AVAILABLE AT www.anexdb.org
Ssc.13533.1.A1_at	gb|CO952831.1|CO952831	-	-	-	-	-	MORE INFO AVAILABLE AT www.anexdb.org
Ssc.13534.1.A1_at	ITC.44057.115	7270	TTF1	9606	NM_007344.2	NM_007344	Homo sapiens transcription termination factor; RNA polymerase I (TTF1); mRNA
Ssc.13535.2.A1_at	ITC.44056.28	4051	CYP4F3	9606	NM_000896.2	NM_000896	Homo sapiens cytochrome P450; family 4; subfamily F; polypeptide 3 (CYP4F3); mRNA
Ssc.1354.1.S1_at	ITC.1.795	51327	ERAF	9606	NM_016633.2	NM_016633	Homo sapiens erythroid associated factor (ERAF); mRNA
Ssc.13541.1.A1_at	ITC.45265.1	22835	ZFP30	9606	NM_014898.2	NM_014898	Homo sapiens zinc finger protein 30 homolog (mouse) (ZFP30); mRNA
Ssc.13545.1.A1_at	gnl|ti|1380350437	94104	C21orf66	9606	NM_016631.3	NM_016631	Homo sapiens chromosome 21 open reading frame 66 (C21orf66); transcript variant 1; mRNA
Ssc.13547.1.A1_at	ITC.2347.1	6875	TAF4B	9606	NM_005640.1	NM_005640	Homo sapiens TAF4b RNA polymerase II; TATA box binding protein (TBP)-associated factor; 105kDa (TAF4B); mRNA
Ssc.13548.1.S1_at	ITC.943.1	51068	NMD3	9606	NM_015938.3	NM_015938	Homo sapiens NMD3 homolog (S. cerevisiae) (NMD3); mRNA
Ssc.13549.1.A1_at	ITC.2.60	83930	STARD3NL	9606	NM_032016.2	NM_032016	Homo sapiens STARD3 N-terminal like (STARD3NL); mRNA >gi|25136919|emb|AJ492267.1|HSA492267 Homo sapiens mRNA for MLN64 N-terminal homolog protein (MENTHO gene)
Ssc.1355.1.S1_at	ITC.30079.151	494448	Cbx6	10090	NM_028763.3	NM_028763	Mus musculus chromobox homolog 6 (Cbx6); mRNA
Ssc.13551.1.S1_at	ITC.7.158	7259	TSPYL1	9606	NM_003309.2	NM_003309	Homo sapiens TSPY-like 1 (TSPYL1); mRNA
Ssc.13553.1.A1_at	ITC.30080.780	9630	GNA14	9606	NM_004297.2	NM_004297	Homo sapiens guanine nucleotide binding protein (G protein); alpha 14 (GNA14); mRNA >gi|24081078|gb|BC027886.1| Homo sapiens guanine nucleotide binding protein (G protein); alpha 14; mRNA (cDNA clone MGC:34487 IMAGE:5221889); complete cds
Ssc.13555.1.A1_at	ITC.45101.1	7707	ZNF148	9606	NM_021964.2	NM_021964	Homo sapiens zinc finger protein 148 (ZNF148); mRNA
Ssc.13555.2.S1_at	ITC.45101.1	7707	ZNF148	9606	NM_021964.2	NM_021964	Homo sapiens zinc finger protein 148 (ZNF148); mRNA
Ssc.13556.1.A1_at	ITC.59388.644	129285	KLRAQ1	9606	NR_024188.1	NR_024188	Homo sapiens KLRAQ motif containing 1 (KLRAQ1); transcript variant 4; transcribed RNA
Ssc.13557.1.A1_at	ITC.30114.117	-	-	-	-	-	MORE INFO AVAILABLE AT www.anexdb.org
Ssc.13558.1.A1_at	ITC.59379.311	133619	PRRC1	9606	NM_130809.3	NM_130809	Homo sapiens proline-rich coiled-coil 1 (PRRC1); mRNA
Ssc.13562.1.A1_at	ITC.1187.3	53354	PANK1	9606	NM_148978.1	NM_148978	Homo sapiens pantothenate kinase 1 (PANK1); transcript variant beta; mRNA
Ssc.13564.1.S1_at	ITC.59405.5039	14682	Gnaq	10090	NM_008139.5	NM_008139	Mus musculus guanine nucleotide binding protein; alpha q polypeptide (Gnaq); mRNA
Ssc.13568.1.A1_at	ITC.16348.2	27125	AFF4	9606	NM_014423.3	NM_014423	Homo sapiens AF4/FMR2 family; member 4 (AFF4); mRNA
Ssc.1357.1.S1_at	ITC.21.76	6218	RPS17	9606	NM_001021.3	NM_001021	Homo sapiens ribosomal protein S17 (RPS17); mRNA
Ssc.13571.1.A1_at	ITC.5.908	64149	C17orf75	9606	NM_022344.2	NM_022344	Homo sapiens chromosome 17 open reading frame 75 (C17orf75); mRNA
Ssc.13573.1.A1_at	ITC.6147.1	60561	RINT1	9606	NM_021930.4	NM_021930	Homo sapiens RAD50 interactor 1 (RINT1); mRNA
Ssc.13574.1.S1_at	ITC.30091.59	6155	RPL27	9606	NM_000988.3	NM_000988	Homo sapiens ribosomal protein L27 (RPL27); mRNA
Ssc.13576.1.S1_at	ITC.59401.493	55081	IFT57	9606	NM_018010.3	NM_018010	Homo sapiens intraflagellar transport 57 homolog (Chlamydomonas) (IFT57); mRNA
Ssc.13577.1.A1_at	ITC.15044.1235	-	-	-	-	-	MORE INFO AVAILABLE AT www.anexdb.org
Ssc.13581.2.S1_at	ITC.44056.1213	92703	TMEM183A	9606	NM_138391.4	NM_138391	Homo sapiens transmembrane protein 183A (TMEM183A); mRNA
Ssc.13582.1.A1_at	ITC.19.41	22764	Zfx	10090	NM_001044386.1	NM_001044386	Mus musculus zinc finger protein X-linked (Zfx); transcript variant 1; mRNA
Ssc.13584.1.A1_at	ITC.45843.1	374354	NHLRC2	9606	NM_198514.2	NM_198514	Homo sapiens NHL repeat containing 2 (NHLRC2); mRNA >gi|21748830|dbj|AK090631.1| Homo sapiens cDNA FLJ33312 fis; clone BNGH42005968; weakly similar to DIPZ PROTEIN
Ssc.13585.1.S3_at	ITC.59405.1703	538650	NLN	9913	NM_001033989.2	NM_001033989	Bos taurus neurolysin (metallopeptidase M3 family) (NLN); mRNA >gi|124829117|gb|BC133350.1| Bos taurus neurolysin (metallopeptidase M3 family); mRNA (cDNA clone MGC:152220 IMAGE:8405980); complete cds
Ssc.13585.7.S1_a_at	gnl|ti|1379950575	9584	RBM39	9606	NM_184234.1	NM_184234	Homo sapiens RNA binding motif protein 39 (RBM39); transcript variant 1; mRNA
Ssc.13585.8.S1_x_at	ITC.15047.211	729362	LOC729362	9606	XR_041521.1	XR_041521	PREDICTED: Homo sapiens misc_RNA (LOC729362); miscRNA
Ssc.13586.1.A1_at	gnl|ti|1379682339	56995	TULP4	9606	NM_001007466.1	NM_001007466	Homo sapiens tubby like protein 4 (TULP4); transcript variant 2; mRNA
Ssc.13587.1.A1_at	ITC.59372.648	288	ANK3	9606	NM_020987.2	NM_020987	Homo sapiens ankyrin 3; node of Ranvier (ankyrin G) (ANK3); transcript variant 1; mRNA
Ssc.13592.1.A1_at	gnl|ti|1381253642	10771	ZMYND11	9606	NM_006624.3	NM_006624	Homo sapiens zinc finger; MYND domain containing 11 (ZMYND11); transcript variant 1; mRNA
Ssc.13593.1.A1_at	gnl|ti|1380636806	3658	IREB2	9606	NM_004136.2	NM_004136	Homo sapiens iron-responsive element binding protein 2 (IREB2); mRNA
Ssc.13595.1.A1_at	ITC.59405.4938	8028	MLLT10	9606	NM_001009569.1	NM_001009569	Homo sapiens myeloid/lymphoid or mixed-lineage leukemia (trithorax homolog; Drosophila); translocated to; 10 (MLLT10); transcript variant 2; mRNA
Ssc.13598.1.A1_at	ITC.44056.2170	55288	RHOT1	9606	NM_018307.3	NM_018307	Homo sapiens ras homolog gene family; member T1 (RHOT1); transcript variant 3; mRNA
Ssc.136.1.S1_at	ITC.30094.17	7433	VIPR1	9606	NM_004624.3	NM_004624	Homo sapiens vasoactive intestinal peptide receptor 1 (VIPR1); mRNA
Ssc.1360.1.S1_at	gnl|ti|1382791894	28977	MRPL42	9606	NM_172177.2	NM_172177	Homo sapiens mitochondrial ribosomal protein L42 (MRPL42); nuclear gene encoding mitochondrial protein; transcript variant 2; mRNA
Ssc.13600.1.S1_at	ITC.49838.1	537861	GPN2	9913	NM_001031770.1	NM_001031770	Bos taurus GPN-loop GTPase 2 (GPN2); mRNA >gi|61554085|gb|BT021658.1| Bos taurus hypothetical protein FLJ10349 (FLJ10349); mRNA; complete cds
Ssc.13603.1.S1_at	ITC.44070.11	54916	C14orf101	9606	NM_017799.3	NM_017799	Homo sapiens chromosome 14 open reading frame 101 (C14orf101); mRNA
Ssc.13606.1.A1_at	ITC.16050.1	54822	TRPM7	9606	NM_017672.3	NM_017672	Homo sapiens transient receptor potential cation channel; subfamily M; member 7 (TRPM7); mRNA
Ssc.13609.1.A1_at	ITC.1.1416	27292	DIMT1L	9606	NM_014473.2	NM_014473	Homo sapiens DIM1 dimethyladenosine transferase 1-like (S. cerevisiae) (DIMT1L); mRNA
Ssc.1361.1.S1_at	ITC.15044.2095	200185	KRTCAP2	9606	NM_173852.3	NM_173852	Homo sapiens keratinocyte associated protein 2 (KRTCAP2); mRNA
Ssc.13610.1.A1_at	ITC.17877.1	23214	XPO6	9606	NM_015171.2	NM_015171	Homo sapiens exportin 6 (XPO6); mRNA >gi|71891777|dbj|AB002368.3| Homo sapiens mRNA for KIAA0370 protein; partial cds
Ssc.13611.1.A1_at	ITC.59379.319	-	-	-	-	-	MORE INFO AVAILABLE AT www.anexdb.org
Ssc.13612.1.A1_at	ITC.46228.1	774	CACNA1B	9606	NM_000718.2	NM_000718	Homo sapiens calcium channel; voltage-dependent; N type; alpha 1B subunit (CACNA1B); mRNA
Ssc.13616.1.S1_at	ITC.30089.162	64397	ZFP106	9606	NM_022473.1	NM_022473	Homo sapiens zinc finger protein 106 homolog (mouse) (ZFP106); mRNA >gi|11493839|gb|AF205632.1|AF205632 Homo sapiens zinc finger protein 106 (ZFP106) mRNA; complete cds
Ssc.13616.2.S1_at	ITC.30089.162	64397	ZFP106	9606	NM_022473.1	NM_022473	Homo sapiens zinc finger protein 106 homolog (mouse) (ZFP106); mRNA >gi|11493839|gb|AF205632.1|AF205632 Homo sapiens zinc finger protein 106 (ZFP106) mRNA; complete cds
Ssc.1362.1.S1_at	ITC.59388.2801	28988	DBNL	9606	NM_001122956.1	NM_001122956	Homo sapiens drebrin-like (DBNL); transcript variant 3; mRNA
Ssc.13628.1.A1_at	gnl|ti|1374622817	801	CALM1	9606	NM_006888.3	NM_006888	Homo sapiens calmodulin 1 (phosphorylase kinase; delta) (CALM1); mRNA
Ssc.1363.1.S1_at	ITC.16014.3	112812	FDX1L	9606	NM_001031734.2	NM_001031734	Homo sapiens ferredoxin 1-like (FDX1L); mRNA
Ssc.13630.1.A1_at	ITC.16061.4	26046	ZNF294	9606	NM_015565.1	NM_015565	Homo sapiens zinc finger protein 294 (ZNF294); mRNA
Ssc.13630.2.A1_at	ITC.16061.4	26046	ZNF294	9606	NM_015565.1	NM_015565	Homo sapiens zinc finger protein 294 (ZNF294); mRNA
Ssc.13630.3.A1_at	ITC.16061.4	26046	ZNF294	9606	NM_015565.1	NM_015565	Homo sapiens zinc finger protein 294 (ZNF294); mRNA
Ssc.13633.1.A1_at	ITC.16078.2	10973	ASCC3	9606	NM_006828.2	NM_006828	Homo sapiens activating signal cointegrator 1 complex subunit 3 (ASCC3); transcript variant 1; mRNA
Ssc.13637.1.A1_at	ITC.15062.175	5578	PRKCA	9606	NM_002737.2	NM_002737	Homo sapiens protein kinase C; alpha (PRKCA); mRNA
Ssc.13638.1.A1_a_at	ITC.15046.405	79960	PHF17	9606	NM_199320.2	NM_199320	Homo sapiens PHD finger protein 17 (PHF17); transcript variant L; mRNA
Ssc.13638.2.A1_a_at	ITC.15046.315	79960	PHF17	9606	NM_199320.2	NM_199320	Homo sapiens PHD finger protein 17 (PHF17); transcript variant L; mRNA
Ssc.13642.1.A1_at	gb|DB805918.1|DB805918	-	-	-	-	-	MORE INFO AVAILABLE AT www.anexdb.org
Ssc.13644.1.A1_at	ITC.1329.1	329679	Fnip2	10090	XM_907047.3	XM_907047	PREDICTED: Mus musculus RIKEN cDNA D630023B12 gene (D630023B12Rik); mRNA
Ssc.13646.1.A1_at	ITC.6099.1	57089	ENTPD7	9606	NM_020354.3	NM_020354	Homo sapiens ectonucleoside triphosphate diphosphohydrolase 7 (ENTPD7); mRNA
Ssc.13648.1.A1_at	ITC.45587.1	55631	LRRC40	9606	NM_017768.3	NM_017768	Homo sapiens leucine rich repeat containing 40 (LRRC40); mRNA >gi|10434637|dbj|AK022951.1| Homo sapiens cDNA FLJ12889 fis; clone NT2RP2004098; weakly similar to ADENYLATE CYCLASE (EC 4.6.1.1)
Ssc.13649.1.S1_at	ITC.59405.1521	9531	BAG3	9606	NM_004281.3	NM_004281	Homo sapiens BCL2-associated athanogene 3 (BAG3); mRNA
Ssc.13649.2.S1_a_at	ITC.59405.1521	9531	BAG3	9606	NM_004281.3	NM_004281	Homo sapiens BCL2-associated athanogene 3 (BAG3); mRNA
Ssc.13654.1.A1_at	ITC.30087.251	9789	SPCS2	9606	NM_014752.2	NM_014752	Homo sapiens signal peptidase complex subunit 2 homolog (S. cerevisiae) (SPCS2); mRNA
Ssc.13656.1.S1_at	ITC.44057.42	56950	SMYD2	9606	NM_020197.2	NM_020197	Homo sapiens SET and MYND domain containing 2 (SMYD2); mRNA
Ssc.13657.1.A1_at	gnl|ti|1382487060	22807	IKZF2	9606	NM_016260.2	NM_016260	Homo sapiens IKAROS family zinc finger 2 (Helios) (IKZF2); transcript variant 1; mRNA
Ssc.13659.1.A1_at	ITC.16266.1	8323	FZD6	9606	NM_003506.2	NM_003506	Homo sapiens frizzled homolog 6 (Drosophila) (FZD6); mRNA
Ssc.1366.1.S1_at	gnl|ti|1380359743	79137	FAM134A	9606	NM_024293.4	NM_024293	Homo sapiens family with sequence similarity 134; member A (FAM134A); mRNA
Ssc.1366.2.S1_at	gnl|ti|1382580076	79137	FAM134A	9606	NM_024293.4	NM_024293	Homo sapiens family with sequence similarity 134; member A (FAM134A); mRNA
Ssc.13661.1.A1_at	ITC.21020.1	84332	DYDC2	9606	NM_032372.4	NM_032372	Homo sapiens DPY30 domain containing 2 (DYDC2); mRNA
Ssc.13662.1.A1_at	ITC.5.59	9267	CYTH1	9606	NM_017456.2	NM_017456	Homo sapiens cytohesin 1 (CYTH1); transcript variant 2; mRNA
Ssc.13663.1.A1_at	ITC.44059.176	6432	SFRS7	9606	NM_001031684.2	NM_001031684	Homo sapiens splicing factor; arginine/serine-rich 7; 35kDa (SFRS7); mRNA
Ssc.13665.1.A1_at	ITC.30671.2	10389	SCML2	9606	NM_006089.2	NM_006089	Homo sapiens sex comb on midleg-like 2 (Drosophila) (SCML2); mRNA
Ssc.13668.1.A1_a_at	ITC.30.32	7347	UCHL3	9606	NM_006002.3	NM_006002	Homo sapiens ubiquitin carboxyl-terminal esterase L3 (ubiquitin thiolesterase) (UCHL3); mRNA >gi|34783295|gb|BC018125.2| Homo sapiens ubiquitin carboxyl-terminal esterase L3 (ubiquitin thiolesterase); mRNA (cDNA clone MGC:9190 IMAGE:3887201); complete cds
Ssc.1367.1.A1_at	ITC.45086.1	6674	SPAG1	9606	NM_172218.1	NM_172218	Homo sapiens sperm associated antigen 1 (SPAG1); transcript variant 2; mRNA
Ssc.13675.1.A1_at	ITC.44891.3	55255	WDR41	9606	NM_018268.2	NM_018268	Homo sapiens WD repeat domain 41 (WDR41); mRNA
Ssc.13677.1.A1_at	ITC.16260.1	29068	ZBTB44	9606	NM_014155.4	NM_014155	Homo sapiens zinc finger and BTB domain containing 44 (ZBTB44); mRNA
Ssc.1368.1.A1_at	ITC.30080.500	25853	WDR40A	9606	NM_015397.2	NM_015397	Homo sapiens WD repeat domain 40A (WDR40A); mRNA
Ssc.13681.1.S1_at	ITC.15833.1	55236	UBA6	9606	NM_018227.5	NM_018227	Homo sapiens ubiquitin-like modifier activating enzyme 6 (UBA6); mRNA
Ssc.13684.1.A1_at	gb|BP169662.1|BP169662	-	-	-	-	-	MORE INFO AVAILABLE AT www.anexdb.org
Ssc.13686.1.A1_at	ITC.59405.4377	26258	PLDN	9606	NM_012388.2	NM_012388	Homo sapiens pallidin homolog (mouse) (PLDN); mRNA
Ssc.13699.1.A1_at	ITC.59388.127	677850	SNORD1C	9606	NR_004397.1	NR_004397	Homo sapiens small nucleolar RNA; C/D box 1C (SNORD1C); non-coding RNA >gi|33468422|emb|AJ543326.1|HSA543326 Homo sapiens R38c snoRNA
Ssc.13700.1.A1_at	ITC.30080.1363	51567	TTRAP	9606	NM_016614.2	NM_016614	Homo sapiens TRAF and TNF receptor associated protein (TTRAP); mRNA
Ssc.13701.1.S1_at	ITC.12.3	65123	INTS3	9606	NM_023015.3	NM_023015	Homo sapiens integrator complex subunit 3 (INTS3); mRNA
Ssc.13701.2.A1_at	gb|BQ603231.1|BQ603231	-	-	-	-	-	MORE INFO AVAILABLE AT www.anexdb.org
Ssc.13707.1.A1_at	ITC.59371.235	537861	GPN2	9913	NM_001031770.1	NM_001031770	Bos taurus GPN-loop GTPase 2 (GPN2); mRNA >gi|61554085|gb|BT021658.1| Bos taurus hypothetical protein FLJ10349 (FLJ10349); mRNA; complete cds
Ssc.13709.1.S1_at	ITC.15947.1	254170	FBXO33	9606	NM_203301.2	NM_203301	Homo sapiens F-box protein 33 (FBXO33); mRNA
Ssc.13711.1.S1_at	ITC.1443.2	5608	MAP2K6	9606	NM_002758.3	NM_002758	Homo sapiens mitogen-activated protein kinase kinase 6 (MAP2K6); mRNA
Ssc.13712.1.S1_at	gnl|ti|1380112485	27183	VPS4A	9606	NM_013245.2	NM_013245	Homo sapiens vacuolar protein sorting 4 homolog A (S. cerevisiae) (VPS4A); mRNA >gi|14028570|gb|AF255952.1|AF255952 Homo sapiens vacuolar protein sorting VPS4-1 (VPS4-1) gene; complete cds
Ssc.13713.1.A1_at	ITC.30801.1	55870	ASH1L	9606	NM_018489.2	NM_018489	Homo sapiens ash1 (absent; small; or homeotic)-like (Drosophila) (ASH1L); mRNA
Ssc.13715.1.S1_at	ITC.15044.951	3550	IK	9606	NM_006083.3	NM_006083	Homo sapiens IK cytokine; down-regulator of HLA II (IK); mRNA
Ssc.13719.1.A1_at	ITC.15048.352	5495	PPM1B	9606	NM_002706.4	NM_002706	Homo sapiens protein phosphatase 1B (formerly 2C); magnesium-dependent; beta isoform (PPM1B); transcript variant 1; mRNA
Ssc.13719.2.A1_a_at	ITC.15048.343	5495	PPM1B	9606	NM_002706.4	NM_002706	Homo sapiens protein phosphatase 1B (formerly 2C); magnesium-dependent; beta isoform (PPM1B); transcript variant 1; mRNA
Ssc.1372.1.A1_at	ITC.59405.4905	22837	COBLL1	9606	NM_014900.3	NM_014900	Homo sapiens COBL-like 1 (COBLL1); mRNA
Ssc.13723.1.S1_at	ITC.59385.4	10006	ABI1	9606	NM_001012751.1	NM_001012751	Homo sapiens abl-interactor 1 (ABI1); transcript variant 3; mRNA
Ssc.13723.2.S1_at	ITC.59385.4	10006	ABI1	9606	NM_001012751.1	NM_001012751	Homo sapiens abl-interactor 1 (ABI1); transcript variant 3; mRNA
Ssc.13734.1.A1_at	ITC.32398.1	-	-	-	-	-	MORE INFO AVAILABLE AT www.anexdb.org
Ssc.13735.1.A1_at	ITC.59401.1233	8559	PRPF18	9606	NM_003675.3	NM_003675	Homo sapiens PRP18 pre-mRNA processing factor 18 homolog (S. cerevisiae) (PRPF18); mRNA
Ssc.1374.1.S1_at	ITC.30079.1371	10043	TOM1	9606	NR_024195.1	NR_024195	Homo sapiens target of myb1 (chicken) (TOM1); transcript variant 6; transcribed RNA
Ssc.13740.1.A1_at	ITC.44056.1413	135154	C6orf57	9606	NM_145267.2	NM_145267	Homo sapiens chromosome 6 open reading frame 57 (C6orf57); mRNA
Ssc.13741.1.A1_at	ITC.28139.1	23196	FAM120A	9606	NM_014612.3	NM_014612	Homo sapiens family with sequence similarity 120A (FAM120A); mRNA
Ssc.13743.1.S1_at	ITC.30083.1095	51527	C14orf129	9606	NM_016472.3	NM_016472	Homo sapiens chromosome 14 open reading frame 129 (C14orf129); mRNA >gi|34189223|gb|BC004818.2| Homo sapiens chromosome 14 open reading frame 129; mRNA (cDNA clone MGC:4945 IMAGE:3449501); complete cds
Ssc.13744.1.A1_at	ITC.59401.1129	654323	LOC654323	9823	NM_001038000.1	NM_001038000	Sus scrofa FKBP1A-like (LOC654323); mRNA >gi|61098746|gb|AY820760.1| Sus scrofa FKBP1A-like mRNA; complete cds
Ssc.13746.1.S1_at	ITC.15862.1	94081	SFXN1	9606	NM_022754.5	NM_022754	Homo sapiens sideroflexin 1 (SFXN1); mRNA
Ssc.13749.1.A1_at	ITC.47604.1	-	-	-	-	-	MORE INFO AVAILABLE AT www.anexdb.org
Ssc.13754.1.A1_at	ITC.44921.1	615687	TXNDC10	9913	NM_001102289.1	NM_001102289	Bos taurus thioredoxin domain containing 10 (TXNDC10); mRNA >gi|151554047|gb|BC147887.1| Bos taurus thioredoxin domain containing 10; mRNA (cDNA clone MGC:152463 IMAGE:8404531); complete cds
Ssc.13757.1.S1_at	ITC.18376.1	9318	COPS2	9606	NM_004236.2	NM_004236	Homo sapiens COP9 constitutive photomorphogenic homolog subunit 2 (Arabidopsis) (COPS2); mRNA
Ssc.13758.1.A1_at	ITC.918.2	5911	RAP2A	9606	NM_021033.6	NM_021033	Homo sapiens RAP2A; member of RAS oncogene family (RAP2A); mRNA
Ssc.13759.1.S1_at	ITC.15046.50	10844	TUBGCP2	9606	NM_006659.2	NM_006659	Homo sapiens tubulin; gamma complex associated protein 2 (TUBGCP2); mRNA
Ssc.13759.2.S1_at	ITC.15046.50	10844	TUBGCP2	9606	NM_006659.2	NM_006659	Homo sapiens tubulin; gamma complex associated protein 2 (TUBGCP2); mRNA
Ssc.1376.1.S1_at	ITC.30094.152	57157	PHTF2	9606	NM_001127358.1	NM_001127358	Homo sapiens putative homeodomain transcription factor 2 (PHTF2); transcript variant 3; mRNA
Ssc.13760.1.S1_a_at	gnl|ti|1381337924	9987	HNRPDL	9606	NM_031372.2	NM_031372	Homo sapiens heterogeneous nuclear ribonucleoprotein D-like (HNRPDL); transcript variant 2; mRNA
Ssc.13762.1.S1_at	ITC.15044.773	124583	CANT1	9606	NM_138793.2	NM_138793	Homo sapiens calcium activated nucleotidase 1 (CANT1); mRNA >gi|22760291|dbj|AK074687.1| Homo sapiens cDNA FLJ90206 fis; clone MAMMA1001978; highly similar to Ca2+-dependent endoplasmic reticulum nucleoside diphosphatase
Ssc.13763.1.S1_at	ITC.30080.1833	27430	MAT2B	9606	NM_182796.1	NM_182796	Homo sapiens methionine adenosyltransferase II; beta (MAT2B); transcript variant 2; mRNA
Ssc.13763.2.A1_at	ITC.30080.573	27430	MAT2B	9606	NM_182796.1	NM_182796	Homo sapiens methionine adenosyltransferase II; beta (MAT2B); transcript variant 2; mRNA
Ssc.13764.1.S1_at	ITC.30079.1832	6167	RPL37	9606	NM_000997.4	NM_000997	Homo sapiens ribosomal protein L37 (RPL37); mRNA
Ssc.13765.1.A1_at	gnl|ti|1377966239	3906	LALBA	9606	NM_002289.2	NM_002289	Homo sapiens lactalbumin; alpha- (LALBA); mRNA
Ssc.13766.1.A1_at	ITC.30079.741	4170	MCL1	9606	NM_021960.3	NM_021960	Homo sapiens myeloid cell leukemia sequence 1 (BCL2-related) (MCL1); transcript variant 1; mRNA
Ssc.13767.1.A1_at	ITC.34.10	3187	HNRNPH1	9606	NM_005520.2	NM_005520	Homo sapiens heterogeneous nuclear ribonucleoprotein H1 (H) (HNRNPH1); mRNA
Ssc.13768.1.S1_at	ITC.59388.1142	56893	UBQLN4	9606	NM_020131.3	NM_020131	Homo sapiens ubiquilin 4 (UBQLN4); mRNA >gi|39794686|gb|BC063841.1| Homo sapiens ubiquilin 4; mRNA (cDNA clone MGC:74959 IMAGE:6183942); complete cds
Ssc.13769.1.S1_at	ITC.23.31	728320	LOC728320	9606	XM_001127175.1	XM_001127175	PREDICTED: Homo sapiens hypothetical LOC728320 (LOC728320); mRNA
Ssc.1377.2.S1_at	ITC.59405.3354	241226	Itga8	10090	NM_001001309.2	NM_001001309	Mus musculus integrin alpha 8 (Itga8); mRNA
Ssc.1377.3.S1_at	ITC.59405.3354	241226	Itga8	10090	NM_001001309.2	NM_001001309	Mus musculus integrin alpha 8 (Itga8); mRNA
Ssc.13771.1.S1_at	ITC.59388.771	80011	NIP30	9606	NM_024946.2	NM_024946	Homo sapiens NEFA-interacting nuclear protein NIP30 (NIP30); mRNA
Ssc.13773.1.S1_at	ITC.30088.115	4261	CIITA	9606	NM_000246.3	NM_000246	Homo sapiens class II; major histocompatibility complex; transactivator (CIITA); mRNA
Ssc.13774.1.S1_at	ITC.15046.551	6206	RPS12	9606	NM_001016.3	NM_001016	Homo sapiens ribosomal protein S12 (RPS12); mRNA
Ssc.13776.1.S1_at	ITC.59405.4149	22978	NT5C2	9606	NM_001134373.1	NM_001134373	Homo sapiens 5'-nucleotidase; cytosolic II (NT5C2); transcript variant 2; mRNA
Ssc.13777.1.S1_at	ITC.59408.789	3108	HLA-DMA	9606	NM_006120.3	NM_006120	Homo sapiens major histocompatibility complex; class II; DM alpha (HLA-DMA); mRNA
Ssc.13777.2.S1_at	ITC.59408.1565	511378	TMEM97	9913	NM_001034403.1	NM_001034403	Bos taurus transmembrane protein 97 (TMEM97); mRNA >gi|75517017|gb|BC104594.1| Bos taurus transmembrane protein 97; mRNA (cDNA clone MGC:128928 IMAGE:8120447); complete cds
Ssc.13778.1.S1_at	ITC.44056.1223	380794	Ighg	10090	XM_001472541.1	XM_001472541	PREDICTED: Mus musculus similar to immunoglobulin gamma 2A chain (LOC100048855); mRNA
[truncated: 12,038 more rows]

## Sheet: Affy_Data
Probe	pstime	p_time for nonshed	p_time for shed	p_shed at time0	p_shed at time2	qstime	qValue LS1_D0/D2	qValue PS1_D2/D0	qValue D0_PS1/LS1	qValue D2_PS1/LS1	nonshed time0	nonshed time2	shed time0	shed time2	FC LS1_D2/D0	FC PS1_D2/D0	FC D0_PS1/LS1	FC D2_PS1/LS1	RefSeq ID	Gene
AFFX-Ss_18SrRNA_at	0.470455	0.420152	0.0443412	0.219599	0.0336764	0.348012	0.439974	0.0768131	0.713678	0.133724	0.8423	0.7029	0.6458	0.3456	0.86988	0.74067	0.821601	0.699563	NR_003286	LOC100008588
AFFX-Ss_Actin_3_s_at	0.139079	0.468892	0.134255	0.715509	0.236061	0.180633	0.460427	0.153542	0.78508	0.300867	-0.2483	-0.425	-0.3619	-0.04585	0.838031	1.3717	0.892615	1.46104	NM_001100	ACTA1
AFFX-Ss_Actin_5_s_at	0.156927	0.495495	0.149355	0.743454	0.367609	0.191967	0.472026	0.164537	0.788127	0.370437	0.6817	0.747	0.7302	0.6112	1.06748	0.887808	1.0497	0.873017	NM_001100	ACTA1
AFFX-Ss_Actin_M_s_at	0.0830486	0.292556	0.118085	0.613497	0.213046	0.138819	0.3768	0.142271	0.769177	0.286615	-0.5877	-0.3894	-0.4605	-0.712	1.21933	0.777633	1.13564	0.724264	NM_001100	ACTA1
AFFX-Ss_Angioten_3_s_at	0.276667	0.95411	0.114147	0.0270275	0.333205	0.259561	0.608957	0.139382	0.711383	0.353884	-0.6194	-0.6334	-1.2199	-0.8787	0.986098	1.40663	0.548537	0.78247	NM_020726	NLN
AFFX-Ss_CTLA4recp_5_s_at	0.677043	0.0747783	0.115657	0.693799	0.331794	0.422383	0.214466	0.140557	0.78104	0.353286	-1.6245	-0.8439	-1.7743	-1.2181	2.18278	1.74403	0.86088	0.687839	NM_005214	CTLA4
AFFX-Ss_ErythRec_M_at	0.134145	0.424907	0.14705	0.658677	0.221591	0.177454	0.441695	0.162932	0.774732	0.29151	-0.4923	-0.2618	-0.3386	-0.6979	1.25923	0.698165	1.16614	0.646553	NM_000121	EPOR
AFFX-Ss_Gapdh_3_at	0.0119787	0.100177	7.69277e-05	0.771172	0.00599351	0.0557656	0.239392	0.00188457	0.789762	0.0725311	3.3696	3.6256	3.3214	4.1527	1.29175	2.2963	0.952943	1.69401	NM_002046	GAPDH
AFFX-Ss_Gapdh_5_at	0.627365	0.0228992	0.00284673	0.485933	0.231823	0.405525	0.134863	0.0137755	0.749775	0.29808	2.4376	2.7652	2.5393	2.9429	1.38763	1.4972	1.10705	1.19447	NM_002046	GAPDH
AFFX-Ss_Gapdh_M_at	0.00327506	0.681691	0.00010617	0.297103	0.00199314	0.0333389	0.535074	0.00228027	0.726232	0.0547735	2.314	2.3856	2.1134	3.0826	1.07423	2.63583	0.81824	2.00772	-	-
AFFX-Ss_IRP_3_at	0.0725423	0.422013	0.0561096	0.0713279	0.501065	0.12934	0.440568	0.0891965	0.711383	0.428348	1.9021	1.4269	0.7967	1.8201	0.621761	2.78264	0.331078	1.48171	NM_080657	RSAD2
AFFX-Ss_IRP_M_at	0.10566	0.274177	0.186284	0.235903	0.377617	0.157213	0.367592	0.18879	0.717832	0.375238	-0.09888	-0.5663	-0.6389	-0.1688	0.626617	1.60015	0.582737	1.4881	NM_080657	RSAD2
AFFX-SSC-18SrRNA_at	0.401376	0.615786	0.0756119	0.895596	0.219418	0.319535	0.514432	0.107441	0.803928	0.290303	1.6186	1.8379	1.6746	2.3744	1.2452	2.01335	1.0576	1.71001	NR_003286	LOC100008588
AFFX-SSC-28SrRNA_at	0.945864	0.179876	0.12968	0.453688	0.495844	0.499454	0.306671	0.150679	0.745551	0.426348	1.7706	1.5486	1.6235	1.4151	0.800915	0.811882	0.863208	0.875027	-	-
AFFX-SSC-28SrRNA_s_at	0.623532	0.0977003	0.0145976	0.645724	0.386004	0.404173	0.236913	0.0381758	0.773036	0.378652	3.2072	3.0173	3.1338	2.877	0.827042	0.773523	0.929229	0.869097	-	-
AFFX-SSC-5SrRNA_at	0.849293	0.267703	0.283892	0.274761	0.327614	0.474339	0.363587	0.244216	0.724404	0.35127	1.0772	0.9543	0.8381	0.7414	0.884352	0.907828	0.787336	0.808237	-	-
AFFX-Ssc-actin-3_at	0.00083238	0.0239045	0.00135406	0.994581	0.0281513	0.0199334	0.136773	0.00879851	0.819433	0.125696	5.1477	5.2742	5.1485	4.9702	1.13485	0.836691	1.0008	0.737861	NM_001614	ACTG1
AFFX-Ssc-actin-5_at	0.368967	0.692613	0.345144	0.64667	0.125744	0.304446	0.537742	0.27431	0.773036	0.227159	2.415	2.368	2.4721	2.566	0.954087	1.09845	1.05876	1.21896	NM_001614	ACTG1
AFFX-Ssc-actin-5_x_at	0.680651	0.886107	0.63457	0.31041	0.128781	0.423235	0.592756	0.39192	0.730298	0.228737	3.0402	3.0181	3.1963	3.2569	0.978142	1.06247	1.16894	1.26972	NM_001614	ACTG1
AFFX-Ssc-actin-M_at	0.250203	0.188831	0.845687	0.787464	0.384148	0.245588	0.312239	0.457623	0.791658	0.377856	4.2693	4.4103	4.306	4.2899	1.15142	0.984029	1.03738	0.886566	-	-
AFFX-Ssc-ef1a-3_at	1.47236e-05	0.0392692	2.65506e-06	0.431737	0.0341691	0.00390701	0.166348	0.00052126	0.742186	0.13434	5.3883	5.4686	5.4848	5.174	1.08361	0.73286	1.10131	0.744829	NM_001402	EEF1A1
AFFX-Ssc-ef1a-5_at	0.46794	0.196458	0.0189799	0.0973033	0.342006	0.346943	0.317671	0.0446261	0.711383	0.357434	4.7594	4.6115	4.9901	4.7389	0.862517	0.777867	1.25948	1.13587	NM_001402	EEF1A1
AFFX-Ssc-ef1a-M_at	0.00018394	0.318118	1.84236e-05	0.301049	0.0182803	0.0125821	0.390937	0.00109013	0.727111	0.10684	5.3212	5.3697	5.4277	5.093	1.0497	0.715553	1.11238	0.758282	NM_001402	EEF1A1
AFFX-Ssc-gapdh-3_at	0.00518337	0.00328911	0.365657	0.982335	0.0331717	0.0398247	0.0734807	0.283555	0.817988	0.133282	5.295	5.5854	5.2918	5.2367	1.33696	0.946391	0.996805	0.705605	NM_002046	GAPDH
AFFX-Ssc-gapdh-3_s_at	0.101895	0.0620471	0.00052495	0.21049	0.442591	0.154213	0.197805	0.00514383	0.712284	0.404392	4.497	4.7547	4.3201	4.8612	1.29395	1.7179	0.837864	1.11238	NM_002046	GAPDH
AFFX-Ssc-gapdh-5_at	0.0066605	0.00063097	0.397271	0.47766	0.190278	0.0438718	0.0485991	0.298044	0.748362	0.272052	4.7519	5.1397	4.8673	4.9195	1.47374	1.05359	1.12232	0.802358	NM_002046	GAPDH
AFFX-Ssc-gapdh-5_s_at	0.219151	0.00741588	0.0545457	0.89158	0.435667	0.22822	0.0930061	0.0878118	0.803258	0.401135	4.2946	4.6922	4.3229	4.5282	1.48825	1.22789	1.0287	0.848742	NM_002046	GAPDH
AFFX-Ssc-gapdh-M_at	0.778021	0.00607605	0.00360424	0.728624	0.545852	0.454274	0.0878516	0.0156554	0.786825	0.445759	4.786	5.1071	4.7424	5.0308	1.37864	1.33429	0.957337	0.926538	-	-
AFFX-Ssc-gapdh-M_s_at	0.0298332	0.0326596	8.158e-05	0.557977	0.0658088	0.0833583	0.154754	0.00196118	0.758785	0.172026	3.6414	3.9683	3.5421	4.3005	1.38666	2.13486	0.905471	1.39403	NM_002046	GAPDH
RPTR-Ssc-J01636-1_at	0.246982	0.458487	0.346696	0.120098	0.954929	0.243948	0.456304	0.275041	0.711383	0.568856	-0.06323	-0.3812	-0.6906	-0.3593	0.727625	1.39278	0.533994	1.02214	XM_001718888	LOC100130107
Ssc.1.1.S1_at	0.0428215	0.53708	0.0155661	0.535735	0.0247054	0.0989368	0.487599	0.0397506	0.755677	0.119349	-1.0528	-0.8076	-0.8282	-1.687	1.27788	0.42367	1.25182	0.415032	NM_000348	SRD5A2
Ssc.100.1.S1_at	0.272705	0.687786	0.0450483	0.983844	0.1741	0.257381	0.536492	0.0776814	0.817988	0.261231	-0.1176	-0.01018	-0.1232	0.3761	1.1134	1.64757	0.994416	1.4715	NM_000594	TNF
Ssc.10000.1.A1_at	0.514825	0.380099	0.0576141	0.496572	0.819759	0.366057	0.42215	0.0905419	0.751035	0.533066	-1.5379	-1.1367	-1.823	-1.0418	1.49362	2.18409	0.751939	1.09955	NM_001011703	FAM125B
Ssc.10003.1.S1_at	0.0672181	0.40923	0.0521084	0.94066	0.0336604	0.124163	0.434756	0.0854053	0.810065	0.133724	0.9196	0.8436	0.9276	1.09	0.926816	1.17633	1.00803	1.27941	NM_018247	TMEM30A
Ssc.10005.1.S1_at	0.703326	0.696735	0.900494	0.771076	0.803959	0.430875	0.538546	0.472466	0.789762	0.529536	-0.8945	-0.9753	-0.9495	-0.9284	0.922378	1.02132	0.946485	1.04802	NM_001100409	SENP6
Ssc.10008.1.A1_at	0.237183	0.126512	0.974447	0.301046	0.513652	0.23843	0.264033	0.491682	0.727111	0.432899	0.3664	0.6287	0.5252	0.5295	1.29992	1.00431	1.1721	0.905562	NM_007245	ATXN2L
Ssc.1001.1.A1_at	0.360417	0.321867	0.815867	0.994924	0.203748	0.300191	0.392615	0.449726	0.819433	0.280463	-2.2867	-2.9454	-2.2905	-2.166	0.517524	1.13258	0.996207	2.18016	NM_001105464	ROR2
Ssc.10015.1.A1_at	2.0014e-05	7.47693e-07	0.0239334	0.422463	0.0839091	0.00472075	0.00383526	0.0518756	0.741662	0.189578	0.8621	0.1793	0.6906	0.578	0.5052	0.893508	0.8424	1.48989	NM_022780	RMND5A
Ssc.10019.1.A1_at	0.157583	0.925727	0.0405484	0.982366	0.0500574	0.192455	0.602752	0.0722457	0.817988	0.154945	-0.4852	-0.4996	-0.4821	-0.2052	0.985703	1.31903	1.0031	1.34232	NM_133975	Trip12
Ssc.1002.1.A1_at	0.127938	0.00448363	0.068567	0.99731	0.216758	0.172995	0.0771765	0.100926	0.819929	0.28882	2.2507	1.8722	2.2513	2.085	0.684888	0.846792	1.0006	1.23714	NM_003016	SFRS2
Ssc.10022.1.A1_at	0.00924083	0.33361	0.00016084	0.139619	0.0303725	0.0495498	0.398611	0.00282787	0.711383	0.12935	1.6604	1.9701	1.1378	2.7724	1.36302	5.12741	0.592977	2.23067	NM_002357	MXD1
Ssc.10023.1.A1_at	0.0128862	0.736038	0.00059827	0.0622005	0.132767	0.0576973	0.55028	0.00557747	0.711383	0.231748	0.8725	0.9208	0.5541	1.1717	1.04949	1.85447	0.727312	1.28518	NM_021964	ZNF148
Ssc.10024.1.A1_at	0.348135	0.816895	0.0985784	0.678304	0.542097	0.295527	0.574949	0.127084	0.778021	0.444411	-1.2209	-1.1166	-1.4476	-0.7821	1.10993	1.94546	0.79716	1.39724	NM_014593	CXXC1
Ssc.10025.1.S1_at	0.642537	0.0130628	0.001638	0.944904	0.801693	0.410878	0.11232	0.0098301	0.810673	0.52911	0.7187	1.1758	0.6994	1.2461	1.57949	1.72754	0.980885	1.07283	NM_005195	CEBPD
Ssc.10025.2.S1_at	0.931327	0.824616	0.684139	0.981441	0.884633	0.49525	0.576783	0.408035	0.817781	0.550145	-0.855	-0.7687	-0.8468	-0.7171	1.09013	1.13849	1.00823	1.05295	NM_005195	CEBPD
Ssc.10025.3.S1_at	0.00329513	0.0302789	1.02532e-05	0.244889	0.157192	0.0333389	0.150645	0.00088068	0.721602	0.24859	1.7628	2.1894	1.376	2.6683	1.53204	3.64115	0.679227	1.6143	NM_005195	CEBPD
Ssc.10026.1.A1_at	0.940262	0.863136	0.926069	0.770497	0.69317	0.497796	0.586846	0.479237	0.789762	0.494466	0.164	0.1977	0.1108	0.1255	1.03427	1.01481	0.94819	0.930345	NM_001105407	SUB1
Ssc.10029.1.S1_at	0.12447	0.965965	0.0288255	0.114939	0.513287	0.170399	0.612356	0.0583858	0.711383	0.432863	2.7232	2.7136	2.3783	2.8519	0.990446	1.60576	0.708291	1.14832	NM_002716	PPP2R1B
Ssc.10030.1.A1_at	0.193818	0.553262	0.175868	0.852765	0.178303	0.213741	0.493261	0.182296	0.799538	0.264137	-2.1816	-1.83	-2.0591	-2.7481	1.42134	0.502078	1.13032	0.399277	NM_001031770	GPN2
Ssc.10031.1.A1_at	0.0177481	0.680106	0.00308284	0.534648	0.00320472	0.0668476	0.534396	0.0144188	0.755677	0.0611038	0.6099	0.494	0.4488	1.3736	0.890564	2.52136	0.851207	2.40994	NR_003190	LOC162632
Ssc.10033.1.A1_at	0.00370754	0.00593114	0.101631	0.0789984	0.101147	0.0351797	0.0872301	0.129566	0.711383	0.205005	0.9652	0.5191	0.6392	0.8206	0.64012	1.19889	0.721805	1.35189	NM_015532	GRINL1A
Ssc.10036.1.A1_at	0.114126	0.227759	0.284989	0.758378	0.0570704	0.162807	0.339165	0.244685	0.788857	0.163205	-1.862	-1.0916	-1.6865	-2.2413	2.16063	0.574187	1.19184	0.316732	NM_198150	ARSK
Ssc.10037.1.A1_at	0.503821	0.770024	0.177901	0.856454	0.476914	0.3613	0.560951	0.183391	0.800429	0.417832	-0.5106	-0.4396	-0.5532	-0.2705	1.07358	1.32671	0.958295	1.18424	NM_016231	NLK
Ssc.10040.1.S1_at	0.0133401	0.0619189	0.0470999	0.493593	0.00296421	0.0585106	0.197642	0.0800279	0.749827	0.0605902	1.5008	1.2608	1.4255	1.6373	0.786628	1.2359	0.927465	1.45718	NM_021518	Rab2a
Ssc.10040.2.A1_at	0.699242	0.470755	0.146347	0.341004	0.676429	0.429215	0.461228	0.162394	0.73478	0.490032	-0.9222	-0.6351	-1.2703	-0.7859	1.33256	1.6232	0.706028	0.86002	NM_002865	RAB2A
Ssc.10045.1.A1_s_at	0.35011	0.0495932	0.242598	0.914854	0.319367	0.296197	0.18203	0.2221	0.805777	0.347096	-0.1487	0.3581	-0.1219	0.104	1.65997	1.25345	1.02716	0.775614	NM_021008	DEAF1
Ssc.10047.1.A1_at	0.0975328	0.281517	0.00075714	0.691184	0.0105862	0.150635	0.370463	0.00638919	0.780671	0.0881953	0.4203	0.6251	0.4882	1.1104	1.22728	1.86302	1.07026	1.62466	NM_015379	BRI3
Ssc.10048.1.S1_at	0.00393193	0.729505	0.00016309	0.785006	0.00037664	0.0358496	0.548616	0.00283367	0.791232	0.0384286	1.1875	1.1267	1.1437	1.8342	0.941011	1.99471	0.957145	2.02891	NM_001015882	DNAJC25
Ssc.10049.1.A1_at	0.0140644	0.251954	0.00019673	0.222129	0.011632	0.0600394	0.354634	0.00306647	0.714557	0.0904795	2.6641	2.9637	2.3623	3.6414	1.34932	3.5934	0.739486	1.96934	NM_001083662	HIATL1
Ssc.1005.1.S1_a_at	0.00936236	0.750146	0.00041482	0.208875	0.0190644	0.0497808	0.554716	0.00454852	0.712284	0.108566	3.5774	3.6181	3.3971	3.9796	1.04154	1.79051	0.83502	1.43548	NM_033546	MRLC2
Ssc.1005.1.S1_at	0.0284112	0.870667	0.00387347	0.265993	0.137789	0.0812184	0.589384	0.0163962	0.723539	0.235438	3.1557	3.1405	3.0239	3.3198	0.984915	1.34434	0.876516	1.19638	NM_033546	MRLC2
Ssc.1005.2.S1_at	0.794522	0.0122556	0.00788272	0.755869	0.928094	0.458735	0.110484	0.0259892	0.788857	0.561733	4.3646	4.5933	4.3994	4.6034	1.25696	1.2263	1.03541	1.01015	NM_006471	MRCL3
Ssc.10051.1.A1_at	0.880381	0.689647	0.801	0.364859	0.267482	0.482209	0.536964	0.445913	0.73486	0.320422	1.2338	1.2763	1.1448	1.1667	1.04342	1.02214	0.914846	0.896193	-	-
Ssc.10053.1.A1_at	0.0210447	0.149603	0.0328697	0.0491956	0.271379	0.0720304	0.284268	0.0633706	0.711383	0.323083	2.3798	2.0489	1.8791	2.3155	0.718277	1.54713	0.606106	1.30552	NM_014918	CHSY1
Ssc.10054.1.S1_at	0.0427708	0.10421	0.157438	0.569706	0.0405033	0.0989086	0.243692	0.169966	0.76079	0.143859	0.03718	-0.637	-0.1977	0.2708	0.509574	1.5976	0.790666	2.47886	NM_026083	Zc3h13
Ssc.10059.1.A1_at	0.712808	0.463247	0.747175	0.905261	0.524402	0.433672	0.458175	0.428945	0.804697	0.437508	-3.3364	-2.5259	-3.4554	-3.1666	2.24903	1.33482	0.887808	0.526923	NM_000522	HOXA13
Ssc.1006.1.S1_at	0.484919	0.41719	0.0471449	0.128327	0.561738	0.353469	0.438376	0.0800566	0.711383	0.451801	1.7198	1.8612	1.4712	1.7693	1.15189	1.3473	0.779892	0.912196	NM_002633	PGM1
Ssc.10060.1.A1_at	0.315501	0.604793	0.336033	0.580307	0.380922	0.279504	0.511154	0.269938	0.763185	0.376908	-3.0775	-2.6074	-2.6187	-3.3398	1.60015	0.486217	1.58217	0.480754	NM_002310	LIFR
Ssc.10062.1.A1_at	0.0468788	0.130837	0.165136	0.272239	0.0744535	0.10361	0.267407	0.174775	0.724404	0.180943	-0.5852	-0.8299	-0.7447	-0.5622	0.782939	1.20021	0.85257	1.30695	NM_153371	LNX2
Ssc.10063.1.A1_at	0.131016	0.0231171	0.462234	0.797664	0.134319	0.175381	0.135212	0.325907	0.793394	0.232701	-2.4428	-0.9483	-2.2793	-1.9431	4.45711	1.39962	1.17763	0.369797	XM_001790627	HTATSF1
Ssc.10063.2.A1_at	0.00303561	0.00280062	0.193073	0.293403	0.00735369	0.0319954	0.0714711	0.192531	0.724724	0.0779823	0.2195	-0.4207	0.01038	0.1852	0.527187	1.19103	0.811298	1.8329	NM_014500	HTATSF1
Ssc.10064.2.A1_at	0.19636	0.349319	0.355792	0.76767	0.127783	0.215201	0.407336	0.278844	0.789549	0.228571	-0.8389	-0.4255	-0.7213	-1.0541	1.51195	0.716914	1.12479	0.533338	NM_004137	KCNMB1
Ssc.10065.1.S1_at	0.208672	0.298577	0.446484	0.544416	0.368785	0.222548	0.380314	0.319501	0.756746	0.370852	1.76	1.6633	1.6985	1.7553	0.907828	1.05844	0.940353	1.09636	NM_014607	UBXN4
Ssc.10076.1.S1_at	0.0943687	0.907242	0.0213965	0.659666	0.68589	0.147982	0.59771	0.0482693	0.774732	0.492349	-0.3216	-0.3145	-0.2466	-0.3833	1.00713	0.872232	1.07788	0.933513	NM_011274	C80913
Ssc.1008.1.A1_at	0.595806	0.377245	0.0782748	0.309269	0.1549	0.394951	0.420574	0.109713	0.730133	0.246928	1.16	1.0023	0.8816	0.6036	0.854106	0.757297	0.756994	0.671192	NM_001130721	ELOVL6
Ssc.10082.1.A1_at	0.133907	0.599766	0.0846061	0.844503	0.1256	0.177306	0.509393	0.115734	0.798601	0.227077	0.4363	0.368	0.4735	0.6744	0.93398	1.2225	1.0379	1.35853	NM_024312	GNPTAB
Ssc.10083.1.A1_at	0.222001	0.323459	0.4575	0.159516	0.751877	0.229919	0.393051	0.324093	0.711383	0.512865	-0.7623	-1.1689	-1.2998	-1.0517	0.665911	1.28159	0.584207	1.12434	-	-
Ssc.10085.1.A1_at	0.134725	0.00026193	0.00111813	0.200702	0.540527	0.177696	0.0410456	0.00786845	0.712079	0.443655	0.9895	0.4646	0.652	0.3093	0.591615	0.709851	0.713552	0.856158	NM_001102669	RRAS2
Ssc.10088.1.A1_at	0.14759	0.42733	0.169344	0.285324	0.448103	0.185752	0.442333	0.177814	0.724629	0.407005	-1.3262	-1.7587	-1.9548	-1.3168	0.648885	1.89269	0.533338	1.55566	NM_198273	LYSMD3
Ssc.10089.1.S1_at	0.349649	0.138391	0.667897	0.618057	0.167698	0.295984	0.27381	0.402906	0.769444	0.256062	-0.198	0.03343	-0.2946	-0.2435	1.2604	1.05243	0.907919	0.758108	NM_014153	ZC3H7A
Ssc.10089.2.S1_at	0.129664	0.110935	0.651937	0.447116	0.158265	0.174491	0.250085	0.397818	0.744652	0.249614	-1.6593	-0.9161	-1.3459	-1.5113	2.10265	0.847555	1.36807	0.551452	NM_014153	ZC3H7A
Ssc.1009.1.A1_at	0.0214597	0.540057	0.00073633	0.448697	0.0128949	0.0726568	0.488787	0.00628529	0.744972	0.0937344	4.9615	4.9277	4.8917	4.6635	0.966765	0.795965	0.93258	0.76782	XR_037098	LOC391504
Ssc.10091.1.S1_at	0.003889	0.852161	0.00017334	0.556171	0.00833016	0.0357375	0.583868	0.0029111	0.758785	0.0816663	1.0292	1.0495	0.941	1.5077	1.02051	1.76244	0.915578	1.58123	NM_022769	CRTC3
Ssc.10096.2.A1_at	0.152664	0.039571	0.62451	0.772657	0.165338	0.189245	0.166348	0.388614	0.790096	0.254596	2.5322	2.3528	2.5073	2.4769	0.835772	0.970057	0.975407	1.13213	NM_001077397	IRF2BP2
Ssc.10098.1.A1_at	0.874493	0.717524	0.493806	0.0299794	0.0214612	0.480347	0.545297	0.33805	0.711383	0.113893	-0.2601	-0.2144	0.09648	0.1679	1.04676	1.07403	1.42844	1.46565	NM_032859	ABHD13
Ssc.10099.1.S1_at	0.00644216	0.290476	0.00230597	0.373216	0.0279574	0.0431753	0.375731	0.0120041	0.735318	0.125681	-0.02172	-0.1207	-0.1333	0.1804	0.905761	1.36848	0.89442	1.35134	NM_001042734	SEC24B
Ssc.101.1.S1_at	0.872754	0.455685	0.504606	0.989979	0.844649	0.479826	0.455149	0.342291	0.818742	0.539665	-0.8099	-0.568	-0.8059	-0.6299	1.27367	1.19244	1.00401	0.939977	NM_001040060	SPP1
Ssc.1010.1.A1_at	0.00779094	0.061415	0.0195781	0.638299	0.0106337	0.0462125	0.19703	0.0455255	0.771112	0.0881953	0.2051	-0.3019	0.05801	0.6121	0.6023	1.74036	0.863216	2.49428	NM_026254	Tbc1d23
Ssc.10105.1.A1_at	0.179027	0.962918	0.044032	0.620118	0.0619395	0.205265	0.611596	0.0763995	0.769444	0.167709	-0.737	-0.7592	-1.0276	-1.9265	0.978045	0.407017	0.747815	0.311206	NM_173780	Klf8
Ssc.10107.1.S1_at	0.845177	0.0726964	0.0215097	0.673974	0.87277	0.473244	0.211423	0.0484469	0.777578	0.54667	0.2751	0.5413	0.221	0.5207	1.305	1.34945	0.947337	0.979611	NM_001859	SLC31A1
Ssc.10108.1.A1_at	0.149565	0.193034	0.457877	0.811182	0.554106	0.187092	0.315276	0.324138	0.794722	0.448945	1.2532	1.1202	1.1981	1.2577	0.875465	1.06141	0.946391	1.1474	NM_007001	SLC35D2
Ssc.1011.1.S1_at	0.224723	0.551738	0.223519	0.885703	0.202517	0.23117	0.492752	0.210735	0.802687	0.279526	2.1658	2.0969	2.1472	2.2668	0.93342	1.12705	0.981572	1.18519	NM_184234	RBM39
Ssc.10110.1.A1_at	0.147293	0.152078	0.566375	0.136924	0.590433	0.185688	0.285668	0.36798	0.711383	0.462911	-2.4214	-1.5278	-1.5557	-1.8313	2.44391	0.759117	2.37667	0.73823	NM_172316	MEIS2
Ssc.10112.1.A1_at	0.018921	0.239535	0.0151023	0.23489	0.213071	0.0689956	0.347037	0.0389989	0.717832	0.286615	1.2044	1.1308	1.0975	1.2432	0.929043	1.15685	0.898616	1.11896	-	-
Ssc.10115.2.S1_at	0.896182	0.214743	0.188805	0.700264	0.84057	0.486253	0.329954	0.190393	0.782959	0.538665	0.7025	0.3536	0.6059	0.3032	0.705464	0.738821	0.907919	0.950849	NM_001069	TUBB2A
Ssc.10115.3.S1_a_at	0.0840142	0.368257	0.0868505	0.0633231	0.00062518	0.139691	0.415901	0.11744	0.711383	0.0412923	1.6915	1.7464	1.5648	1.4731	1.05643	0.912379	0.880998	0.760864	XM_001717909	LOC100133479
Ssc.10118.1.A1_at	0.0303917	0.00182834	0.186581	0.581129	0.0534544	0.0843362	0.0628466	0.188877	0.763374	0.158961	-1.0575	-2.8866	-1.3431	-1.8153	0.160558	0.623629	0.751563	2.91917	NM_019028	ZDHHC13
Ssc.1012.1.S1_at	0.00608792	0.00937463	0.131643	0.108413	0.562701	0.0419943	0.101125	0.151827	0.711383	0.452122	1.7001	1.3817	1.3664	1.4949	0.727312	1.13712	0.716269	1.11986	NM_021994	ZNF277
Ssc.10127.1.A1_at	0.10156	0.096814	0.565848	0.0592917	0.675443	0.154025	0.235804	0.367795	0.711383	0.489776	-3.0096	-1.8239	-1.7639	-2.0856	3.27298	0.724916	3.47537	0.769742	NM_001683	ATP2B2
Ssc.10129.1.S1_at	0.106987	0.178644	0.317974	0.511861	0.0910867	0.157839	0.305703	0.261176	0.753511	0.197051	0.307	0.1448	0.2369	0.3326	0.850271	1.10043	0.932301	1.20659	NM_017944	USP47
Ssc.1013.1.A1_at	0.00086129	0.401749	0.00010426	0.481975	6.1928e-05	0.0199334	0.431879	0.00225641	0.74919	0.0235026	1.8229	1.6924	1.7091	2.5607	0.877656	2.34339	0.892436	2.38286	NM_145792	MGST1
Ssc.10131.1.A1_at	0.678701	0.711494	0.275861	0.872882	0.458736	0.422765	0.543133	0.240386	0.801705	0.410943	-2.7551	-2.997	-2.8505	-3.4424	0.785135	0.553275	0.909009	0.640568	NM_002612	PDK4
Ssc.10133.1.A1_at	0.0159323	0.0232605	0.202557	0.0251734	0.596734	0.063725	0.13543	0.198554	0.711383	0.465149	1.1763	0.8591	0.8092	0.9377	0.728185	1.13712	0.69274	1.08177	NM_152227	SNX5
Ssc.1014.1.S1_at	0.00243104	0.575042	9.0674e-06	0.290354	0.00105657	0.0294002	0.500921	0.00083909	0.724629	0.0450719	2.9885	3.0684	2.8493	3.5764	1.08318	2.06907	0.870054	1.66196	NM_002796	PSMB4
Ssc.10141.1.A1_at	0.678123	0.541838	0.925447	0.743017	0.794978	0.422622	0.489436	0.479007	0.788127	0.52681	-0.852	-1.1321	-0.9888	-1.0237	0.755708	0.965702	0.872145	1.11449	NM_032016	STARD3NL
Ssc.10145.1.S1_at	0.0830452	0.0251922	0.821503	0.265287	0.0259482	0.138819	0.139106	0.451264	0.723539	0.121551	0.7006	0.3224	0.9925	0.9663	0.685093	0.97414	1.33897	1.90389	NM_020317	C1orf63
Ssc.10147.1.S1_at	0.113094	0.0947134	0.641107	0.032331	0.97883	0.162081	0.23354	0.394177	0.711383	0.574981	0.3209	0.04065	-0.01668	0.04454	0.755595	1.06313	0.713495	1.0039	NM_032194	BXDC1
Ssc.10147.2.A1_at	0.429473	0.404857	0.817301	0.565976	0.125581	0.33135	0.433238	0.450206	0.760482	0.227077	-1.5631	-1.9123	-1.3211	-1.2437	0.705252	1.08047	1.27379	1.9515	NM_032194	BXDC1
Ssc.10147.3.S1_at	0.763164	0.565294	0.24619	0.953221	0.628663	0.450083	0.497624	0.224289	0.812363	0.476299	-0.5143	-0.6363	-0.5256	-0.7297	0.885148	0.815381	0.988764	0.910829	NM_032194	BXDC1
Ssc.10148.1.S1_at	0.462892	0.375974	0.94523	0.244867	0.0464069	0.344976	0.420184	0.484259	0.721602	0.151202	1.1764	1.3135	0.9927	0.9842	1.14694	0.991536	0.832185	0.719427	NM_005956	MTHFD1
Ssc.1015.1.S1_at	0.0832794	0.0100507	8.951e-05	0.683805	0.388684	0.13909	0.103148	0.00207325	0.779165	0.379814	1.9134	2.1814	1.8486	2.3208	1.30735	1.60352	0.937255	1.14958	NM_001154	ANXA5
Ssc.10150.1.S1_at	0.0390508	0.525307	0.00152192	0.444949	0.034768	0.0955609	0.483847	0.00939091	0.744618	0.135496	3.7359	3.8171	3.6376	4.1077	1.08459	1.60015	0.906377	1.33723	NM_001007067	SDCBP
Ssc.10151.1.A1_at	0.0888963	0.0886084	0.511264	0.589337	0.186074	0.143627	0.226592	0.345244	0.765169	0.269153	0.3815	0.03294	0.2539	0.3549	0.705704	1.10628	0.880205	1.37983	NM_004622	TSN
Ssc.10155.1.S1_at	0.750209	0.727378	0.357889	0.216693	0.100299	0.446102	0.548056	0.279812	0.712626	0.204366	0.5958	0.52	0.3451	0.1801	0.927002	0.847894	0.778256	0.711842	NM_017634	KCTD9
Ssc.1016.1.A1_at	0.913238	0.682951	0.742383	0.515171	0.4231	0.490709	0.535402	0.427451	0.753511	0.396036	-1.3824	-1.1792	-1.6793	-1.5459	1.22532	1.14271	0.743118	0.693018	XM_866332	LOC614744
Ssc.10160.1.A1_at	0.0163011	0.0193709	0.257773	0.424486	0.114206	0.0643322	0.1272	0.230611	0.742123	0.216554	2.9565	2.6084	2.8042	2.923	0.706028	1.12614	0.858731	1.36971	NM_003387	WIPF1
Ssc.10169.1.A1_at	0.635028	0.346278	0.667731	0.863987	0.686336	0.408537	0.405451	0.402836	0.801081	0.49251	0.2587	0.06236	0.2215	0.1502	0.821733	0.931182	0.963483	1.09181	NM_018109	PAPD1
Ssc.1017.1.S1_at	0.292363	0.399139	0.51827	0.746341	0.243587	0.267865	0.430355	0.348121	0.78836	0.306307	-1.326	-0.9934	-1.2107	-1.4177	1.39459	0.81302	1.12221	0.654228	NM_015419	MXRA5
Ssc.10175.1.S1_at	0.0463717	0.0520677	0.379607	0.89904	0.0126684	0.102998	0.18573	0.289802	0.803961	0.0936996	-0.3078	-1.0394	-0.3505	-0.1068	0.481139	1.27596	0.958199	2.54111	NM_138923	TAF1
Ssc.1018.1.S1_at	0.654999	0.0622186	0.0912636	0.489065	0.35859	0.415406	0.198105	0.120948	0.749827	0.365915	2.761	2.4843	2.9855	2.7853	0.758282	0.818567	1.2517	1.35121	NM_001752	CAT
Ssc.10180.1.S1_at	0.599937	0.588872	0.159059	0.213132	0.0779733	0.39629	0.505572	0.171067	0.712626	0.183305	0.6703	0.7186	0.8022	0.9111	1.04949	1.11505	1.14099	1.21228	NM_080678	UBE2F
Ssc.10184.1.S1_at	0.497966	0.108632	0.307891	0.928432	0.655766	0.358908	0.24782	0.255953	0.808508	0.484579	0.8669	0.6404	0.8477	0.7361	0.797319	0.894402	0.980983	1.10043	NM_022753	S100PBP
Ssc.10185.1.S1_at	0.0831143	0.0497568	0.750806	0.258947	0.168164	0.138901	0.182304	0.430108	0.723539	0.256211	-1.7268	-0.5987	-1.1589	-1.2991	3.08978	0.869184	1.76456	0.496387	NM_016578	RSF1
Ssc.10185.2.A1_at	0.195739	0.887399	0.0344853	0.374099	0.334488	0.214936	0.592901	0.0652495	0.735486	0.35433	0.01487	0.04039	-0.1331	0.2015	1.02585	1.39738	0.862457	1.17481	NM_016578	RSF1
Ssc.1019.1.S1_at	0.394913	0.750077	0.338654	0.941882	0.403653	0.316516	0.554716	0.271272	0.810066	0.386316	-0.6663	-0.7248	-0.647	-0.4996	0.943178	1.15882	1.01949	1.25257	NM_014828	TOX4
Ssc.1019.2.S1_at	0.74206	0.260815	0.382398	0.293574	0.548886	0.443724	0.359578	0.290988	0.724869	0.446844	-0.3077	0.2403	0.1583	0.5031	1.72979	1.41171	1.59361	1.30057	NM_014828	TOX4
Ssc.10191.1.A1_at	0.192182	0.153766	0.753826	0.134219	0.00294329	0.212735	0.287184	0.43097	0.711383	0.0603922	-1.4587	-1.8985	-1.0358	-0.9593	0.644165	1.0795	1.52638	2.55793	NM_001009993	FAM168B
Ssc.10191.2.A1_at	0.613083	0.365095	0.748486	0.483732	0.990248	0.401136	0.414369	0.429274	0.749449	0.57745	-1.1984	-1.8747	-1.6733	-1.8665	0.508495	0.824317	0.621947	1.00823	NM_001009993	FAM168B
Ssc.10192.1.A1_at	0.410214	0.603195	0.497188	0.829294	0.206411	0.322981	0.51077	0.339327	0.796879	0.282243	0.5138	0.4047	0.5588	0.6759	0.896641	1.12423	1.04603	1.31154	NM_004375	COX11
Ssc.10193.1.A1_at	0.137105	0.0841606	0.848117	0.163783	0.713223	0.179607	0.221981	0.458282	0.711383	0.50037	0.6096	0.2986	0.3416	0.367	0.732714	1.02573	0.764908	1.07079	NM_002533	NVL
Ssc.10194.1.A1_at	0.477663	0.15721	0.0149071	0.184914	0.476771	0.350747	0.289865	0.0387395	0.711383	0.417769	-0.6511	-0.1897	-1.2458	-0.5001	1.58629	2.10792	0.551728	0.733154	NM_001038000	LOC654323
Ssc.10195.1.A1_at	0.0203337	0.244937	0.0164156	0.0872453	0.109659	0.0708106	0.350005	0.0409944	0.711383	0.212883	-0.5699	-1.1283	-1.4291	-0.3297	0.572124	3.00236	0.423501	2.22243	XM_001928969	LOC100154567
Ssc.10198.1.A1_at	0.0131576	0.127517	0.0189149	0.985719	0.00906239	0.0582213	0.264709	0.0445523	0.818307	0.0833632	0.66	0.3752	0.656	1.0571	0.752165	1.49347	0.996008	1.97763	NM_004521	KIF5B
Ssc.10199.2.S1_a_at	0.576221	0.0956321	0.0119814	0.806366	0.311553	0.388246	0.234168	0.0337533	0.794277	0.342946	0.3452	0.5912	0.3759	0.7198	1.2789	1.41044	1.03118	1.13724	NM_183040	DTNBP1
Ssc.10199.3.S1_at	0.78638	0.555967	0.26604	0.755648	0.95409	0.45643	0.494463	0.235082	0.788857	0.568601	0.4457	0.587	0.3755	0.6	1.15177	1.2517	0.932207	1.01308	NM_183040	DTNBP1
Ssc.102.1.S1_at	0.182729	0.0908121	0.963239	0.440017	0.49707	0.20752	0.229241	0.488899	0.742864	0.426721	1.1579	1.3078	1.2361	1.2392	1.16172	1.0031	1.08134	0.9337	NM_014225	PPP2R1A
Ssc.1020.1.S1_at	0.790804	0.0644412	0.0156124	0.393598	0.593608	0.457646	0.200941	0.0398441	0.738625	0.464184	0.3548	0.1866	0.4281	0.232	0.845185	0.82193	1.07605	1.04645	NM_000396	CTSK
Ssc.10203.1.S1_at	0.861547	0.688479	0.828006	0.826182	0.654378	0.477125	0.536638	0.453237	0.796879	0.484226	-0.7845	-0.6476	-0.8578	-0.7975	1.14671	1.06216	0.929322	0.860794	-	-
Ssc.10204.1.A1_at	0.806042	0.438888	0.567437	0.690785	0.482532	0.462087	0.447347	0.368393	0.780517	0.421024	-1.7811	-2.208	-1.5596	-1.8148	0.652529	0.774762	1.24795	1.48171	NM_017599	VEZT
Ssc.10207.1.A1_at	0.223766	0.769829	0.039577	0.0366826	0.683206	0.230966	0.560951	0.0711918	0.711383	0.491637	-1.0262	-1.1071	-0.4701	-1.0057	0.922286	0.585318	1.74386	1.10672	-	-
Ssc.10208.1.A1_s_at	0.00043608	0.0635019	0.00020205	0.589087	2.53482e-05	0.0165106	0.199487	0.00309678	0.765169	0.0208378	0.3951	0.07917	0.3045	1.0751	0.72911	2.16106	0.913383	2.70724	NM_001031716	OBFC2A
Ssc.10211.1.S1_at	0.300766	0.147677	0.836129	0.220818	0.906371	0.272245	0.282334	0.455273	0.713678	0.55581	0.2799	0.1328	0.1601	0.1441	0.863208	0.984127	0.887098	1.01136	NM_006166	NFYB
Ssc.10212.1.A1_at	0.924256	0.0979769	0.0400057	0.848023	0.942941	0.493144	0.236913	0.0716192	0.799123	0.565994	0.372	0.793	0.3266	0.7761	1.52348	1.56753	0.955615	0.983242	NM_080875	MIB2
Ssc.10215.1.A1_at	0.172104	0.110019	0.853332	0.318592	0.335892	0.201102	0.249101	0.459714	0.73174	0.354957	-1.739	-0.7739	-1.203	-1.2905	2.62505	0.916219	1.70916	0.596545	-	-
Ssc.1022.1.A1_at	0.0513974	0.171965	0.112797	0.0936177	0.00126191	0.108702	0.301574	0.138284	0.711383	0.0470926	-0.1872	-0.3456	0.05857	0.2121	0.853508	1.16594	1.27861	1.74665	NM_019022	TXNDC10
Ssc.10221.2.A1_at	0.00674698	0.0304336	0.0360868	0.0777533	0.063545	0.043989	0.151094	0.067155	0.711383	0.169433	-0.1483	0.2274	0.177	-0.117	1.45601	0.745276	1.38445	0.708645	NM_001543	NDST1
Ssc.10224.1.A1_at	0.0939029	0.750139	0.0278337	0.00214525	0.273401	0.147687	0.554716	0.0570779	0.711383	0.324165	-2.9939	-2.811	-1.1114	-2.2265	1.20069	0.327882	6.56991	1.79409	NM_012120	CD2AP
Ssc.10226.1.A2_at	0.152534	0.603854	0.103309	0.753485	0.0956433	0.189232	0.510974	0.130774	0.788857	0.20103	0.09209	0.225	0.1688	-0.2006	1.14215	0.691149	1.07973	0.653378	NM_004040	RHOB
Ssc.10226.1.A3_at	0.833152	0.7762	0.987616	0.923943	0.933586	0.469733	0.562595	0.494935	0.807677	0.56338	1.7815	1.7315	1.756	1.7538	0.951229	0.997802	0.974822	1.02255	NM_004040	RHOB
Ssc.1023.1.S1_at	0.778546	0.478684	0.207901	0.780905	0.549115	0.454281	0.464589	0.201707	0.791232	0.446885	0.4714	0.3635	0.4246	0.2621	0.897717	0.850016	0.954278	0.903572	NM_173165	NFATC3
Ssc.10231.1.A1_at	0.0563095	0.106607	0.230016	0.712221	0.0829449	0.113469	0.246206	0.214749	0.785018	0.188553	0.12	-0.3394	-0.00159	0.2665	0.631663	1.30746	0.885511	1.8329	NM_018126	TMEM33
Ssc.10232.1.A1_at	0.0915071	0.247974	0.170686	0.398193	0.479954	0.145857	0.351611	0.178699	0.738625	0.419271	1.8087	1.658	1.6454	1.7939	0.860106	1.16009	0.849336	1.14557	NM_013262	MYLIP
Ssc.10237.1.S1_at	0.573801	0.88725	0.300717	0.843886	0.332855	0.38757	0.592893	0.252616	0.798541	0.353758	-1.2729	-1.3648	-1.392	-1.9586	0.912196	0.567451	0.887719	0.552225	NM_014365	HSPB8
Ssc.10238.1.A1_at	0.134334	0.529653	0.104778	0.980598	0.206342	0.177552	0.484779	0.131885	0.817727	0.282189	-0.5492	-0.3862	-0.5593	-0.9298	1.17704	0.690389	0.989951	0.580654	NM_000338	SLC12A1
Ssc.1024.1.S1_at	0.549647	0.382742	0.066969	0.470629	0.135611	0.3792	0.423116	0.0992364	0.74806	0.233758	-2.0399	-1.7157	-1.7889	-1.1817	1.38292	1.83529	1.28531	1.70574	NM_021021	SNTB1
Ssc.10244.2.S1_at	0.380769	0.704658	0.0872887	0.264968	0.947513	0.310057	0.540934	0.117744	0.723539	0.567102	-0.3443	-0.2097	-0.7797	-0.2349	1.14408	1.72426	0.647006	0.975115	-	-
Ssc.1025.1.S1_at	0.0854046	0.103999	0.416953	0.597337	0.0809264	0.140834	0.243534	0.306727	0.766745	0.186521	1.5971	1.9226	1.6977	1.5737	1.38472	0.88338	1.10583	0.705464	NM_001080517	SETD5
Ssc.10250.1.A1_at	0.00109731	0.313234	1.61275e-05	0.0868937	0.344886	0.021927	0.388298	0.00106595	0.711383	0.358798	2.6532	2.71	2.4306	2.8259	1.05844	1.48483	0.800435	1.12288	NM_000895	LTA4H
Ssc.10254.2.A1_a_at	0.17225	0.325455	0.308628	0.275284	0.350477	0.201131	0.394054	0.256308	0.724404	0.361925	-0.4064	-0.812	-0.8111	-0.4674	0.666577	1.41016	0.667177	1.41143	NM_138462	ZMYND19
Ssc.10256.1.A1_at	0.0558051	0.00936866	5.753e-05	0.997412	0.237555	0.112878	0.101125	0.00169476	0.819932	0.301888	0.1804	0.6039	0.1795	0.9624	1.5273	2.18781	0.9991	1.43118	NM_002600	PDE4B
Ssc.1026.1.S1_at	0.750508	0.169933	0.229739	0.829832	0.508723	0.446162	0.300503	0.214563	0.796879	0.431389	1.4472	1.5963	1.4265	1.5323	1.16079	1.1116	0.979513	0.938005	NM_020235	BBX
Ssc.1026.2.S1_at	0.0239491	0.855689	0.00187225	0.029286	0.273601	0.0753323	0.584456	0.010538	0.711383	0.3242	-0.07057	-0.1232	-0.6934	0.1717	0.948731	2.37524	0.536424	1.34299	NM_020235	BBX
Ssc.1026.3.S1_at	0.00456329	0.0744621	0.00648837	0.191833	0.0154967	0.0379917	0.214032	0.0230313	0.712079	0.100627	0.7081	1.0097	0.9535	0.5151	1.35202	0.645068	1.27813	0.609815	NM_000934	SERPINF2
Ssc.10260.1.A1_at	0.0399218	0.0556303	0.289774	0.226729	0.16191	0.0965136	0.189983	0.247257	0.716892	0.252456	2.49	2.2704	2.3468	2.4376	0.80284	1.09505	0.866581	1.18199	NM_016287	HP1BP3
Ssc.10261.1.A1_at	0.939542	0.631139	0.481121	0.911348	0.996738	0.497742	0.518898	0.33338	0.805563	0.578916	-1.3722	-1.1743	-1.4139	-1.1758	1.21884	1.26884	0.959157	0.998501	XM_863952	ZFYVE9
Ssc.10263.1.A1_at	0.940696	0.888911	0.957309	0.940139	0.985304	0.497902	0.593162	0.487498	0.810065	0.576102	-1.9814	-2.0637	-2.0268	-2.0525	0.920996	0.974627	0.955615	1.01126	NM_152903	KBTBD6
Ssc.10264.1.A1_at	0.469468	0.7373	0.142621	0.82798	0.504912	0.347554	0.550542	0.159655	0.796879	0.429722	-1.1616	-1.3183	-1.0535	-1.6524	0.854961	0.549416	1.11416	0.715982	NM_002829	PTPN3
Ssc.1027.1.S1_at	0.0212435	0.145013	2.179e-05	0.322755	0.00027703	0.0722418	0.279615	0.00116675	0.732052	0.0379912	0.548	0.8337	0.7217	1.6223	1.33069	2.46108	1.1897	2.20031	NM_177924	ASAH1
Ssc.10270.1.S1_at	0.75597	0.109427	0.0264927	0.279681	0.426489	0.447678	0.248858	0.0552868	0.724404	0.39755	0.2374	0.06251	0.3852	0.17	0.839549	0.80638	1.15928	1.11348	NM_006756	TCEA1
Ssc.10272.1.A1_at	0.179912	0.556916	0.154447	0.807287	0.0988468	0.205779	0.494845	0.167912	0.794277	0.203134	-0.4152	-0.3042	-0.4712	-0.7037	1.11739	0.79255	0.945539	0.670655	-	-
Ssc.10274.1.A1_at	0.929018	0.348139	0.20912	0.414798	0.475931	0.494774	0.406595	0.20245	0.741495	0.417357	-1.0822	-0.7043	-1.433	-1.0102	1.45922	1.52623	0.704125	0.73646	NM_006912	RIT1
Ssc.10276.1.A1_at	0.0114167	0.00383446	0.816593	0.547713	0.146411	0.0546051	0.0759569	0.449963	0.757903	0.241314	0.8226	0.2464	0.6514	0.6795	0.56203	1.0285	0.842653	1.54203	NM_004719	SFRS2IP
Ssc.1028.1.S1_at	0.0976448	0.105023	0.508039	0.37299	0.00362588	0.150678	0.244814	0.343769	0.735318	0.0623092	0.2317	-0.01371	0.3512	0.4301	0.782384	1.0821	1.12693	1.55863	NM_032312	YIPF4
Ssc.10282.1.S1_at	0.130967	0.221982	0.32946	0.838524	0.0454222	0.175366	0.335142	0.266731	0.797679	0.150018	-0.00307	-0.2715	-0.04143	0.1304	0.764579	1.18748	0.962366	1.49466	NM_001204	BMPR2
Ssc.10283.1.S1_at	0.947167	0.42611	0.28923	0.21438	0.238821	0.499861	0.441886	0.247002	0.712626	0.302731	-0.6757	-0.8334	-0.3694	-0.5437	0.854106	0.840045	1.35839	1.33603	-	-
Ssc.1029.1.S1_at	0.0310735	0.169697	0.0520466	0.851021	0.0906857	0.0855293	0.300311	0.0853549	0.799123	0.196554	1.1522	1.0154	1.1235	1.2922	0.872145	1.18376	0.971708	1.3189	XR_037424	SLC2A3P1
Ssc.10291.1.S1_at	0.387395	0.725225	0.346882	0.185627	0.738866	0.312842	0.54746	0.275109	0.711383	0.508401	0.6696	0.6066	0.3993	0.5405	0.938943	1.15165	0.763151	0.936037	NM_001137551	LRRFIP1
Ssc.10292.1.S1_at	0.262487	0.274045	0.659302	0.326773	0.536991	0.252353	0.367588	0.399894	0.732052	0.44245	-1.625	-2.2712	-2.1519	-1.9426	0.524033	1.23281	0.590432	1.38902	NM_018367	PHCA
Ssc.10295.1.A1_at	0.155859	0.197179	0.472369	0.096968	0.527013	0.191169	0.31809	0.330061	0.711383	0.438569	2.4624	2.245	1.9748	2.0699	0.804608	1.09977	0.614098	0.839373	NM_003564	TAGLN2
Ssc.10296.1.A1_at	0.79742	0.543836	0.7305	0.644916	0.428433	0.459425	0.490046	0.423748	0.772737	0.398246	-1.2982	-1.0431	-1.4871	-1.3698	1.29059	1.12446	0.827869	0.7213	NM_001075533	ST6GALNAC2
Ssc.10297.1.S1_at	0.014384	0.706722	0.00215597	0.271113	0.00567111	0.0606458	0.541649	0.0115362	0.724404	0.0705458	1.5097	1.4595	1.3737	1.8404	0.951039	1.59472	0.872843	1.4636	NM_004930	CAPZB
Ssc.10297.3.S1_a_at	0.590364	0.422414	0.0908339	0.548261	0.246782	0.393425	0.440602	0.120572	0.758185	0.307943	1.684	1.7876	1.7758	1.968	1.10916	1.21191	1.09615	1.1977	NM_004930	CAPZB
Ssc.10298.1.A1_at	0.169418	0.835096	0.0663548	0.610097	0.391113	0.199521	0.579458	0.0987042	0.768643	0.381326	1.0082	0.9815	0.9184	1.1341	0.973653	1.24073	0.914114	1.16486	NM_153365	TAPT1
Ssc.10299.1.A1_at	0.00210753	0.00616915	0.0347135	0.096731	0.0141727	0.0280379	0.0881152	0.0655011	0.711383	0.0973739	2.3657	2.0281	2.1612	2.3512	0.713481	1.20925	0.815055	1.3814	XR_019364	LOC644877
Ssc.10299.2.S1_at	0.0226934	0.183685	0.0363592	0.506856	0.0107427	0.0742292	0.309173	0.0674185	0.752549	0.0885548	0.9006	0.6933	0.8082	1.0864	0.812776	1.32075	0.91174	1.48157	NM_014412	CACYBP
Ssc.1030.1.S1_at	0.977605	0.287816	0.18306	0.596864	0.62434	0.507952	0.374089	0.186623	0.766745	0.475482	1.2648	1.1173	1.3308	1.1785	0.862862	0.858731	1.06823	1.06311	NM_016096	ZNF706
Ssc.10300.1.S1_at	0.466858	0.992833	0.260169	0.157769	0.0220127	0.346696	0.617884	0.231903	0.711383	0.114802	-1.1601	-1.1575	-1.5528	-1.8294	1.0026	0.758358	0.675231	0.510737	NM_033495	KLHL13
Ssc.10303.1.A1_at	0.416615	0.912355	0.173673	0.700098	0.139681	0.326147	0.599137	0.180749	0.782959	0.236147	-0.5704	-0.6225	-0.7415	-1.3005	0.949234	0.571781	0.842737	0.507631	NM_025208	PDGFD
Ssc.10308.1.A1_at	0.979563	0.50816	0.399412	0.791439	0.770882	0.508459	0.477044	0.29917	0.792364	0.519055	0.7159	0.6338	0.6761	0.59	0.92118	0.917502	0.960982	0.957145	-	-
Ssc.1031.1.S1_at	0.257202	0.374731	0.0151109	0.411788	0.628583	0.249288	0.419712	0.0389989	0.74073	0.476299	2.1742	2.3911	1.3062	1.8866	1.24222	1.78675	0.41979	0.603807	NM_001032409	OAS1
Ssc.10311.1.A1_at	0.328363	0.210069	0.981987	0.471996	0.499874	0.285741	0.326489	0.493434	0.74806	0.427951	-0.5187	-0.3078	-0.4113	-0.4084	1.23479	1.0029	1.11338	0.904295	NM_003188	MAP3K7
Ssc.10311.2.A1_at	0.00653479	0.545917	0.00106327	0.154472	0.320406	0.0434191	0.490843	0.00772215	0.711383	0.347591	2.0146	1.9398	1.6819	2.1657	0.927929	1.62223	0.716985	1.25345	NM_003188	MAP3K7
Ssc.10316.1.S1_at	0.619474	0.414247	0.817893	0.956291	0.778925	0.402937	0.43708	0.450271	0.81245	0.521773	-0.7	-0.8783	-0.7225	-0.7628	0.836691	0.960501	0.977751	1.12243	NM_001615	ACTG2
Ssc.10318.1.A1_at	0.0713803	0.0550271	0.606606	0.106623	0.434658	0.128551	0.189115	0.382616	0.711383	0.400802	-1.8895	-0.9641	-1.136	-1.3164	2.52288	0.834936	2.12442	0.703069	NM_007349	PAXIP1
Ssc.10320.1.A1_at	0.614145	0.475619	0.11896	0.939185	0.518469	0.401385	0.463332	0.142991	0.809906	0.435159	0.5612	0.4425	0.5469	0.3208	0.888074	0.797638	0.985802	0.885414	NM_003647	DGKE
Ssc.10324.1.A1_at	0.0935958	0.61854	0.0449691	0.365835	0.11719	0.14737	0.515217	0.0776068	0.73486	0.219366	1.2912	1.2177	1.1658	1.4409	0.929136	1.31666	0.882144	1.25007	NM_016322	RAB14
Ssc.10326.1.A1_at	0.0568313	0.0435404	0.575595	0.263622	0.0940153	0.113896	0.172147	0.37129	0.723539	0.199421	-0.3493	-0.8139	-0.5689	-0.4764	0.628386	1.09691	0.80284	1.40144	XM_001925439	LOC100153245
Ssc.10327.1.A1_at	0.155114	0.302305	0.290536	0.853019	0.0549376	0.190696	0.382407	0.247569	0.799538	0.160591	-0.3556	-0.1051	-0.4015	-0.6114	1.28467	0.810665	0.955137	0.602722	NM_032020	FUCA2
Ssc.10328.1.A1_at	0.762561	0.938551	0.701836	0.468523	0.740153	0.449949	0.605895	0.414466	0.74806	0.508721	-0.09189	-0.1259	-0.4082	-0.2696	0.966562	1.14866	0.728833	0.866148	NM_001010000	ARHGAP28
Ssc.10329.1.S1_at	0.143369	0.801608	0.020404	0.752884	0.370122	0.183289	0.570075	0.0467743	0.788857	0.371365	0.09425	0.1418	-0.00416	0.4268	1.0487	1.53873	0.906277	1.32976	NM_028894	Lonrf3
Ssc.10333.1.A1_at	0.00019006	0.167661	3.059e-05	0.27142	0.0017618	0.0125821	0.298253	0.00132093	0.724404	0.052969	0.1709	-0.01511	-0.05543	0.7858	0.830265	2.31922	0.797455	2.22757	NM_003666	BLZF1
Ssc.10336.1.S1_at	0.00435407	0.0054453	0.149587	0.835833	0.037422	0.0373928	0.0850272	0.164616	0.797679	0.139784	2.6336	2.3415	2.6016	2.7024	0.746694	1.10606	0.968507	1.43462	NM_016480	PAIP2
Ssc.10338.1.A1_at	0.014348	0.0201127	0.204484	0.356749	0.00939522	0.060576	0.12933	0.199707	0.73486	0.0841768	0.6852	0.3422	0.5696	0.7033	0.709638	1.14305	0.890831	1.43491	NM_006153	NCK1
Ssc.10339.1.A1_at	0.52162	0.118502	0.310854	0.502566	0.957547	0.368769	0.257129	0.257741	0.751606	0.569673	-0.785	-1.4355	-1.1344	-1.463	0.521785	0.719931	0.705111	0.972875	NM_001083654	SLC35E3
Ssc.1034.1.A1_at	0.187001	0.688239	0.114348	0.43368	0.0275533	0.21009	0.536585	0.139387	0.742415	0.124945	0.7412	0.7018	0.8274	0.9643	0.961366	1.14671	1.09002	1.30018	NM_015508	TIPARP
Ssc.10341.1.S1_at	0.746051	0.764628	0.883969	0.25143	0.129412	0.444983	0.559386	0.468024	0.723399	0.22938	-0.4772	-0.5539	-0.1663	-0.1358	0.926168	1.03097	1.36465	1.51907	-	-
Ssc.10346.1.A1_at	0.571813	0.0663274	0.133406	0.755593	0.745705	0.387016	0.203727	0.152973	0.788857	0.510853	0.09234	0.3715	0.1413	0.3205	1.32202	1.19626	1.05018	0.950279	NM_153505	Nckap1l
Ssc.10347.1.S1_at	0.00625048	0.553996	0.00098111	0.356582	0.0220897	0.0423477	0.493523	0.00732794	0.73486	0.114891	1.7428	1.6767	1.6067	2.0482	0.936037	1.55504	0.872755	1.44991	NM_014313	TMEM50A
Ssc.10349.1.S1_at	0.0795598	0.258841	0.130312	0.687574	0.259474	0.135971	0.3586	0.151001	0.779726	0.31537	0.2604	0.08918	0.1663	0.3602	0.842636	1.21397	0.910192	1.3113	NM_014572	LATS2
Ssc.1035.1.S1_at	0.0330871	0.045504	0.00011689	0.459571	0.163971	0.0884902	0.175999	0.00239762	0.747428	0.253813	2.6443	2.8834	2.5303	3.1048	1.27011	1.77624	0.892258	1.24782	NM_002654	PKM2
Ssc.10351.1.A1_at	0.841803	0.0339708	0.0231331	0.129999	0.186698	0.472133	0.15615	0.050781	0.711383	0.26983	0.3562	0.7486	0.6543	1.0057	1.48053	1.42106	1.3473	1.29317	NM_002659	PLAUR
Ssc.10359.1.S1_at	0.0746648	0.48973	0.0464951	0.047237	0.459352	0.13117	0.469573	0.0792125	0.711383	0.411237	1.8851	1.7664	1.2265	1.5415	0.888074	1.37026	0.517575	0.798596	NM_017899	TESC
Ssc.10359.2.A1_at	0.00425929	0.0102403	0.0638337	0.619888	0.00498926	0.0370287	0.104428	0.0963674	0.769444	0.0681739	-0.3946	0.2094	-0.2744	-0.5919	1.82942	0.727967	1.12772	0.448745	-	-
Ssc.10360.1.S1_at	0.753748	0.0418564	0.00835471	0.389563	0.295564	0.44683	0.169216	0.0271011	0.738625	0.335873	1.2992	1.463	1.4239	1.616	1.17798	1.21179	1.13281	1.16532	NM_001034841	ITPRIPL2
Ssc.10363.1.A1_at	0.653719	0.664674	0.857432	0.503666	0.813354	0.414997	0.530525	0.461019	0.751755	0.531467	-0.9823	-0.921	-0.8562	-0.8768	1.06322	0.979611	1.1344	1.04519	NM_015994	ATP6V1D
Ssc.10365.1.A1_at	0.775065	0.417814	0.168583	0.521482	0.350642	0.453608	0.438634	0.177173	0.753757	0.361945	-1.8492	-2.3929	-2.3669	-3.1535	0.580596	0.45539	0.59589	0.467386	NM_006750	SNTB2
Ssc.1037.1.S1_at	0.0385565	0.120296	0.00030973	0.608046	0.0583944	0.0948936	0.259084	0.00391951	0.7685	0.164482	3.8801	4.0542	3.8154	4.3091	1.19017	1.63837	0.937349	1.29033	NM_021999	ITM2B
Ssc.10373.1.S1_at	0.0642858	0.0244032	0.00014061	0.00949988	0.418866	0.121333	0.138091	0.00257426	0.711383	0.393658	2.0157	2.2491	1.6937	2.1605	1.26289	1.59488	0.724698	0.915212	NM_020820	PREX1
Ssc.10373.2.S1_at	0.515588	0.356058	0.0524793	0.652222	0.828511	0.366259	0.410102	0.0858256	0.773585	0.535845	-0.09441	0.05287	-0.1837	0.09564	1.15868	1.32226	0.91458	1.0437	NM_020820	PREX1
Ssc.10378.1.A1_at	0.0051369	0.288254	0.00165372	0.343226	0.00237854	0.0397844	0.374468	0.00987413	0.73478	0.0575951	-2.7574	-2.1353	-2.2525	-3.9985	1.86284	0.17447	1.65682	0.155175	NM_033390	ZC3H12C
Ssc.10382.1.A1_at	0.453064	0.323612	0.975358	0.381283	0.853817	0.340818	0.393051	0.491889	0.736466	0.542456	-2.5468	-1.8531	-1.9869	-1.9695	2.00111	1.01755	1.7505	0.890119	NM_001080467	MYO5B
Ssc.10386.1.S1_at	0.279901	0.576172	0.300721	0.752038	0.225654	0.260728	0.50133	0.252616	0.788857	0.294032	-1.9852	-1.5917	-1.7829	-2.385	1.48216	0.54766	1.22422	0.45235	NM_002317	LOX
Ssc.10388.1.S1_a_at	0.568422	0.123776	0.0102141	0.16887	0.0377784	0.385878	0.26225	0.0306935	0.711383	0.140328	-0.2057	-0.00603	-0.04404	0.2481	1.221	1.33929	1.17546	1.28934	NM_020230	PPAN
Ssc.10388.2.S1_at	0.56189	0.00305631	0.0031242	0.361825	0.163473	0.383633	0.0722553	0.014489	0.73486	0.253625	0.3036	0.7782	0.1473	0.5334	1.60737	1.47123	0.855303	0.782861	NM_020230	PPAN
Ssc.10389.1.A1_at	0.0998796	0.69864	0.0399466	0.365711	0.0280343	0.152862	0.539072	0.0715709	0.73486	0.125681	-0.162	-0.1006	-0.3815	-0.6872	1.06332	0.736608	0.80292	0.556215	NM_213744	PLET
Ssc.10393.1.S1_at	0.00125079	0.570975	0.00011656	0.668444	0.108905	0.022646	0.499803	0.00239762	0.776702	0.2124	2.3569	2.4134	2.4764	1.9326	1.05813	0.580538	1.12693	0.618289	NM_013446	MKRN1
Ssc.10393.2.A1_at	0.00083645	0.923812	3.28664e-05	0.985359	0.0876695	0.0199334	0.602229	0.00136873	0.818283	0.193469	3.4684	3.4589	3.4746	2.8199	0.990545	0.519598	1.00622	0.52782	NM_013446	MKRN1
Ssc.10394.1.A1_at	0.0903571	0.419268	0.0803256	0.235331	0.178425	0.144965	0.439367	0.111772	0.717832	0.264205	0.1922	0.06828	0.02328	0.261	0.883451	1.26835	0.844576	1.21254	NR_002328	GNRHR2
Ssc.10395.1.A1_at	0.0411152	0.0487505	0.346508	0.727119	0.02826	0.097685	0.180161	0.274989	0.786616	0.125764	0.0209	-0.4227	-0.05543	0.1006	0.641722	1.16886	0.92651	1.68759	NM_003187	TAF9
Ssc.104.1.S1_at	0.418289	0.565934	0.555022	0.404907	0.769527	0.326706	0.497898	0.363019	0.739354	0.518942	2.0828	2.0298	2.0105	2.055	0.94838	1.0455	0.930252	1.02552	NM_002717	PPP2R2A
Ssc.10401.1.A1_at	0.683471	0.602711	0.995104	0.86725	0.681933	0.424087	0.510753	0.497237	0.801295	0.491237	-0.2235	-0.07304	-0.1796	-0.181	1.16237	0.998601	1.04488	0.897664	NM_001537	HSBP1
Ssc.10406.1.A1_at	0.508312	0.130103	0.359829	0.180507	0.599952	0.363324	0.267118	0.280733	0.711383	0.466442	-1.863	-1.0617	-1.1764	-0.7997	2.22844	1.45747	1.98695	1.29953	NM_002294	LAMP2
Ssc.10408.1.S1_at	0.614186	0.0256356	0.0357642	0.72315	0.929997	0.401385	0.140202	0.0667958	0.785986	0.5626	-1.1755	-1.5381	-1.2474	-1.5203	0.695865	0.761169	0.930624	1.01796	NM_138798	MITD1
Ssc.10409.1.S1_at	0.0977602	0.0302101	0.803865	0.936425	0.060677	0.150822	0.150462	0.446561	0.809858	0.166938	0.07514	-0.2079	0.0859	0.06333	0.75349	0.977683	1.01082	1.31158	-	-
Ssc.10410.1.A1_at	0.774706	0.727591	0.979691	0.127348	0.238813	0.453497	0.548088	0.492943	0.711383	0.302731	-0.6685	-0.7892	-1.2028	-1.1956	0.8863	1.00723	0.586079	0.666044	NM_030639	BHLHB9
Ssc.10413.1.A1_at	0.0115008	0.771123	0.00137587	0.0932133	0.264773	0.0547276	0.561098	0.0088524	0.711383	0.318923	-0.1674	-0.2306	-0.7062	0.115	0.938756	2.27323	0.583448	1.41284	NM_020715	PLEKHH1
Ssc.10416.1.S1_at	0.00024905	0.00170616	0.00298877	0.224357	0.040652	0.0133005	0.0605685	0.0141603	0.716892	0.143928	0.5646	0.2486	0.3695	0.6041	0.729059	1.2644	0.822752	1.42689	NM_016107	ZFR
Ssc.10419.1.A1_at	0.0732394	0.0842299	0.422658	0.779935	0.15543	0.129937	0.221981	0.309464	0.791232	0.247202	-0.2106	-0.649	-0.3043	-0.1508	0.645068	1.16591	0.910556	1.64576	NM_017845	COMMD8
Ssc.1042.1.A1_at	0.137605	0.412233	0.159954	0.0949097	0.702709	0.179929	0.436319	0.171544	0.711383	0.497423	-0.0301	-0.2396	-0.4534	-0.147	0.81099	1.35853	0.654882	1.09702	NM_013354	CNOT7
Ssc.10426.1.S1_at	0.171706	0.0375061	0.517869	0.870814	0.148975	0.20094	0.163247	0.34805	0.80135	0.243005	1.526	1.6675	1.5367	1.5681	1.152	1.0319	1.01076	0.90538	NM_003751	EIF3B
Ssc.10427.1.S1_at	0.331634	0.00184369	0.00421232	0.0714393	0.0248832	0.287591	0.0628466	0.017315	0.711383	0.119738	-0.5914	-1.1362	-0.07844	-0.4639	0.579958	0.680138	1.67023	1.95874	NM_016040	TMED5
Ssc.10427.2.A1_at	0.977748	0.746042	0.660429	0.455175	0.43536	0.507957	0.553405	0.400217	0.746001	0.400986	-1.165	-1.3352	-1.58	-1.769	0.843496	0.827787	0.66034	0.648042	NM_016040	TMED5
Ssc.10428.1.S1_a_at	0.608992	0.129014	0.0132356	0.595788	0.219095	0.399537	0.266374	0.0358064	0.766745	0.290119	-1.313	-0.6878	-1.12	-0.2316	1.86862	2.43124	1.21288	1.57807	NM_133491	SAT2
Ssc.10435.1.A1_at	0.0004766	0.00267456	0.00603481	0.5901	0.00058722	0.0165106	0.0700455	0.021854	0.765372	0.0405174	1.232	0.723	1.1393	1.4984	0.601096	1.43204	0.911467	2.17146	NM_015137	EFR3A
Ssc.10437.1.A1_at	0.288745	0.374169	0.0184471	0.124282	0.014419	0.265697	0.419562	0.0437478	0.711383	0.0977938	0.8108	0.972	1.162	1.5744	1.17492	1.51044	1.42077	1.8265	NM_014585	SLC40A1
Ssc.1045.1.A1_at	0.0790165	0.101714	0.385684	0.0613009	0.615527	0.135548	0.24141	0.292492	0.711383	0.471897	1.6759	1.5463	1.5306	1.5832	0.878447	1.05401	0.864763	1.03759	NM_025222	WDR82
Ssc.10451.1.S1_at	0.0846493	0.0175341	0.602831	0.0891831	0.681689	0.14017	0.123106	0.381402	0.711383	0.491237	1.538	1.3208	1.2992	1.267	0.804769	0.968313	0.787572	0.947622	NM_002615	SERPINF1
Ssc.10454.1.A1_at	0.0113212	0.00762703	0.425941	0.281761	0.168524	0.0544838	0.093382	0.310825	0.724629	0.256379	0.7671	0.3038	0.527	0.6166	0.629204	1.09374	0.786549	1.36725	NM_008549	Man2a1
Ssc.1046.1.A1_at	0.00086961	0.0171032	0.00206376	0.0673775	0.00124667	0.0199595	0.122272	0.0112474	0.711383	0.0468886	-0.2775	-0.8251	-0.6796	-0.01218	0.578336	1.9492	0.668914	2.25448	NM_015054	UHRF1BP1L
Ssc.10460.1.S1_at	0.0292604	0.0183016	0.583391	0.27375	0.145875	0.0826062	0.12464	0.374106	0.724404	0.240904	-2.0763	-0.6155	-1.3577	-1.5884	4.30941	0.793978	2.05156	0.377985	NM_001710	CFB
Ssc.10464.1.A1_at	0.117186	0.597704	0.0685836	0.54029	0.106312	0.164764	0.50897	0.100926	0.756229	0.210014	-0.2071	-0.3263	-0.3387	0.03379	0.88763	1.45134	0.876692	1.43346	NM_001105444	DUPD1
Ssc.10471.1.A1_at	0.610757	0.589907	0.154508	0.728799	0.707966	0.4002	0.505835	0.167918	0.786869	0.499169	-1.948	-2.1819	-1.8111	-2.33	0.791441	0.595175	1.14671	0.862345	XM_898870	Thumpd2
Ssc.10473.1.A1_at	0.066212	0.0276321	0.945373	0.83349	0.101497	0.123285	0.144114	0.484265	0.797083	0.205368	-0.03452	-0.4641	0.02537	0.0346	0.650782	1.00927	1.06172	1.64658	NM_053023	ZFP91
Ssc.10475.1.A1_at	0.549966	0.480866	0.935921	0.954276	0.432374	0.379365	0.465657	0.481675	0.812363	0.399686	-0.7562	-1.1701	-0.7867	-0.7484	0.661067	1.03904	0.96996	1.52455	NM_006322	TUBGCP3
Ssc.1048.1.S1_at	0.172753	0.382087	0.264744	0.654794	0.137677	0.201444	0.422785	0.234254	0.774433	0.23533	0.3825	0.2504	0.3214	0.46	0.876253	1.14866	0.940729	1.23318	NM_000113	TOR1A
Ssc.10482.1.A1_at	0.0314739	0.0516941	0.224157	0.152061	0.0767648	0.086125	0.185325	0.211119	0.711383	0.182373	-1.0489	-0.1783	-0.4819	-0.8918	2.38834	0.663717	1.76297	0.489926	NM_004115	FGF14
Ssc.10483.1.S1_at	0.00042359	0.00059155	0.0428654	0.161679	0.00654422	0.0165055	0.0482038	0.0750602	0.711383	0.0746334	0.7637	1.1602	0.9309	0.7887	1.48661	0.867448	1.18199	0.689699	-	-
Ssc.10483.2.S1_at	0.367879	0.362438	0.752769	0.419206	0.76973	0.303991	0.41334	0.43067	0.741495	0.518972	-0.1656	-0.2689	-0.2626	-0.2341	0.901856	1.02891	0.907556	1.03541	NM_014649	SAFB2
Ssc.10484.1.A1_s_at	0.00139958	0.0941123	0.00079852	0.503098	0.00183966	0.0237215	0.232648	0.0065842	0.751755	0.0532987	1.0379	0.8359	0.9401	1.3939	0.817095	1.57428	0.90683	1.74717	NM_003340	UBE2D3
Ssc.10486.1.A1_at	0.11218	0.040675	0.945563	0.0623238	0.713715	0.161486	0.167141	0.48428	0.711383	0.500595	1.4238	1.1379	1.1889	1.1817	0.751338	0.992826	0.79065	1.04477	NM_020673	RAB22A
Ssc.10487.1.A1_at	0.031752	0.0412813	0.331081	0.68227	0.0102139	0.0864998	0.168131	0.26745	0.778956	0.0871294	-0.9755	-0.5648	-0.9051	-1.0565	1.50787	0.859504	1.07294	0.611586	NM_206963	RARRES1
Ssc.10488.1.A1_at	0.0959513	0.118476	0.00090233	0.319191	0.51709	0.149415	0.257126	0.00698052	0.73174	0.43442	0.1769	0.4779	-0.07844	0.6419	1.35121	2.05513	0.774653	1.17821	NM_000303	PMM2
Ssc.10489.1.A1_at	0.777162	0.923756	0.575416	0.234934	0.411949	0.454183	0.602229	0.371285	0.717832	0.389902	-0.4834	-0.4606	-0.7587	-0.6484	1.02306	1.11661	0.759344	0.82878	NM_000987	RPL26
Ssc.10490.1.A1_at	0.232981	0.708965	0.154456	0.231368	0.617706	0.235796	0.542375	0.167912	0.716892	0.472812	-0.6765	-0.8383	-1.1602	-0.6404	0.850611	1.68169	0.616498	1.21884	NM_006540	NCOA2
Ssc.10492.1.S1_at	0.224868	0.237423	0.620059	0.700805	0.238652	0.23128	0.345981	0.386987	0.783041	0.302641	-0.8588	-0.5188	-0.7494	-0.8615	1.40495	0.893955	1.11561	0.709851	NM_022560	GH1
Ssc.10493.1.A1_at	0.625382	0.133455	0.021542	0.639342	0.959672	0.404736	0.269726	0.0484615	0.771282	0.570171	0.3023	0.1146	0.3848	0.1235	0.828863	0.77005	1.086	1.00894	NM_006055	LANCL1
Ssc.10494.1.S1_at	0.766238	0.122361	0.0315193	0.713614	0.448132	0.451116	0.260806	0.061837	0.78508	0.407005	0.8502	1.1773	0.9197	1.322	1.38694	1.49526	1.07197	1.15569	NM_006621	AHCYL1
Ssc.10495.1.A1_at	0.255653	0.0269317	0.206367	0.992794	0.285348	0.248354	0.143331	0.200783	0.819329	0.33053	-0.3181	-0.7523	-0.316	-0.4963	0.647783	0.83502	1.0021	1.29175	NM_001039618	CREBZF
Ssc.10498.1.A1_at	0.223678	0.00394129	0.0226546	0.747104	0.39552	0.230952	0.0759569	0.050122	0.78836	0.383406	1.0756	0.4048	0.9979	0.6125	0.511299	0.680179	0.925242	1.23084	NM_018456	EAF2
Ssc.10499.1.S1_at	0.0388518	0.128268	0.130604	0.398481	0.0342294	0.095257	0.265783	0.151149	0.738625	0.13445	-0.986	-0.5633	-0.7773	-1.1202	1.52608	0.709709	1.23208	0.572983	NM_000735	CGA
Ssc.105.1.S1_at	0.0332159	0.657973	0.008105	0.0382077	0.222392	0.0886951	0.528549	0.0265101	0.711383	0.292062	2.4611	2.4143	2.2452	2.5356	0.954278	1.33696	0.805816	1.12896	NM_002734	PRKAR1A
Ssc.105.2.A1_at	0.00019391	0.00036321	0.0168072	0.397438	0.0146485	0.0125996	0.0458725	0.0415336	0.738625	0.0984528	2.3112	1.682	2.1066	2.3689	0.533018	1.29992	0.814973	1.98754	NM_212472	PRKAR1A
Ssc.1050.1.S1_at	0.741154	0.00199882	0.00030469	0.544208	0.705866	0.443357	0.0658393	0.00389515	0.756746	0.498627	4.1407	4.6418	4.0117	4.5621	1.65054	1.73395	0.878974	0.923393	NM_006755	TALDO1
Ssc.10500.1.A1_at	0.971863	0.035723	0.0162919	0.0696728	0.0641175	0.506379	0.158924	0.0408079	0.711383	0.170391	-1.8445	-2.8366	-1.0421	-2.0157	0.370797	0.377721	2.23089	2.27254	NM_170706	NMNAT2
Ssc.10503.1.A1_at	0.260521	0.310597	0.572282	0.757777	0.624368	0.251271	0.387215	0.370139	0.788857	0.475482	0.6772	0.7842	0.7368	0.6893	1.11293	0.95361	1.06141	0.909464	-	-
Ssc.10505.1.A1_at	0.00490597	0.0294602	0.0217845	0.150221	0.044803	0.0390174	0.149102	0.048839	0.711383	0.149046	1.4713	1.1732	1.2433	1.5047	0.742227	1.29875	0.796124	1.39306	NM_007935	Epc1
Ssc.10508.1.A1_at	0.836447	0.209029	0.0792152	0.325771	0.20895	0.47068	0.325998	0.110683	0.732052	0.283894	-1.2865	-1.6684	-1.5506	-2.0094	0.682563	0.632042	0.767897	0.711059	-	-
Ssc.1051.1.S1_at	0.112035	0.307269	0.00317229	0.158336	0.49873	0.161472	0.385644	0.014626	0.711383	0.427423	2.1222	2.2609	1.9225	2.3541	1.14878	1.53972	0.818976	1.09768	XM_589331	TGOLN2
Ssc.10510.1.A1_at	0.376566	0.143988	0.663307	0.497723	0.561849	0.30826	0.278815	0.401312	0.751035	0.451801	-0.9962	-0.6012	-0.8334	-0.7403	1.48438	1.09757	1.1768	0.870141	NM_000948	PRL
Ssc.10517.1.A1_at	0.0396115	0.293475	0.0366517	0.27329	0.167219	0.0961297	0.377243	0.0678084	0.724404	0.255704	0.3013	0.3931	0.4149	0.2478	1.09615	0.846115	1.1203	0.864763	NM_003747	TNKS
Ssc.10517.2.S1_at	0.898994	0.491258	0.301929	0.216285	0.285514	0.487249	0.470055	0.253166	0.712626	0.330636	-0.6917	-0.9361	-0.2841	-0.5862	0.783174	0.739264	1.50321	1.41893	NM_003747	TNKS
Ssc.10518.2.S1_at	0.028075	0.411021	0.0131993	0.121754	0.142158	0.0808124	0.435557	0.0357434	0.711383	0.237718	0.4413	0.5599	0.6843	0.3305	1.12592	0.702015	1.27507	0.79501	NM_022743	SMYD3
Ssc.10519.1.A1_at	0.473516	0.395221	0.931304	0.70638	0.212609	0.349363	0.428453	0.480709	0.78427	0.286453	-0.515	-0.3037	-0.6105	-0.6276	1.23528	0.983045	0.908918	0.723323	NM_138785	C6orf72
Ssc.10520.1.A1_at	0.509638	0.813542	0.450861	0.740519	0.7259	0.363779	0.574047	0.321405	0.787685	0.504332	-1.0637	-0.9851	-0.9241	-1.1329	1.08177	0.811558	1.14981	0.862604	NM_001031770	GPN2
Ssc.10523.1.A1_at	0.168477	0.267272	0.377864	0.725669	0.156226	0.19911	0.363409	0.289141	0.786104	0.247807	-0.3514	-0.087	-0.2676	-0.4366	1.30265	0.844509	1.08741	0.70497	-	-
Ssc.10524.1.A1_a_at	0.164862	0.270666	0.361453	0.425554	0.653741	0.1967	0.365313	0.281707	0.742186	0.484015	1.1289	0.9883	0.9783	1.0722	0.868837	1.09845	0.860192	1.08752	NM_018200	HMG20A
Ssc.10527.1.A1_at	0.0294378	0.032205	0.340328	0.230535	0.0679275	0.0827492	0.153706	0.272136	0.716892	0.174147	0.188	-0.5656	-0.1984	0.04268	0.470669	1.27262	0.679499	1.83727	NM_016488	PPHLN1
Ssc.10530.1.A1_at	0.861851	0.392861	0.201927	0.275552	0.201839	0.477152	0.427571	0.198332	0.724404	0.279295	-2.0521	-1.6677	-1.5037	-1.0206	1.46873	1.62109	1.73048	1.90999	NM_001002887	PEG3
Ssc.10534.2.S1_at	0.828488	0.830587	0.93574	0.306617	0.190848	0.468409	0.578239	0.481672	0.728898	0.272382	0.0975	0.04693	0.3228	0.3383	0.950687	1.01562	1.2527	1.33826	NM_006506	RASA2
Ssc.10534.3.A1_a_at	0.075522	0.946046	0.0106491	0.321079	0.501355	0.131627	0.606988	0.0313932	0.732052	0.4285	3.0362	3.0444	2.8501	3.169	1.00823	1.37561	0.830191	1.1327	NM_006506	RASA2
Ssc.10536.1.S1_at	0.402756	0.19247	0.738088	0.228668	0.0766025	0.320101	0.314968	0.426049	0.716892	0.182304	-1.2323	-1.7481	-0.4589	-0.5614	0.597023	0.902578	2.16712	3.27625	NM_017816	LYAR
Ssc.10537.1.A1_at	0.0851092	0.208914	0.212563	0.133927	0.324416	0.140548	0.325877	0.204545	0.711383	0.349677	-2.6866	-1.7516	-1.6573	-2.4144	2.54721	0.469025	2.79911	0.515406	NM_014829	DDX46
Ssc.10538.1.A1_at	0.235132	0.499436	0.27811	0.712748	0.202332	0.237041	0.473791	0.241545	0.785047	0.279526	1.2715	1.1816	1.2252	1.3459	0.914023	1.12829	0.954755	1.17857	NM_031203	HNRNPM
Ssc.10539.1.A1_at	0.66667	0.213611	0.370919	0.879793	0.813652	0.418959	0.329236	0.285869	0.802503	0.531467	-1.4044	-2.0464	-1.5115	-1.8793	0.526239	0.692256	0.898436	1.18187	NM_017847	C1orf27
Ssc.10541.1.S1_a_at	0.271905	0.0260747	0.179533	0.638197	0.139383	0.256911	0.14125	0.184449	0.771112	0.235935	4.7211	4.9661	4.661	4.769	1.27762	1.11405	0.94167	0.821109	NM_021009	UBC
Ssc.10542.1.S1_at	0.00909384	0.305369	0.00360505	0.182137	0.423324	0.0493853	0.384482	0.0156554	0.711383	0.396062	1.0077	0.9439	0.845	1.0386	0.938193	1.21361	0.849846	1.09933	NM_016046	EXOSC1
Ssc.10546.1.A1_at	0.276345	0.5585	0.303537	0.0131726	0.113577	0.259547	0.49517	0.253803	0.711383	0.215958	0.09109	-0.01323	-0.5389	-0.3855	0.900937	1.16579	0.532597	0.689168	NM_018243	39702
Ssc.10547.1.A1_at	0.521066	0.281267	0.732497	0.271307	0.782661	0.368624	0.370316	0.424158	0.724404	0.522984	-1.4341	-2.1859	-2.1818	-2.3698	0.471517	0.828615	0.473454	0.832019	NM_001080427	THSD7B
Ssc.10548.1.A1_at	0.819248	0.268883	0.104885	0.889898	0.678018	0.465728	0.364103	0.131979	0.803258	0.49059	0.06703	-0.1332	0.04142	-0.2102	0.818542	0.77754	0.974715	0.92589	NM_214002	ITGB3
Ssc.1055.1.A1_at	0.171182	0.594588	0.129095	0.511707	0.194221	0.200681	0.507981	0.150308	0.753511	0.274846	-1.2102	-1.4226	-1.4499	-0.9387	0.808641	1.66729	0.786864	1.62239	NM_000252	MTM1
Ssc.1055.2.A1_at	0.0449244	0.164295	0.0969931	0.776179	0.144535	0.101347	0.295504	0.12597	0.79029	0.240162	0.01621	-0.1483	-0.03528	0.1296	0.848309	1.17925	0.949813	1.32035	NM_000252	MTM1
Ssc.10550.1.A1_at	0.0722482	0.0366292	0.805628	0.0431177	0.606736	0.129156	0.161485	0.447011	0.711383	0.468453	-1.2987	-2.3969	-2.2644	-2.1661	0.333471	1.10329	0.380717	1.25961	NM_201570	CACNB2
Ssc.10553.1.A1_a_at	0.0196038	0.247535	0.0152871	0.255419	0.00328498	0.0699429	0.351319	0.0393134	0.723539	0.0611038	4.6509	4.7121	4.5627	4.4396	1.06311	0.884175	0.915578	0.761473	NM_000979	RPL18
Ssc.10556.1.S1_at	0.128302	0.0812021	0.800837	0.267929	0.279081	0.173151	0.219685	0.445854	0.723539	0.326856	-1.4467	-2.3199	-1.9383	-1.84	0.417613	1.10329	0.611647	1.61591	XR_041308	LOC643072
Ssc.1056.1.A1_at	0.0440041	0.114512	0.146835	0.307999	0.119227	0.100176	0.252982	0.162738	0.730063	0.221392	1.7215	1.3142	1.4454	1.747	0.665445	1.35202	0.758737	1.54157	NM_002736	PRKAR2B
Ssc.10565.1.A1_at	0.490522	0.837494	0.198503	0.905813	0.524042	0.355726	0.580222	0.196073	0.804798	0.437508	0.4862	0.5164	0.4655	0.6286	1.03066	1.17715	0.979513	1.11874	-	-
Ssc.10566.1.A1_at	0.67952	0.747691	0.79481	0.083193	0.228277	0.422934	0.553833	0.444147	0.711383	0.295821	-0.4958	-0.3747	0.1283	0.04841	1.12874	0.923218	1.86657	1.5267	NM_017664	ANKRD10
Ssc.10569.1.A1_at	0.537547	0.574532	0.770621	0.118246	0.452025	0.37516	0.500899	0.43637	0.711383	0.408298	-0.4787	-0.3238	-0.066	-0.1312	1.16754	0.93688	1.51089	1.2124	NM_006267	RANBP2
Ssc.10570.1.A1_at	0.420099	0.971791	0.202434	0.374516	0.997926	0.327493	0.613241	0.198542	0.735486	0.579286	-0.6956	-0.7025	-0.491	-0.703	0.993124	0.808965	1.22703	0.9995	XM_001788868
Ssc.10572.1.A1_at	0.0372514	0.0104311	0.899528	0.823194	0.013644	0.0929525	0.105317	0.472304	0.796879	0.0956562	-0.04784	-0.5564	-0.0049	-0.02116	0.601361	0.983871	1.04388	1.70786	NM_033211	C5orf30
Ssc.10575.1.A1_at	0.34335	0.579953	0.0399587	0.937328	0.163414	0.293401	0.502508	0.0715709	0.809858	0.253613	2.222	2.2901	2.2308	2.4507	1.07047	1.24595	1.00884	1.17422	NM_004872	TMEM59
Ssc.10576.1.S1_at	0.0886278	0.0075574	0.236965	0.83493	0.265259	0.14332	0.0932705	0.218674	0.797381	0.319205	1.9771	1.5188	1.9275	1.7926	0.632358	0.873803	0.95161	1.31495	NM_004965	HMGN1
Ssc.10577.1.A1_at	0.351632	0.694659	0.0731051	0.766583	0.141241	0.296846	0.537925	0.105221	0.789549	0.236971	-1.1787	-1.4286	-1.3684	-2.4023	0.778879	0.355617	0.827207	0.377683	-	-
Ssc.10578.1.A1_at	0.111741	0.366046	0.137118	0.272497	0.198066	0.161285	0.414954	0.155715	0.724404	0.276956	0.6768	0.8437	0.861	0.626	1.18164	0.790571	1.20226	0.804367	NM_006482	DYRK2
Ssc.1058.1.S1_at	0.00141438	0.979364	6.487e-05	0.768814	0.0494603	0.0237278	0.615438	0.00175355	0.789561	0.154618	5.024	5.0218	5.0845	4.5702	0.997802	0.597919	1.06237	0.636609	NM_007285	GABARAPL2
Ssc.10583.1.A1_at	0.0922917	0.506491	0.0628994	0.727703	0.0447136	0.146374	0.476353	0.0956221	0.786629	0.149007	-0.525	-0.3301	-0.4322	-0.9003	1.21519	0.626191	1.09724	0.565412	NM_006870	DSTN
Ssc.10583.1.A2_at	0.0671026	0.941763	0.00882215	0.96709	0.0368751	0.124109	0.605996	0.0280113	0.815188	0.139404	-0.7311	-0.7468	-0.7209	-1.3077	0.984423	0.556104	1.01025	0.570695	NM_001004031	DSTN
Ssc.10588.1.A1_at	0.256387	0.88873	0.11721	0.515196	0.389971	0.248696	0.593162	0.141734	0.753511	0.380751	3.3519	3.3223	3.2131	3.5066	0.970834	1.34111	0.870402	1.20238	NM_006820	IFI44L
Ssc.10589.1.A1_at	0.352906	0.527703	0.480622	0.813811	0.281869	0.297296	0.484375	0.333146	0.795471	0.328277	-1.1322	-1.4936	-1.2545	-0.9244	0.6967	1.39111	0.884883	1.76685	NM_001038000	LOC654323
Ssc.10592.1.A1_at	0.581098	0.204554	0.456445	0.442408	0.839772	0.389929	0.323096	0.323624	0.743109	0.538594	-0.07083	-0.4273	-0.3299	-0.4948	0.700143	0.847978	0.771769	0.934728	NM_080916	DGUOK
Ssc.10592.3.S1_a_at	0.427541	0.957732	0.239678	0.884634	0.330381	0.330369	0.610115	0.220352	0.802687	0.352659	0.3556	0.3648	0.3785	0.2089	1.00924	0.844002	1.02316	0.855645	NM_080916	DGUOK
Ssc.10593.1.S1_at	0.0528074	0.657087	0.0164041	0.962279	0.00878101	0.110019	0.528209	0.0409944	0.813584	0.0824943	1.0489	0.9643	1.0576	1.5111	0.91888	1.57381	1.00874	1.72772	NM_006820	IFI44L
Ssc.10593.2.A1_at	0.049231	0.76791	0.00375784	0.0921915	0.262331	0.106181	0.560308	0.0161135	0.711383	0.317417	2.0878	2.1913	1.4729	2.5898	1.10905	3.05537	0.540695	1.48959	NM_006820	IFI44L
Ssc.10595.1.A1_at	0.100842	0.32345	0.139028	0.749388	0.148699	0.153594	0.393051	0.156976	0.788771	0.243005	-0.4452	-0.1292	-0.3192	-0.722	1.37163	0.668446	1.13428	0.552777	-	-
Ssc.10598.1.A1_at	0.57131	0.899342	0.460345	0.0567204	0.0110848	0.386964	0.595744	0.325107	0.711383	0.0888619	-1.1087	-1.1508	-0.4951	-0.2929	0.958774	1.22409	1.84707	2.3582	NM_001105251	ZFYVE16
Ssc.10598.2.S1_at	0.535813	0.357085	0.874191	0.487453	0.127899	0.374378	0.410609	0.465658	0.749827	0.228571	-2.6973	-3.4331	-2.1938	-2.2957	0.479122	0.90312	1.6545	3.11865	NM_001105251	ZFYVE16
Ssc.10601.1.A1_at	0.0143132	0.00500467	0.820931	0.17341	0.5838	0.0605577	0.082505	0.45104	0.711383	0.46037	-1.6057	-2.8052	-2.5143	-2.4545	0.301345	1.06162	0.403088	1.42006	NM_001038000	LOC654323
Ssc.10606.1.S1_at	0.828402	0.971904	0.700605	0.635725	0.498558	0.468392	0.613241	0.413977	0.770938	0.427423	-1.3083	-1.2817	-0.8224	-0.584	1.02696	1.26922	1.62564	2.00913	-	-
Ssc.10607.1.A1_at	0.0233163	0.187956	0.0288545	0.201055	0.0246944	0.0750045	0.311608	0.0584301	0.712079	0.119349	0.4476	0.2454	0.2702	0.5752	0.816932	1.35663	0.837445	1.39069	NM_001079537	TRAPPC6B
Ssc.10608.1.S1_at	0.865153	0.0129701	0.00310641	0.49417	0.585174	0.477937	0.112003	0.0144553	0.750372	0.460744	-0.01219	0.2658	-0.1088	0.189	1.32047	1.34689	0.90791	0.926075	NM_030627	CPEB4
Ssc.10608.2.A1_at	0.13798	0.0794077	0.00021164	0.433386	0.179264	0.180044	0.218753	0.00320047	0.742186	0.264812	0.149	0.3486	0.07077	0.4853	1.22091	1.51366	0.924752	1.14648	NM_030627	CPEB4
Ssc.10611.1.A1_at	0.0170025	0.0402076	0.117818	0.36746	0.0759252	0.065729	0.166747	0.14216	0.734953	0.181865	-0.9015	-1.6095	-1.2669	-0.8527	0.492628	1.51316	0.693919	2.13144	-	-
Ssc.10612.1.A1_at	0.0687264	0.22354	0.1261	0.695998	0.120151	0.125637	0.336062	0.148245	0.781449	0.222254	0.8958	0.6753	0.8081	1.041	0.802118	1.26226	0.916036	1.44152	NM_017661	ZNF280D
Ssc.10615.1.A1_at	0.351605	0.917967	0.189578	0.743383	0.219912	0.296846	0.600719	0.190833	0.788127	0.290652	0.4198	0.4095	0.4631	0.5767	0.989753	1.1203	1.04425	1.18199	NM_024091	FASTKD3
Ssc.10617.1.A1_at	0.501291	0.527295	0.770735	0.913599	0.401003	0.360235	0.484375	0.436371	0.805737	0.385428	-2.5907	-3.0737	-2.6659	-2.4851	0.61693	1.19818	0.927558	1.80146	NM_173512	SLC38A11
Ssc.10618.2.A1_at	0.00943647	0.0010446	0.466692	0.146206	0.163537	0.0498749	0.0530518	0.3279	0.711383	0.253629	0.8121	0.2261	0.5498	0.4767	0.556549	0.929508	0.76928	1.2848	NM_005863	NET1
Ssc.10618.3.S1_at	0.215786	0.248005	0.565658	0.829335	0.154579	0.226409	0.351611	0.36773	0.796879	0.246761	1.345	1.1401	1.3085	1.389	0.814729	1.08383	0.964158	1.28261	NM_005863	NET1
Ssc.1062.1.A1_at	1.43123e-06	0.00163836	5.56153e-07	0.816403	0.00429247	0.00151915	0.0599406	0.00032749	0.795471	0.065037	5.1088	5.26	5.1398	4.7601	1.16323	0.684067	1.03149	0.606591	NM_000970	RPL6
Ssc.1062.1.S1_at	0.697596	0.733723	0.842293	0.200093	0.444664	0.428996	0.549552	0.456755	0.712079	0.405275	0.2628	0.1716	-0.0627	-0.01926	0.912835	1.0444	0.722166	0.826248	-	-
Ssc.10623.1.A1_at	0.951654	0.12194	0.0781178	0.987218	0.952157	0.50074	0.260674	0.109648	0.818415	0.568016	0.1906	0.0431	0.1931	0.05249	0.862862	0.868828	1.0025	1.00943	XM_944529	MGC3032
Ssc.10624.1.S1_at	0.109101	0.720043	0.0107767	0.193731	0.848301	0.159602	0.545889	0.0316574	0.712079	0.540654	0.3172	0.3729	0.01101	0.4163	1.05728	1.49974	0.736247	1.04436	NM_014033	METTL7A
Ssc.10626.1.A1_at	0.0778298	0.223578	0.152512	0.77372	0.0535272	0.134217	0.336069	0.166523	0.79029	0.159033	-0.09605	-0.3035	-0.1463	0.0567	0.812654	1.22507	0.950992	1.43362	NM_173694	ATP11C
Ssc.10628.1.A1_at	0.0266191	0.522309	0.00848019	0.00435438	0.76603	0.079088	0.483037	0.0274042	0.711383	0.517804	2.276	2.1409	1.6283	2.1999	0.873629	1.7711	0.523248	1.06078	NM_001031770	GPN2
Ssc.10632.1.A1_at	0.0001895	0.00020733	0.0419841	0.00978642	0.0648049	0.0125821	0.039173	0.0740199	0.711383	0.170939	2.0501	1.5889	1.6861	1.8282	0.630527	1.15269	0.694891	1.27036	NM_015235	CSTF2T
Ssc.10642.1.S1_at	0.0408943	0.282422	0.0406685	0.120836	0.964544	0.0974751	0.371121	0.0724048	0.711383	0.571496	-3.3722	-2.842	-1.9641	-2.88	1.69927	0.400156	4.08818	0.962713	NM_017650	PPP1R9A
Ssc.10644.1.A1_at	0.424925	0.0804291	0.294779	0.938726	0.381445	0.329367	0.21898	0.249698	0.809858	0.377119	-0.5447	-0.2223	-0.5612	-0.4138	1.38044	1.15882	0.983635	0.82572	-	-
Ssc.10645.1.S1_at	0.0585903	0.822855	0.005475	0.305277	0.319005	0.115457	0.576488	0.0205775	0.728764	0.347043	1.7308	1.7635	1.5271	1.9612	1.03324	1.54357	0.815707	1.2186	NM_016281	TAOK3
Ssc.10645.2.S1_at	0.942419	0.931143	0.993317	0.718103	0.643853	0.498379	0.604029	0.496615	0.78518	0.481165	-1.272	-1.2261	-1.4475	-1.4512	1.04697	0.996307	0.839037	0.798436	NM_016151	TAOK2
Ssc.10646.1.A1_at	0.448134	0.79545	0.140124	0.140472	0.657905	0.339032	0.568296	0.157806	0.711383	0.485505	-0.275	-0.1878	-0.7432	-0.324	1.09111	1.52074	0.626128	0.872668	NM_015137	EFR3A
Ssc.10654.1.A1_at	0.00283197	0.00174363	0.344641	0.0039971	0.124362	0.0309597	0.0610504	0.274097	0.711383	0.225811	-4.0059	-1.4515	-1.9182	-2.4597	12.8636	0.581875	8.06634	0.364875	NM_198539	ZNF568
Ssc.10655.1.S1_at	0.838426	0.768164	0.499879	0.726446	0.916428	0.471235	0.560348	0.340692	0.786412	0.558993	-0.8391	-0.9408	-0.7096	-0.902	0.903301	0.824977	1.13826	1.03956	NM_006955	ZNF33B
Ssc.10656.1.A1_at	0.106117	0.0456655	0.987297	0.669325	0.0110379	0.157395	0.176161	0.494835	0.776702	0.088811	-0.5952	-1.5557	-0.425	-0.4305	0.382701	0.994515	1.18554	3.08083	NM_015325	KIAA0947
Ssc.10656.2.S1_at	0.605651	0.472676	0.114233	0.265452	0.548576	0.398175	0.461973	0.139382	0.723539	0.446807	-0.9626	-1.1348	-0.626	-0.9566	0.841811	0.718493	1.40018	1.19506	NM_015325	KIAA0947
Ssc.10665.1.A1_at	0.00023127	9.29718e-05	0.279633	0.131138	0.0493719	0.0131629	0.0366843	0.242113	0.711383	0.154443	0.5114	-0.2296	0.1564	0.2539	0.476637	1.10241	0.701173	1.62174	NM_006956	ZNF12
Ssc.10667.1.A1_at	0.135973	0.502372	0.00830475	0.0281621	0.574267	0.178675	0.474708	0.0270135	0.711383	0.456731	0.7988	0.9464	0.2105	0.8081	1.15905	1.81775	0.55527	0.870837	NM_005487	HMG2L1
Ssc.10668.1.A1_at	0.00172109	0.00270447	0.0732522	0.482611	0.01414	0.0258207	0.0704058	0.105322	0.749201	0.0973739	0.8539	0.3263	0.7073	0.915	0.590019	1.23084	0.863639	1.80164	XM_001789534	LOC100140164
Ssc.1067.1.S1_at	0.0225822	0.377861	0.00010686	0.117372	0.073744	0.0741225	0.420885	0.00228027	0.711383	0.180169	3.3236	3.4684	3.0824	3.7472	1.15581	1.9441	0.785684	1.32154	NM_002794	PSMB2
Ssc.10671.1.A1_at	0.0259079	0.00428969	0.622013	0.819901	0.0113626	0.0781787	0.076252	0.387795	0.796405	0.0898879	-0.4489	-2.1159	-0.5591	-0.7362	0.188813	0.837696	0.895655	3.97371	NM_018227	UBA6
Ssc.10673.1.A1_at	0.245707	0.658997	0.19354	0.0731805	0.657141	0.243256	0.529023	0.192786	0.711383	0.485072	-1.1514	-0.9971	-0.4398	-0.8301	1.16684	0.676854	2.03725	1.18175	NM_001038000	LOC654323
Ssc.10675.1.A1_at	0.591257	0.281784	0.611114	0.812536	0.743376	0.39379	0.370616	0.384	0.795432	0.509804	-0.7873	-1.2351	-0.9049	-1.0726	0.639032	0.845607	0.889052	1.17645	-	-
Ssc.10679.1.S1_at	0.695785	0.294808	0.495792	0.984558	0.594343	0.428349	0.377768	0.338928	0.818199	0.464411	-0.7924	-1.133	-0.798	-0.977	0.711343	0.836106	0.994416	1.16883	NM_007054	KIF3A
Ssc.10679.2.A1_at	0.857324	0.713718	0.466334	0.512177	0.68581	0.476348	0.543819	0.327761	0.753511	0.492339	-0.5803	-0.6803	-0.4164	-0.5796	0.904837	0.849421	1.1781	1.10594	NM_007054	KIF3A
Ssc.10681.1.A1_at	0.137651	0.186364	0.446722	0.358183	0.224295	0.179962	0.310775	0.319588	0.73486	0.293134	-1.5584	-0.8738	-1.1302	-1.446	1.98298	0.729205	1.53449	0.564283	NM_013377	PDZRN4
Ssc.10685.1.A1_at	0.0229162	0.0120564	0.641527	0.784089	0.00607652	0.074556	0.110249	0.394305	0.791232	0.0728061	-0.6272	-2.2828	-0.7767	-0.5743	0.190977	1.22434	0.861138	5.52067	-	-
Ssc.10686.1.S1_at	0.0427552	0.822329	0.00171193	0.113502	0.169562	0.0989086	0.576488	0.0100757	0.711383	0.257086	-1.0417	-0.9608	-1.5837	-0.4951	1.08426	2.97011	0.581584	1.59313	NM_004956	ETV1
Ssc.10695.1.A1_at	0.353055	0.799911	0.0862598	0.24555	0.884801	0.297296	0.569515	0.116891	0.721749	0.550145	-0.2183	-0.1089	-0.6851	-0.05191	1.11561	1.88361	0.627005	1.05865	NM_024560	ACSS3
Ssc.10698.1.S1_at	0.497292	0.255975	0.717962	0.376872	0.666411	0.358739	0.357152	0.419809	0.736234	0.487302	0.0868	0.1752	0.2144	0.2365	1.09243	1.02235	1.1361	1.06322	NM_005869	SDCCAG10
Ssc.10699.1.A1_at	0.459455	0.623371	0.566532	0.570742	0.628607	0.343566	0.51614	0.368003	0.76079	0.476299	-0.3896	-0.287	-0.2813	-0.3793	1.10805	0.906649	1.11438	0.911832	NM_145052	UPRT
Ssc.1070.1.S1_at	0.00779332	0.00497538	0.407198	0.308138	0.0719963	0.0462125	0.082505	0.302334	0.730063	0.178266	2.508	1.9917	2.2937	2.3898	0.596724	1.10087	0.807106	1.48899	NM_003094	SNRPE
Ssc.10701.1.A1_at	0.0361805	0.467817	0.0156223	0.17457	0.0886289	0.091944	0.4601	0.0398479	0.711383	0.194811	0.1475	-0.01815	-0.1414	0.3504	0.847343	1.63526	0.749087	1.44564	NM_005385	NKTR
Ssc.10706.1.A1_at	0.0114839	0.0122535	0.258726	0.744395	0.00109968	0.0547134	0.110484	0.231137	0.7883	0.0450719	-1.7295	-3.2416	-1.8816	-1.4154	0.220447	1.59393	0.858902	6.21024	NM_020320	RARS2
Ssc.10707.1.A1_at	0.391748	0.856615	0.125484	0.3475	0.785342	0.314694	0.584772	0.147711	0.73486	0.523936	-0.7412	-0.7792	-0.5584	-0.8315	0.962713	0.761017	1.20057	0.949044	NM_014388	C1orf107
Ssc.10709.1.A1_at	0.228088	0.151718	0.90507	0.800758	0.336161	0.233012	0.285405	0.473962	0.793702	0.355033	-0.5526	-0.9426	-0.6376	-0.6128	0.677057	1.02511	0.918512	1.39069	NM_001112663	ZNF271
Ssc.10710.1.A1_at	0.597647	0.422294	0.093299	0.446587	0.255286	0.395424	0.440602	0.122721	0.744652	0.313161	0.9562	0.8544	0.7925	0.6053	0.90321	0.829278	0.848997	0.779502	-	-
Ssc.10711.1.A1_at	0.104056	0.383123	0.123308	0.848208	0.0181226	0.156016	0.423256	0.1459	0.799123	0.106575	-1.6735	-1.1999	-1.7673	-2.4688	1.60576	0.495841	0.910465	0.281141	NM_024669	ANKRD55
Ssc.10715.1.A1_at	0.113029	0.539865	0.00700324	0.252284	0.732209	0.16207	0.48877	0.0241115	0.723539	0.50624	-0.1568	-0.2145	0.003654	-0.2611	0.943933	0.767395	1.17404	0.954469	NM_018268	WDR41
Ssc.10716.1.A1_at	0.00107733	0.0575858	0.00086029	0.0330753	0.00109748	0.0217294	0.192495	0.00682747	0.711383	0.0450719	0.6028	0.2286	0.2019	0.914	0.687839	2.03827	0.669717	1.98457	NM_017988	SCYL2
Ssc.10718.1.A1_at	0.0007639	0.185291	0.00017983	0.710449	6.29453e-05	0.0193682	0.310121	0.00295385	0.785018	0.0235026	1.2056	0.9728	1.1364	1.9944	0.792312	2.35844	0.93314	2.77764	NM_016230	CYB5R4
Ssc.1072.1.A1_at	0.0661002	0.395843	0.0533601	0.800276	0.438285	0.123116	0.428729	0.0865111	0.793702	0.402213	2.2545	2.1723	2.1933	2.3628	0.921088	1.18471	0.940635	1.20985	NM_006756	TCEA1
Ssc.10722.1.A1_at	0.15284	0.178221	0.509652	0.504693	0.32629	0.189312	0.30531	0.344465	0.751964	0.350739	-0.9379	-0.535	-0.7139	-0.8678	1.49616	0.857358	1.25107	0.716914	XM_583477	MAP7D3
Ssc.10723.1.A1_at	0.113215	0.719028	0.0462823	0.579374	0.100768	0.162165	0.545795	0.0789764	0.763185	0.204615	-1.1626	-1.0098	-0.932	-1.7205	1.16509	0.454526	1.25936	0.4913	NM_006733	CENPI
Ssc.10724.1.A1_at	0.00272212	0.00589659	0.0589992	0.2234	0.0069842	0.0305666	0.0870642	0.0919475	0.715928	0.076395	0.4234	-0.2214	0.1498	0.4614	0.524767	1.36561	0.760636	1.97941	NM_017552	ATAD2B
Ssc.10726.1.A1_at	0.478968	0.592826	0.100516	0.470632	0.891857	0.351077	0.507406	0.128601	0.74806	0.55223	-0.3478	-0.5216	-0.09565	-0.5687	0.840465	0.623099	1.28679	0.953992	NM_001025930	TTLL3
Ssc.10727.1.A1_at	0.00028349	0.00061423	0.0168295	0.344517	0.0441334	0.0136734	0.0485991	0.0415485	0.73478	0.147895	1.9366	1.4352	1.7185	1.9448	0.605682	1.25395	0.804045	1.66463	NM_005611	RBL2
Ssc.1073.1.A1_at	0.439154	0.633649	0.51901	0.834409	0.37656	0.335663	0.519956	0.34842	0.797239	0.374679	-1.5314	-1.7246	-1.6085	-1.3944	0.824317	1.23875	0.925797	1.39125	NM_001135597	CCDC88A
Ssc.10731.1.A1_at	0.100608	0.125262	0.426763	0.277797	0.374869	0.153474	0.26333	0.310944	0.724404	0.373823	-1.6001	-0.9279	-1.0809	-1.3493	1.95854	0.764602	1.68068	0.656128	XR_041635	PAPPAS
Ssc.10732.1.A1_at	0.933207	0.984513	0.913416	0.640763	0.725979	0.495978	0.617017	0.476401	0.771666	0.504332	-0.1615	-0.1581	-0.08454	-0.1003	1.00341	0.984364	1.08	1.0595	NM_152581	MOSPD2
Ssc.10736.1.A1_at	0.359015	0.0862617	0.416706	0.855985	0.156149	0.299718	0.224209	0.306727	0.800429	0.247807	-0.9221	-1.9648	-0.8274	-1.2003	0.352502	0.688734	1.09933	2.14792	NM_005119	THRAP3
Ssc.10746.1.A1_at	0.161018	0.616765	0.00943113	0.139462	0.607888	0.194289	0.514669	0.0291699	0.711383	0.468993	0.7389	0.7866	0.6062	0.8312	1.04886	1.25232	0.875728	1.04561	NM_001040025	ARL16
Ssc.10748.1.A1_at	0.00169191	0.0720571	0.00138925	0.917128	0.0227998	0.0255636	0.210698	0.00888747	0.80631	0.116005	0.4331	0.2516	0.4132	0.7553	0.834018	1.4079	0.980297	1.65483	NM_001042555	FRS2
Ssc.1075.1.A1_at	0.575935	0.28552	0.644205	0.542082	0.958761	0.388246	0.372948	0.395266	0.756355	0.570045	0.1907	0.3562	0.3095	0.3662	1.17998	1.05834	1.12614	1.01005	NM_138413	C10orf65
Ssc.10750.1.S1_at	0.85583	0.425964	0.222102	0.930729	0.744209	0.476288	0.441886	0.209929	0.809158	0.51023	-0.3459	-0.7067	-0.3837	-0.8487	0.697118	0.628135	0.962906	0.867621	NM_014170	GTPBP8
Ssc.10751.1.A1_at	0.312295	0.596676	0.0344931	0.0558795	0.565995	0.278113	0.508536	0.0652495	0.711383	0.45346	0.7252	0.8177	0.4028	0.7261	1.09691	1.38168	0.724408	0.91247	XM_001924717	LOC100155282
Ssc.10752.1.A1_at	0.430937	0.867221	0.303357	0.988076	0.353366	0.332087	0.588099	0.253775	0.81854	0.363321	-0.3565	-0.32	-0.353	-0.5433	1.03717	0.826711	1.00351	0.799875	NM_194291	TMEM65
Ssc.10753.1.A1_at	0.429983	0.242236	0.822091	0.666266	0.613548	0.331597	0.348539	0.451377	0.775779	0.471161	0.02922	0.287	0.1301	0.1688	1.29405	1.03946	1.10614	0.888518	NM_214075	CH242-184L20.1
Ssc.10754.1.A1_at	0.0524955	0.498013	0.025946	0.0390902	0.728006	0.109869	0.473264	0.0545082	0.711383	0.504823	1.293	1.1919	0.7991	1.1163	0.903843	1.37328	0.610242	0.927187	NM_181523	PIK3R1
Ssc.10754.2.A1_at	0.0464649	0.00520775	0.375497	0.626051	0.00434294	0.103097	0.0840031	0.288022	0.770321	0.0652861	-0.2452	-1.2053	-0.1117	-0.3051	0.382855	0.824152	1.14282	2.4601	-	-
Ssc.10757.1.S1_at	0.00386084	0.275192	0.00117009	0.417821	0.00732372	0.0356821	0.368144	0.00811462	0.741495	0.0779823	0.6234	0.5039	0.5132	0.9227	0.887364	1.50606	0.895655	1.52014	NM_025126	RNF34
[truncated: 13,639 more rows]
