# Supplementary material for: Distinct Peripheral Blood RNA Responses to Salmonella in Pigs Differing in Salmonella Shedding Levels: Intersection of IFNG, TLR and miRNA Pathways
Source: PLoS One. 2011 Dec 12;6(12):e28768. doi: 10.1371/journal.pone.0028768 (PMC3236216; doi:10.1371/journal.pone.0028768)
Supplement: Table S3 — Differentially expressed genes detected by the microarray (q value<0.05 and fold change>1.5 or <0.667). (XLSX) [file pone.0028768.s003.xlsx]

## Sheet: D2_PS1-LS1
Differentially Expressed Gene Between PS1 and LS1 After ST Treatment, qvalue<0.05, fc>1.5 or <0.667, 38 Lower in PS1, 179 Higher in PS1
Probe	gene	qValue D2_PS1/LS1	nonshed time2	shed time2	FC D2_PS1/LS1	ITC ID	Gene Sym	RefSeq ID	RefSeq Desc
Ssc.19586.1.S1_at	5796	0.0444364	-0.3285	-2.4146	0.12417	ITC.30085.289	C1orf210	NM_182517	Homo sapiens chromosome 1 open reading frame 210 (C1orf210); mRNA
Ssc.590.1.S1_at	13862	0.0425871	-0.1563	-1.8807	0.17828	ITC.59214.1	PSP-II	NM_213836	Sus scrofa porcine seminal protein II (PSP-II); mRNA >gi|409259|gb|U02627.1|SSPSPII Sus scrofa porcine seminal protein (PSP-II) mRNA; complete cds
Ssc.18260.1.A1_at	4865	0.0384292	-0.5873	-2.2825	0.183563	ITC.30083.402	GPN2	NM_001031770	Bos taurus GPN-loop GTPase 2 (GPN2); mRNA >gi|61554085|gb|BT021658.1| Bos taurus hypothetical protein FLJ10349 (FLJ10349); mRNA; complete cds
Ssc.3344.1.A1_at	12262	0.0429225	-0.8799	-2.5751	0.183563	ITC.59392.713	39699	NM_015146	Homo sapiens septin 8 (SEPT8); transcript variant 2; mRNA
Ssc.16377.2.A1_at	3761	0.0343693	-0.9388	-2.2341	0.273816	ITC.30120.30		NM_145740	Homo sapiens glutathione S-transferase A1 (GSTA1); mRNA
Ssc.6618.1.A1_at	14294	0.0379912	2.9658	1.7681	0.301888	ITC.30087.121	ENDOD1	NM_015036	Homo sapiens endonuclease domain containing 1 (ENDOD1); mRNA
Ssc.20752.1.S1_at	6266	0.0450719	2.696	1.6322	0.345142	ITC.45430.1	RANBP10	NM_020850	Homo sapiens RAN binding protein 10 (RANBP10); mRNA >gi|37703697|gb|AY337313.1| Homo sapiens Ran-binding protein 10 (RANBP10) mRNA; complete cds
Ssc.7292.1.S1_at	14752	0.0412923	3.6609	2.6013	0.346594	ITC.59372.730	LOC654323	NM_001038000	Sus scrofa FKBP1A-like (LOC654323); mRNA >gi|61098746|gb|AY820760.1| Sus scrofa FKBP1A-like mRNA; complete cds
Ssc.11070.1.S1_at	784	0.0235026	1.9275	0.8686	0.346837	ITC.44056.953	LOC100133739	XM_001718220	PREDICTED: Homo sapiens similar to hCG2038920 (LOC100133739); mRNA
Ssc.5021.1.S1_at	13310	0.0450719	0.06013	-0.9506	0.363953	ITC.30081.945	GAD2	NM_000818	Homo sapiens glutamate decarboxylase 2 (pancreatic islets and brain; 65kDa) (GAD2); transcript variant 1; mRNA
Ssc.15965.1.S1_at	3508	0.0379912	-0.4634	-1.4659	0.366961	ITC.47642.1	KCNJ2	NM_000891	Homo sapiens potassium inwardly-rectifying channel; subfamily J; member 2 (KCNJ2); mRNA >gi|8132296|gb|AF153820.1|AF153820 Homo sapiens inwardly-rectifying potassium channel Kir2.1 (KCNJ2) mRNA; complete cds
Ssc.27556.1.S1_at	10151	0.0468886	4.754	3.7622	0.370908	ITC.20.33	FAM46C	NM_017709	Homo sapiens family with sequence similarity 46; member C (FAM46C); mRNA
Ssc.8252.1.A1_at	15429	0.0425871	2.0038	1.1348	0.419371	ITC.1519.1	MAD2L1BP	NM_001076381	Bos taurus MAD2L1 binding protein (MAD2L1BP); mRNA >gi|109939825|gb|BC118446.1| Bos taurus MAD2L1 binding protein; mRNA (cDNA clone MGC:140725 IMAGE:8275758); complete cds
Ssc.2798.1.S1_at	10349	0.0425871	0.01657	-0.7624	0.458878	ITC.5.562	SYP	NM_003179	Homo sapiens synaptophysin (SYP); mRNA
Ssc.28511.1.S1_at	10603	0.0425871	0.11	-0.6085	0.487483	ITC.59373.291	LOC520410	XM_598651	PREDICTED: Bos taurus similar to mCG51226 (LOC520410); mRNA
Ssc.16096.2.S1_a_at	3585	0.0400254	0.2464	-0.4139	0.516696	gb|BP440159.1|BP440159	-	-	MORE INFO AVAILABLE AT www.anexdb.org
Ssc.1180.1.S1_at	1307	0.0449195	1.1064	0.4515	0.519494	ITC.59384.272	DNAJB2	NM_006736	Homo sapiens DnaJ (Hsp40) homolog; subfamily B; member 2 (DNAJB2); transcript variant 2; mRNA
Ssc.16350.1.S1_at	3747	0.0436787	4.5639	3.9482	0.540263	ITC.44804.1	UCP2	NM_003355	Homo sapiens uncoupling protein 2 (mitochondrial; proton carrier) (UCP2); nuclear gene encoding mitochondrial protein; mRNA
Ssc.27606.1.S1_at	10192	0.0338846	0.4203	-0.1953	0.540317	ITC.44059.43	HOXA10	NM_153715	Homo sapiens homeobox A10 (HOXA10); transcript variant 2; mRNA
Ssc.15853.2.A1_at	3421	0.0425871	0.5561	-0.05739	0.541458	dbj|D49571.1|PIGRTCRD12	-	-	MORE INFO AVAILABLE AT www.anexdb.org
Ssc.21621.1.A1_s_at	6723	0.0235026	0.1682	-0.4444	0.54194	ITC.45152.2	NDUFAF2	NM_174889	Homo sapiens NADH dehydrogenase (ubiquinone) 1 alpha subcomplex; assembly factor 2 (NDUFAF2); nuclear gene encoding mitochondrial protein; mRNA
Ssc.19946.1.S1_at	5984	0.0384292	4.6975	4.0851	0.542048	gnl|ti|1377853729	IGLL1	NM_020070	Homo sapiens immunoglobulin lambda-like polypeptide 1 (IGLL1); transcript variant 1; mRNA
Ssc.3752.1.A1_at	12507	0.0343693	2.741	2.1307	0.543188	ITC.44056.776	KIAA1191	NM_020444	Homo sapiens KIAA1191 (KIAA1191); transcript variant 1; mRNA
Ssc.16847.1.S1_at	4070	0.0436787	0.9697	0.3738	0.551066	ITC.12.261	ADAMTS10	NM_030957	Homo sapiens ADAM metallopeptidase with thrombospondin type 1 motif; 10 (ADAMTS10); mRNA
Ssc.26712.1.S1_a_at	9598	0.0384292	1.2977	0.7221	0.562367	ITC.59372.581	SHARPIN	NM_030974	Homo sapiens SHANK-associated RH domain interactor (SHARPIN); mRNA
Ssc.7597.2.S1_a_at	14969	0.0338846	0.5393	-0.03503	0.563082	ITC.30411.2	FAM179B	NM_015091	Homo sapiens family with sequence similarity 179; member B (FAM179B); mRNA
Ssc.26707.1.A1_at	9593	0.0384286	0.5772	0.02946	0.578255	ITC.2603.1	CCDC84	NM_198489	Homo sapiens coiled-coil domain containing 84 (CCDC84); mRNA >gi|30314480|dbj|AB094093.1| Homo sapiens DLNB14 mRNA; complete cds
Ssc.1289.1.S1_at	1894	0.0425871	1.873	1.3286	0.58019	ITC.30084.166	CEBPG	NM_001806	Homo sapiens CCAAT/enhancer binding protein (C/EBP); gamma (CEBPG); mRNA
Ssc.20806.1.S1_at	6279	0.0370875	1.7765	1.2556	0.593986	ITC.30079.1175	PALM	XM_001253884	PREDICTED: Bos taurus similar to paralemmin-1 (PALM); mRNA
Ssc.73.1.S1_at	14756	0.0379912	1.7247	1.2079	0.596426	ITC.44057.63	FOXO1	NM_002015	Homo sapiens forkhead box O1 (FOXO1); mRNA
Ssc.12029.1.S1_at	1436	0.0485811	1.5675	1.0534	0.598039	ITC.59392.42	GPN2	NM_001031770	Bos taurus GPN-loop GTPase 2 (GPN2); mRNA >gi|61554085|gb|BT021658.1| Bos taurus hypothetical protein FLJ10349 (FLJ10349); mRNA; complete cds
Ssc.12022.1.S1_at	1433	0.0297258	1.4263	0.9141	0.599176	ITC.15053.81	TH1L	NM_198976	Homo sapiens TH1-like (Drosophila) (TH1L); transcript variant 1; mRNA
Ssc.1500.1.S1_a_at	2996	0.037522	4.9047	4.4053	0.606895	gnl|ti|448045318	RPL28	NM_000991	Homo sapiens ribosomal protein L28 (RPL28); transcript variant 2; mRNA
Ssc.12946.1.A1_at	1935	0.0297258	1.9201	1.4274	0.610975	ITC.15044.1321	-	-	MORE INFO AVAILABLE AT www.anexdb.org
Ssc.5954.1.S1_at	13897	0.0384292	1.0662	0.5921	0.622445	gnl|ti|1377956739	-	-	MORE INFO AVAILABLE AT www.anexdb.org
Ssc.6277.1.A1_at	14098	0.0436787	0.6878	0.2198	0.626254	ITC.59388.1148	PCNT	NM_006031	Homo sapiens pericentrin (PCNT); mRNA
Ssc.15700.1.S1_at	3313	0.046665	4.8821	4.4203	0.630148	ITC.59377.17	RPL8	NM_033301	Homo sapiens ribosomal protein L8 (RPL8); transcript variant 2; mRNA
Ssc.20004.1.S1_at	5999	0.0412923	1.2807	0.8574	0.654882	ITC.59388.117	FCHO1	NM_015122	Homo sapiens FCH domain only 1 (FCHO1); mRNA >gi|26996558|gb|BC041130.1| Homo sapiens FCH domain only 1; mRNA (cDNA clone MGC:47796 IMAGE:5757146); complete cds
Ssc.7402.1.A1_at	14814	0.0384286	1.8443	2.2511	1.502	ITC.30080.88	ATG3	NM_022488	Homo sapiens ATG3 autophagy related 3 homolog (S. cerevisiae) (ATG3); mRNA >gi|33872933|gb|BC024221.2| Homo sapiens ATG3 autophagy related 3 homolog (S. cerevisiae); mRNA (cDNA clone MGC:15201 IMAGE:3938447); complete cds
Ssc.5319.1.S1_at	13494	0.0235026	0.3931	0.8061	1.51135	ITC.30094.1	C22orf28	NM_014306	Homo sapiens chromosome 22 open reading frame 28 (C22orf28); mRNA
Ssc.865.1.A1_at	15716	0.0384292	0.6487	1.068	1.5209	ITC.44066.29	SETDB1	NM_012432	Homo sapiens SET domain; bifurcated 1 (SETDB1); mRNA >gi|33991377|gb|BC028671.2| Homo sapiens SET domain; bifurcated 1; mRNA (cDNA clone MGC:16563 IMAGE:4098658); complete cds
Ssc.18428.1.S1_at	4979	0.0343693	0.8893	1.3104	1.52364	ITC.30098.144	REEP5	NM_005669	Homo sapiens receptor accessory protein 5 (REEP5); mRNA
Ssc.16863.1.S1_at	4079	0.0444364	0.87	1.3035	1.54265	ITC.45093.1	Rnf12	NM_011276	Mus musculus ring finger protein 12 (Rnf12); mRNA
Ssc.14215.1.S1_at	2736	0.0384292	1.2376	1.68	1.55644	ITC.30084.32	DEGS1	NM_144780	Homo sapiens degenerative spermatocyte homolog 1; lipid desaturase (Drosophila) (DEGS1); transcript variant 2; mRNA
Ssc.31206.2.A1_at	12141	0.0485811	2.4114	2.8599	1.56596	ITC.59386.1695	CGGBP1	NM_003663	Homo sapiens CGG triplet repeat binding protein 1 (CGGBP1); transcript variant 2; mRNA
Ssc.5355.1.S1_at	13517	0.0450777	1.1228	1.5722	1.56737	ITC.30089.156	H2AFY	NM_001040158	Homo sapiens H2A histone family; member Y (H2AFY); transcript variant 4; mRNA
Ssc.26735.1.A1_at	9611	0.0450719	-0.4795	-0.02954	1.56825	ITC.30080.1333	PPWD1	NM_015342	Homo sapiens peptidylprolyl isomerase domain and WD repeat containing 1 (PPWD1); mRNA
Ssc.13754.1.A1_at	2461	0.0451342	0.03937	0.491	1.57087	ITC.44921.1	TXNDC10	NM_001102289	Bos taurus thioredoxin domain containing 10 (TXNDC10); mRNA >gi|151554047|gb|BC147887.1| Bos taurus thioredoxin domain containing 10; mRNA (cDNA clone MGC:152463 IMAGE:8404531); complete cds
Ssc.13735.1.A1_at	2451	0.0384286	0.7467	1.2067	1.58407	ITC.59401.1233	PRPF18	NM_003675	Homo sapiens PRP18 pre-mRNA processing factor 18 homolog (S. cerevisiae) (PRPF18); mRNA
Ssc.6696.1.S1_at	14357	0.0384286	0.3961	0.8598	1.58995	gnl|ti|1382794882	TXN	NM_003329	Homo sapiens thioredoxin (TXN); mRNA
Ssc.2081.1.S1_at	6280	0.0384292	1.5022	1.9694	1.59552	ITC.59377.419	RBM8A	NM_005105	Homo sapiens RNA binding motif protein 8A (RBM8A); mRNA
Ssc.5338.1.S1_at	13511	0.0472308	1.6596	2.1396	1.61607	ITC.59388.2584	KPNA4	NM_002268	Homo sapiens karyopherin alpha 4 (importin alpha 3) (KPNA4); mRNA >gi|34190272|gb|BC034493.2| Homo sapiens karyopherin alpha 4 (importin alpha 3); mRNA (cDNA clone MGC:26703 IMAGE:4821602); complete cds
Ssc.14267.1.A1_at	2775	0.0450719	0.9169	1.407	1.63248	ITC.15044.1730	LOC727732	XM_001124828	PREDICTED: Homo sapiens hypothetical LOC727732; transcript variant 2 (LOC727732); mRNA
Ssc.27901.1.A1_at	10305	0.0425871	0.7544	1.2465	1.63575	ITC.59388.1516	PSMC2	NM_002803	Homo sapiens proteasome (prosome; macropain) 26S subunit; ATPase; 2 (PSMC2); mRNA
Ssc.2834.1.A1_at	10511	0.0447588	0.4082	0.9007	1.6364	ITC.1.1477	ZYG11B	NM_024646	Homo sapiens zyg-11 homolog B (C. elegans) (ZYG11B); mRNA
Ssc.8552.1.S2_a_at	15638	0.0449195	1.232	1.7252	1.63755	gnl|ti|1380916743	-	-	MORE INFO AVAILABLE AT www.anexdb.org
Ssc.6522.1.A1_at	14239	0.0433869	0.3235	0.8268	1.65417	ITC.59386.2950	OSTM1	NM_014028	Homo sapiens osteopetrosis associated transmembrane protein 1 (OSTM1); mRNA
Ssc.4306.1.A1_at	12863	0.0412923	0.5722	1.0793	1.66047	ITC.30081.1023	MESDC1	NM_022566	Homo sapiens mesoderm development candidate 1 (MESDC1); mRNA
Ssc.1014.1.S1_at	199	0.0450719	3.0684	3.5764	1.66196	gnl|ti|1380939104	PSMB4	NM_002796	Homo sapiens proteasome (prosome; macropain) subunit; beta type; 4 (PSMB4); mRNA
Ssc.27047.1.A1_at	9777	0.0321512	1.1431	1.6614	1.67917	ITC.30108.57	-	-	MORE INFO AVAILABLE AT www.anexdb.org
Ssc.8883.1.S1_at	15862	0.0384286	2.4641	2.983	1.68018	ITC.1.775	NDFIP1	NM_030571	Homo sapiens Nedd4 family interacting protein 1 (NDFIP1); mRNA
Ssc.6586.2.A1_a_at	14277	0.0436787	0.7231	1.2457	1.68641	ITC.15058.62	CHIC2	NM_012110	Homo sapiens cysteine-rich hydrophobic domain 2 (CHIC2); mRNA
Ssc.30998.1.A1_at	11991	0.0425871	0.8473	1.3725	1.6908	ITC.30083.658	RCBTB2	NM_001268	Homo sapiens regulator of chromosome condensation (RCC1) and BTB (POZ) domain containing protein 2 (RCBTB2); mRNA
Ssc.4348.2.S1_at	12889	0.0396971	0.7715	1.3079	1.70984	ITC.59406.39	MFAP1	NM_005926	Homo sapiens microfibrillar-associated protein 1 (MFAP1); mRNA
Ssc.9769.1.A1_at	16396	0.037522	0.06941	0.6061	1.71034	ITC.15054.132	TMEM41B	NM_015012	Homo sapiens transmembrane protein 41B (TMEM41B); mRNA
Ssc.7435.1.A1_at	14830	0.0379912	1.413	1.9523	1.71481	ITC.30086.1376		NM_020474	Homo sapiens UDP-N-acetyl-alpha-D-galactosamine:polypeptide N-acetylgalactosaminyltransferase 1 (GalNAc-T1) (GALNT1); mRNA
Ssc.12899.1.S1_at	1902	0.0450719	0.2361	0.7767	1.71704	ITC.30082.462	SERP1	NM_014445	Homo sapiens stress-associated endoplasmic reticulum protein 1 (SERP1); mRNA
Ssc.12307.1.A1_at	1584	0.0379912	2.2641	2.8068	1.72065	gnl|ti|1374464356	SERINC1	NM_020755	Homo sapiens serine incorporator 1 (SERINC1); mRNA >gi|34193576|gb|BC033029.2| Homo sapiens serine incorporator 1; mRNA (cDNA clone MGC:33018 IMAGE:4831122); complete cds
Ssc.30579.1.A1_at	11693	0.0208378	0.4723	1.0187	1.72702	ITC.59379.725	C1orf25	NM_030934	Homo sapiens chromosome 1 open reading frame 25 (C1orf25); mRNA
Ssc.3288.1.S1_at	12236	0.0379912	2.0189	2.5664	1.72893	ITC.30079.1654	SFT2D1	NM_145169	Homo sapiens SFT2 domain containing 1 (SFT2D1); mRNA >gi|17511997|gb|BC018969.1| Homo sapiens SFT2 domain containing 1; mRNA (cDNA clone MGC:19825 IMAGE:3959886); complete cds
Ssc.1022.1.A1_at	242	0.0470926	-0.3456	0.2121	1.74665	ITC.44921.2	TXNDC10	NM_019022	Homo sapiens thioredoxin domain containing 10 (TXNDC10); mRNA
Ssc.5953.1.S1_at	13895	0.0436787	0.8625	1.4218	1.74945	ITC.30080.588	C14orf119	NM_017924	Homo sapiens chromosome 14 open reading frame 119 (C14orf119); mRNA >gi|16307113|gb|BC009645.1| Homo sapiens chromosome 14 open reading frame 119; mRNA (cDNA clone MGC:4950 IMAGE:3458006); complete cds
Ssc.29247.1.A1_at	10913	0.045897	0.6084	1.1698	1.75313	ITC.218.1	Zfp710	NM_175433	Mus musculus zinc finger protein 710 (Zfp710); mRNA >gi|38614321|gb|BC060641.1| Mus musculus zinc finger protein 710; mRNA (cDNA clone MGC:79151 IMAGE:6849964); complete cds
Ssc.4829.2.A1_at	13170	0.0436787	1.6165	2.1889	1.77252	ITC.30093.36	TXNL1	NM_004786	Homo sapiens thioredoxin-like 1 (TXNL1); mRNA >gi|2897941|gb|AF003938.1|AF003938 Homo sapiens thioredoxin-like protein mRNA; complete cds
Ssc.13990.2.S1_at	2609	0.0434889	3.284	3.8597	1.77837	gnl|ti|1381007956	ACTR3	NM_005721	Homo sapiens ARP3 actin-related protein 3 homolog (yeast) (ACTR3); mRNA
Ssc.7895.1.A1_at	15189	0.0384292	1.9125	2.4961	1.79248	ITC.59386.2120	CGGBP1	NM_001008390	Homo sapiens CGG triplet repeat binding protein 1 (CGGBP1); transcript variant 1; mRNA
Ssc.22283.1.A1_at	7225	0.0436787	-0.1822	0.4016	1.79284	ITC.44077.56	C2orf47	NM_024520	Homo sapiens chromosome 2 open reading frame 47 (C2orf47); mRNA >gi|10438982|dbj|AK026208.1| Homo sapiens cDNA: FLJ22555 fis; clone HSI01193
Ssc.6482.2.S1_at	14213	0.0450719	-0.2524	0.3469	1.82084	ITC.30082.473	GMCL1	NM_178439	Homo sapiens germ cell-less homolog 1 (Drosophila) (GMCL1); mRNA >gi|33873625|gb|BC007420.2| Homo sapiens germ cell-less homolog 1 (Drosophila); mRNA (cDNA clone MGC:2912 IMAGE:3030159); complete cds
Ssc.4141.1.A1_at	12745	0.0450777	1.3366	1.937	1.82285	ITC.30081.378	KCTD12	NM_138444	Homo sapiens potassium channel tetramerisation domain containing 12 (KCTD12); mRNA
Ssc.26062.1.S1_at	9167	0.0208378	1.935	2.5357	1.82339	ITC.1.367	RAB8B	NM_016530	Homo sapiens RAB8B; member RAS oncogene family (RAB8B); mRNA
Ssc.7870.2.S2_at	15172	0.0425871	1.7919	2.393	1.82412	gnl|ti|1382490161	UBE2D3	NM_003340	Homo sapiens ubiquitin-conjugating enzyme E2D 3 (UBC4/5 homolog; yeast) (UBE2D3); transcript variant 1; mRNA
Ssc.1880.2.A1_at	5245	0.0338846	1.1927	1.8043	1.84338	ITC.774.1	C5orf15	NM_020199	Homo sapiens chromosome 5 open reading frame 15 (C5orf15); mRNA
Ssc.22177.1.S1_at	7144	0.0384292	0.7211	1.3421	1.86079	ITC.59405.1679	EP300	NM_001429	Homo sapiens E1A binding protein p300 (EP300); mRNA
Ssc.6525.1.S1_at	14241	0.0435365	2.4391	3.0622	1.8647	ITC.4.382	PPP1R12A	NM_002480	Homo sapiens protein phosphatase 1; regulatory (inhibitor) subunit 12A (PPP1R12A); mRNA >gi|2443337|dbj|D87930.1| Homo sapiens mRNA for myosin phosphatase target subunit 1 (MYPT1)
Ssc.16898.1.S1_at	4095	0.0208378	-0.2995	0.3277	1.87236	ITC.15943.1	SPTLC1	NM_006415	Homo sapiens serine palmitoyltransferase; long chain base subunit 1 (SPTLC1); transcript variant 1; mRNA
Ssc.11214.1.A1_at	926	0.0449195	1.1985	1.826	1.87292	gnl|ti|1374522187	MEMO1	NM_001137602	Homo sapiens mediator of cell motility 1 (MEMO1); transcript variant 2; mRNA
Ssc.13723.2.S1_at	2445	0.0447588	0.528	1.1635	1.88797	ITC.59385.4	ABI1	NM_001012751	Homo sapiens abl-interactor 1 (ABI1); transcript variant 3; mRNA
Ssc.5649.1.S1_at	13713	0.0485811	1.7698	2.4098	1.89648	gnl|ti|1376877242	ATP1B3	NM_001679	Homo sapiens ATPase; Na+/K+ transporting; beta 3 polypeptide (ATP1B3); mRNA
Ssc.23363.1.S1_at	7651	0.0389183	0.2936	0.9343	1.89781	ITC.15044.987	GLA	NM_000169	Homo sapiens galactosidase; alpha (GLA); mRNA
Ssc.17203.1.A1_at	4247	0.0436787	3.4228	4.0661	1.90275	gnl|ti|1382501674	CTSS	NM_004079	Homo sapiens cathepsin S (CTSS); mRNA
Ssc.28005.1.S1_at	10361	0.0379912	1.1125	1.7621	1.91477	ITC.1.1874	SRP14	NM_003134	Homo sapiens signal recognition particle 14kDa (homologous Alu RNA binding protein) (SRP14); mRNA
Ssc.5976.1.S1_a_at	13913	0.0384292	0.9	1.5497	1.91497	ITC.44059.85	SUPT4H1	NM_003168	Homo sapiens suppressor of Ty 4 homolog 1 (S. cerevisiae) (SUPT4H1); mRNA >gi|1297309|gb|U43923.1|HSU43923 Human transcription factor SUPT4H mRNA; complete cds
Ssc.29543.1.A1_at	11073	0.0235026	-0.0038	0.6479	1.9188	ITC.25.59	SLC25A5	NM_001152	Homo sapiens solute carrier family 25 (mitochondrial carrier; adenine nucleotide translocator); member 5 (SLC25A5); nuclear gene encoding mitochondrial protein; mRNA
Ssc.27982.1.A1_at	10350	0.0429225	-0.1381	0.5151	1.92168	ITC.44063.1	MED18	NM_017638	Homo sapiens mediator complex subunit 18 (MED18); transcript variant 1; mRNA
Ssc.3446.1.S1_at	12327	0.0384286	1.3542	2.0076	1.92206	ITC.15044.1220	SNX2	NM_003100	Homo sapiens sorting nexin 2 (SNX2); mRNA
Ssc.5731.1.A1_at	13764	0.0433869	-0.06848	0.587	1.92607	ITC.14.111	MTDH	NM_178812	Homo sapiens metadherin (MTDH); mRNA >gi|28277146|gb|BC045642.1| Homo sapiens metadherin; mRNA (cDNA clone MGC:41931 IMAGE:5298467); complete cds
Ssc.22910.1.A1_at	7514	0.0184028	0.4402	1.0981	1.93073	ITC.44056.2088	SHOC2	NM_007373	Homo sapiens soc-2 suppressor of clear homolog (C. elegans) (SHOC2); mRNA
Ssc.5789.2.S1_at	13800	0.0379912	-0.4698	0.1958	1.94566	ITC.15850.2	SEC22B	NM_004892	Homo sapiens SEC22 vesicle trafficking protein homolog B (S. cerevisiae) (SEC22B); mRNA
Ssc.4225.1.A1_at	12813	0.0468886	0.07975	0.7465	1.9479	ITC.799.3	GART	NM_000819	Homo sapiens phosphoribosylglycinamide formyltransferase; phosphoribosylglycinamide synthetase; phosphoribosylaminoimidazole synthetase (GART); transcript variant 1; mRNA
Ssc.7258.1.S1_at	14727	0.0338846	0.6098	1.277	1.94877	gnl|ti|1382799864	P4HA1	NM_001017962	Homo sapiens procollagen-proline; 2-oxoglutarate 4-dioxygenase (proline 4-hydroxylase); alpha polypeptide I (P4HA1); transcript variant 2; mRNA
Ssc.8576.1.A1_at	15660	0.0429346	1.5773	2.2457	1.95111	ITC.59405.615	KLHL9	NM_018847	Homo sapiens kelch-like 9 (Drosophila) (KLHL9); mRNA
Ssc.8476.1.A1_at	15589	0.0208378	1.2992	1.9696	1.95502	ITC.30087.562	OSBPL9	NM_024586	Homo sapiens oxysterol binding protein-like 9 (OSBPL9); transcript variant 6; mRNA
Ssc.11548.1.S2_at	1136	0.0450719	2.4578	3.1284	1.95541	ITC.15066.307	H3F3B	NM_005324	Homo sapiens H3 histone; family 3B (H3.3B) (H3F3B); mRNA
Ssc.9770.1.A1_at	16398	0.0450719	0.4773	1.1503	1.96011	ITC.44070.79	SEC23B	NM_032985	Homo sapiens Sec23 homolog B (S. cerevisiae) (SEC23B); transcript variant 2; mRNA
Ssc.30821.1.S1_at	11871	0.0450719	-0.1777	0.497	1.96344	ITC.15098.1	KRR1	NM_007043	Homo sapiens KRR1; small subunit (SSU) processome component; homolog (yeast) (KRR1); mRNA
Ssc.12099.1.A1_at	1472	0.0450719	0.1953	0.8722	1.96777	gnl|ti|1375376428	STX7	NM_003569	Homo sapiens syntaxin 7 (STX7); mRNA
Ssc.20915.1.S1_at	6317	0.045897	2.8325	3.512	1.97289	gnl|ti|1374658809	PSMA2	NM_002787	Homo sapiens proteasome (prosome; macropain) subunit; alpha type; 2 (PSMA2); mRNA
Ssc.6193.1.A1_at	14048	0.0208378	0.9234	1.6053	1.97763	ITC.15113.5	RAB24	NM_001031677	Homo sapiens RAB24; member RAS oncogene family (RAB24); transcript variant 1; mRNA
Ssc.29889.1.A1_at	11293	0.0384292	0.01381	0.6961	1.9784	ITC.9.115	CHD1	NM_001270	Homo sapiens chromodomain helicase DNA binding protein 1 (CHD1); mRNA
Ssc.17254.1.A1_at	4275	0.0450719	1.9159	2.6004	1.98278	ITC.30123.32	ARPC5	NM_005717	Homo sapiens actin related protein 2/3 complex; subunit 5; 16kDa (ARPC5); mRNA
Ssc.10716.1.A1_at	532	0.0450719	0.2286	0.914	1.98457	ITC.45141.1	SCYL2	NM_017988	Homo sapiens SCY1-like 2 (S. cerevisiae) (SCYL2); mRNA >gi|39645499|gb|BC063798.1| Homo sapiens SCY1-like 2 (S. cerevisiae); mRNA (cDNA clone MGC:70725 IMAGE:6473586); complete cds
Ssc.8808.1.A1_at	15816	0.0436787	0.1384	0.8251	1.98715	ITC.15060.7	PTPLAD2	NM_001010915	Homo sapiens protein tyrosine phosphatase-like A domain containing 2 (PTPLAD2); mRNA
Ssc.15419.1.S1_at	3162	0.0384292	0.7307	1.4202	1.99272	ITC.45079.1		NM_000061	Homo sapiens Bruton agammaglobulinemia tyrosine kinase (BTK); mRNA
Ssc.7659.1.A1_at	15010	0.0235026	-0.08505	0.6051	1.99401	gnl|ti|1374471998	QKI	NM_006775	Homo sapiens quaking homolog; KH domain RNA binding (mouse) (QKI); transcript variant 1; mRNA
Ssc.5264.1.A1_at	13464	0.0449195	1.409	2.1053	2.00632	gnl|ti|1377351253	UGP2	NM_001001521	Homo sapiens UDP-glucose pyrophosphorylase 2 (UGP2); transcript variant 2; mRNA
Ssc.951.1.S1_at	16237	0.0450719	-0.1471	0.5492	2.00632	gnl|ti|1382799647	RAB11A	NM_004663	Homo sapiens RAB11A; member RAS oncogene family (RAB11A); mRNA
Ssc.4581.2.S1_at	13029	0.0450719	-0.1846	0.5203	2.02364	ITC.30082.264	MAK16	NM_032509	Homo sapiens MAK16 homolog (S. cerevisiae) (MAK16); mRNA
Ssc.13348.1.A1_at	2178	0.045836	-0.7548	-0.04921	2.02504	ITC.15045.337	TIA1	NM_022037	Homo sapiens TIA1 cytotoxic granule-associated RNA binding protein (TIA1); transcript variant 1; mRNA
Ssc.5296.1.A1_at	13485	0.0235026	1.3425	2.049	2.02688	ITC.44057.12	PIK3AP1	NM_152309	Homo sapiens phosphoinositide-3-kinase adaptor protein 1 (PIK3AP1); mRNA
Ssc.30354.1.A1_at	11553	0.0468886	-1.6706	-0.9639	2.02729	ITC.17026.1		NM_012115	Homo sapiens CASP8 associated protein 2 (CASP8AP2); mRNA
Ssc.10048.1.S1_at	150	0.0384286	1.1267	1.8342	2.02891	ITC.59405.4186	DNAJC25	NM_001015882	Homo sapiens DnaJ (Hsp40) homolog; subfamily C ; member 25 (DNAJC25); mRNA
Ssc.31145.1.A1_at	12096	0.0499298	0.7889	1.4978	2.03176	ITC.30081.992	MED13	NM_005121	Homo sapiens mediator complex subunit 13 (MED13); mRNA
Ssc.12695.1.S1_at	1780	0.0426051	0.8944	1.6097	2.0448	ITC.44056.1055	ACSL4	NM_004458	Homo sapiens acyl-CoA synthetase long-chain family member 4 (ACSL4); transcript variant 1; mRNA
Ssc.24929.1.S1_at	8612	0.0338846	1.1587	1.8759	2.04869	ITC.44086.29	SP3	NM_003111	Homo sapiens Sp3 transcription factor (SP3); transcript variant 1; mRNA
Ssc.26764.1.S1_at	9625	0.0436787	1.793	2.5187	2.06618	ITC.59372.89	LRRK2	NM_198578	Homo sapiens leucine-rich repeat kinase 2 (LRRK2); mRNA
Ssc.27473.1.S1_at	10089	0.0426051	0.04128	0.7731	2.07886	ITC.44069.8	WDR22	NM_003861	Homo sapiens WD repeat domain 22 (WDR22); mRNA
Ssc.9746.1.S1_a_at	16380	0.0384292	0.367	1.1052	2.09217	ITC.30084.349	CSNK1D	NM_139062	Homo sapiens casein kinase 1; delta (CSNK1D); transcript variant 2; mRNA >gi|16041785|gb|BC015775.1| Homo sapiens casein kinase 1; delta; mRNA (cDNA clone MGC:23540 IMAGE:4849869); complete cds
Ssc.11671.2.S1_at	1217	0.0384292	-0.03905	0.7021	2.09835	ITC.59405.2481	NDEL1	NM_030808	Homo sapiens nudE nuclear distribution gene E homolog (A. nidulans)-like 1 (NDEL1); transcript variant 2; mRNA
Ssc.14425.1.A1_at	2883	0.0235026	0.9369	1.6806	2.1037	ITC.59388.1257	TJP2	NM_004817	Homo sapiens tight junction protein 2 (zona occludens 2) (TJP2); transcript variant 1; mRNA
Ssc.7196.1.A1_at	14678	0.0384286	0.1069	0.8512	2.10497	ITC.59405.2293	ANKRD27	NM_032139	Homo sapiens ankyrin repeat domain 27 (VPS9 domain) (ANKRD27); mRNA
Ssc.13826.1.S1_at	2526	0.0208378	2.7765	3.5239	2.1115	ITC.15077.30	SORD2	XR_039732	PREDICTED: Homo sapiens misc_RNA (LOC653381); miscRNA
Ssc.6229.1.S1_at	14067	0.0384292	1.1648	1.9181	2.124	ITC.15045.605	PELI1	NM_020651	Homo sapiens pellino homolog 1 (Drosophila) (PELI1); mRNA
Ssc.1242.1.S1_at	1645	0.0180627	0.2757	1.0293	2.12463	ITC.59388.1643	SMEK2	NM_020463	Homo sapiens SMEK homolog 2; suppressor of mek1 (Dictyostelium) (SMEK2); transcript variant 2; mRNA
Ssc.8536.1.A1_at	15625	0.0384292	1.0024	1.7589	2.13081	ITC.30084.648	ZFAND5	NM_001102421	Homo sapiens zinc finger; AN1-type domain 5 (ZFAND5); transcript variant b; mRNA
Ssc.30989.1.A1_at	11984	0.0412923	1.7917	2.5483	2.13102	ITC.16073.1	ZSWIM6	NM_020928	Homo sapiens zinc finger; SWIM-type containing 6 (ZSWIM6); mRNA
Ssc.22476.1.A1_at	7350	0.0412923	-0.4922	0.2665	2.1355	ITC.5.982	TXNDC16	NM_020784	Homo sapiens thioredoxin domain containing 16 (TXNDC16); mRNA >gi|20521893|dbj|AB037765.2| Homo sapiens mRNA for KIAA1344 protein; partial cds
Ssc.7275.2.A1_at	14739	0.0450719	0.359	1.1233	2.14749	ITC.16237.1	KYNU	NM_003937	Homo sapiens kynureninase (L-kynurenine hydrolase) (KYNU); transcript variant 1; mRNA
Ssc.6249.1.S1_at	14082	0.0425871	0.4271	1.1949	2.15502	ITC.1.936	OCIAD1	NM_017830	Homo sapiens OCIA domain containing 1 (OCIAD1); transcript variant 1; mRNA
Ssc.19337.1.A1_at	5599	0.0384292	0.7469	1.5184	2.16301	ITC.2.960	PAG1	NM_018440	Homo sapiens phosphoprotein associated with glycosphingolipid microdomains 1 (PAG1); mRNA
Ssc.10435.1.A1_at	362	0.0405174	0.723	1.4984	2.17146	ITC.30081.1265	EFR3A	NM_015137	Homo sapiens EFR3 homolog A (S. cerevisiae) (EFR3A); mRNA
Ssc.16296.1.S1_at	3713	0.0384292	2.054	2.8312	2.17537	ITC.7.38	CYBA	NM_000101	Homo sapiens cytochrome b-245; alpha polypeptide (CYBA); mRNA
Ssc.2201.3.S1_at	7012	0.0384292	0.9776	1.7556	2.17711	ITC.7.46	TMED7	NM_181836	Homo sapiens transmembrane emp24 protein transport domain containing 7 (TMED7); mRNA
Ssc.10983.1.A1_at	715	0.0379912	-0.3085	0.4714	2.18125	ITC.10.58	PICALM	NM_001008660	Homo sapiens phosphatidylinositol binding clathrin assembly protein (PICALM); transcript variant 2; mRNA
Ssc.4759.1.S1_at	13131	0.045897	0.9405	1.7234	2.18781	ITC.59387.119	NFKBIA	NM_020529	Homo sapiens nuclear factor of kappa light polypeptide gene enhancer in B-cells inhibitor; alpha (NFKBIA); mRNA
Ssc.1027.1.S1_at	268	0.0379912	0.8337	1.6223	2.20031	ITC.30082.434	ASAH1	NM_177924	Homo sapiens N-acylsphingosine amidohydrolase (acid ceramidase) 1 (ASAH1); transcript variant 1; mRNA
Ssc.5637.1.S1_at	13703	0.0412923	0.6177	1.4126	2.21422	gb|CK458339.1|CK458339	-	-	MORE INFO AVAILABLE AT www.anexdb.org
Ssc.1583.1.A1_at	3394	0.0475226	0.9489	1.7458	2.21865	gnl|ti|1380373873	LOC654323	NM_001038000	Sus scrofa FKBP1A-like (LOC654323); mRNA >gi|61098746|gb|AY820760.1| Sus scrofa FKBP1A-like mRNA; complete cds
Ssc.13493.1.A1_at	2285	0.0384292	0.9466	1.7448	2.22154	ITC.2.257	SNAP23	NM_003825	Homo sapiens synaptosomal-associated protein; 23kDa (SNAP23); transcript variant 1; mRNA
Ssc.8329.1.A1_at	15482	0.0235026	1.1025	1.9108	2.24409	gnl|ti|1382511455	UBE4A	NM_004788	Homo sapiens ubiquitination factor E4A (UFD2 homolog; yeast) (UBE4A); mRNA
Ssc.16794.1.A1_at	4030	0.0441895	0.4757	1.2848	2.24589	gnl|ti|1374521064	C9orf46	NM_018465	Homo sapiens chromosome 9 open reading frame 46 (C9orf46); mRNA
Ssc.1046.1.A1_at	369	0.0468886	-0.8251	-0.01218	2.25448	ITC.30080.549	UHRF1BP1L	NM_015054	Homo sapiens UHRF1 binding protein 1-like (UHRF1BP1L); transcript variant 1; mRNA
Ssc.6015.1.A1_at	13939	0.045897	1.6807	2.4946	2.25669	ITC.30082.444	PTPN12	NM_001131009	Homo sapiens protein tyrosine phosphatase; non-receptor type 12 (PTPN12); transcript variant 3; mRNA
Ssc.11457.1.A1_at	1085	0.0384292	1.5315	2.3562	2.2812	gnl|ti|1382790520	-	-	MORE INFO AVAILABLE AT www.anexdb.org
Ssc.13226.1.A1_at	2105	0.0384292	1.2118	2.0419	2.29355	ITC.30079.534	PARP9	NM_031458	Homo sapiens poly (ADP-ribose) polymerase family; member 9 (PARP9); mRNA >gi|12751138|gb|AF307338.1|AF307338 Homo sapiens B aggressive lymphoma long isoform (BAL) mRNA; complete cds
Ssc.324.1.S1_a_at	12207	0.0338846	1.4291	2.2667	2.31081	ITC.45188.2	JAK2	NM_004972	Homo sapiens Janus kinase 2 (a protein tyrosine kinase) (JAK2); mRNA
Ssc.2592.1.A1_at	9104	0.04009	-0.9144	-0.07648	2.31155	ITC.44056.1070	APC	NM_001127511	Homo sapiens adenomatous polyposis coli (APC); transcript variant 1; mRNA
Ssc.6886.1.A1_at	14480	0.0449195	-0.2709	0.5686	2.31521	ITC.15046.501	C1orf9	NM_016227	Homo sapiens chromosome 1 open reading frame 9 (C1orf9); transcript variant 2; mRNA
Ssc.3293.1.S1_at	12237	0.0436787	-0.5813	0.2661	2.33357	ITC.30360.2	RPS6KC1	NM_001136138	Homo sapiens ribosomal protein S6 kinase; 52kDa; polypeptide 1 (RPS6KC1); transcript variant 2; mRNA
Ssc.25550.1.S1_at	8971	0.0379912	1.7408	2.5928	2.34433	ITC.59406.905	LY96	NM_015364	Homo sapiens lymphocyte antigen 96 (LY96); mRNA
Ssc.21567.1.S1_at	6669	0.0379912	-0.143	0.7148	2.35797	ITC.59385.4	ABI1	NM_001012751	Homo sapiens abl-interactor 1 (ABI1); transcript variant 3; mRNA
Ssc.15613.1.A1_at	3265	0.0489304	-0.3655	0.4982	2.37192	ITC.44057.854	TMBIM4	NM_001014914	Bos taurus transmembrane BAX inhibitor motif containing 4 (TMBIM4); mRNA >gi|75775540|gb|BC105247.1| Bos taurus transmembrane BAX inhibitor motif containing 4; mRNA (cDNA clone MGC:129065 IMAGE:8121562); complete cds
Ssc.20580.2.S1_at	6205	0.0384286	-0.4741	0.3905	2.37406	ITC.15052.23	SLU7	NM_006425	Homo sapiens SLU7 splicing factor homolog (S. cerevisiae) (SLU7); mRNA
Ssc.1013.1.A1_at	195	0.0235026	1.6924	2.5607	2.38286	ITC.15053.190	MGST1	NM_145792	Homo sapiens microsomal glutathione S-transferase 1 (MGST1); transcript variant 1a; mRNA
Ssc.4141.2.S1_at	12746	0.0234706	0.3062	1.1808	2.39792	ITC.30081.378	KCTD12	NM_138444	Homo sapiens potassium channel tetramerisation domain containing 12 (KCTD12); mRNA
Ssc.20160.1.S1_at	6046	0.0384286	1.2393	2.1175	2.40656	ITC.1.874	METTL9	NM_016025	Homo sapiens methyltransferase like 9 (METTL9); transcript variant 1; mRNA
Ssc.4047.2.S1_at	12680	0.0297258	1.006	1.9007	2.4466	ITC.30082.733	CAPZA2	NM_006136	Homo sapiens capping protein (actin filament) muscle Z-line; alpha 2 (CAPZA2); mRNA
Ssc.16210.1.S1_at	3668	0.0384292	-0.9623	-0.06651	2.44927	ITC.44056.1009	PTBP1	NM_002819	Homo sapiens polypyrimidine tract binding protein 1 (PTBP1); transcript variant 1; mRNA
Ssc.17289.1.A1_at	4303	0.0470926	-0.0554	0.846	2.46305	ITC.30079.984	KLF10	NM_001032282	Homo sapiens Kruppel-like factor 10 (KLF10); transcript variant 2; mRNA
Ssc.6184.1.A1_at	14041	0.0400254	0.6349	1.5436	2.4811	ITC.44057.71	TOPORS	NM_005802	Homo sapiens topoisomerase I binding; arginine/serine-rich (TOPORS); mRNA
Ssc.1084.1.S1_at	614	0.0208378	0.3101	1.2192	2.48209	ITC.30083.159	C14orf129	NM_016472	Homo sapiens chromosome 14 open reading frame 129 (C14orf129); mRNA >gi|34189223|gb|BC004818.2| Homo sapiens chromosome 14 open reading frame 129; mRNA (cDNA clone MGC:4945 IMAGE:3449501); complete cds
Ssc.24967.1.A1_at	8643	0.0384292	-0.8744	0.03551	2.4841	ITC.15044.1459	LIN54	NM_001115008	Homo sapiens lin-54 homolog (C. elegans) (LIN54); transcript variant 3; mRNA
Ssc.12454.1.A1_at	1665	0.0436787	-0.03895	0.8714	2.48519	ITC.45062.4	HSD17B7	NM_016371	Homo sapiens hydroxysteroid (17-beta) dehydrogenase 7 (HSD17B7); mRNA
Ssc.5540.1.S1_at	13640	0.0384292	2.1538	3.0646	2.48631	ITC.44829.3	IFI35	NM_005533	Homo sapiens interferon-induced protein 35 (IFI35); mRNA >gi|33876082|gb|BC001356.2| Homo sapiens interferon-induced protein 35; mRNA (cDNA clone MGC:2935 IMAGE:3050452); complete cds
Ssc.8473.1.S1_at	15586	0.0449195	2.6419	3.5534	2.48805	ITC.30079.2001	DNAJA1	NM_001539	Homo sapiens DnaJ (Hsp40) homolog; subfamily A; member 1 (DNAJA1); mRNA
Ssc.14559.1.S1_at	2952	0.0235026	2.9902	3.9235	2.54289	gnl|ti|1377326819	ANXA1	NM_000700	Homo sapiens annexin A1 (ANXA1); mRNA >gi|34387|emb|X05908.1|HSLIPCR Homo sapiens mRNA for lipocortin
Ssc.1749.1.A1_at	4410	0.0449195	0.6835	1.6192	2.549	ITC.59379.725	C1orf25	NM_030934	Homo sapiens chromosome 1 open reading frame 25 (C1orf25); mRNA
Ssc.18261.1.S1_at	4866	0.0384292	1.6607	2.5986	2.55461	ITC.30086.546	PSTPIP2	NM_024430	Homo sapiens proline-serine-threonine phosphatase interacting protein 2 (PSTPIP2); mRNA
Ssc.21987.1.A1_at	6997	0.0338846	0.1531	1.128	2.6509	ITC.30093.160	IFRD1	NM_001034729	Bos taurus interferon-related developmental regulator 1 (IFRD1); mRNA >gi|74353953|gb|BC102161.1| Bos taurus interferon-related developmental regulator 1; mRNA (cDNA clone MGC:127247 IMAGE:7946752); complete cds
Ssc.13990.1.S1_at	2608	0.0444364	1.9361	2.9142	2.6594	ITC.9.201	ACTR3	NM_005721	Homo sapiens ARP3 actin-related protein 3 homolog (yeast) (ACTR3); mRNA
Ssc.10208.1.A1_s_at	237	0.0208378	0.07917	1.0751	2.70724	ITC.44057.5	OBFC2A	NM_001031716	Homo sapiens oligonucleotide/oligosaccharide-binding fold containing 2A (OBFC2A); transcript variant 1; mRNA
Ssc.16515.1.A1_at	3848	0.0384286	1.4613	2.4647	2.72754	ITC.2.1085	FOXN2	NM_002158	Homo sapiens forkhead box N2 (FOXN2); mRNA
Ssc.16983.3.S1_a_at	4149	0.0384286	0.4555	1.4687	2.7544	gb|CJ039569.1|CJ039569	-	-	MORE INFO AVAILABLE AT www.anexdb.org
Ssc.10718.1.A1_at	533	0.0235026	0.9728	1.9944	2.77764	ITC.1064.1	CYB5R4	NM_016230	Homo sapiens cytochrome b5 reductase 4 (CYB5R4); mRNA
Ssc.6918.1.A1_at	14504	0.0338846	2.1528	3.1753	2.78014	gnl|ti|1374468878	ACSL4	NM_004458	Homo sapiens acyl-CoA synthetase long-chain family member 4 (ACSL4); transcript variant 1; mRNA
Ssc.4641.1.A1_at	13067	0.0384292	-0.3822	0.642	2.78487	ITC.59373.970	PXK	NM_017771	Homo sapiens PX domain containing serine/threonine kinase (PXK); mRNA
Ssc.7690.1.A1_at	15031	0.0184028	1.0111	2.041	2.80079	ITC.8.3	ATP6AP2	NM_005765	Homo sapiens ATPase; H+ transporting; lysosomal accessory protein 2 (ATP6AP2); mRNA
Ssc.7905.1.A1_at	15196	0.0338846	-0.1194	0.9165	2.81764	ITC.15044.90	STX12	NM_177424	Homo sapiens syntaxin 12 (STX12); mRNA
Ssc.20972.1.S1_at	6345	0.0426051	0.4295	1.4689	2.82752	ITC.59392.1191	ATAD1	NM_032810	Homo sapiens ATPase family; AAA domain containing 1 (ATAD1); mRNA >gi|22761172|dbj|AK075223.1| Homo sapiens cDNA FLJ90742 fis; clone PLACE1011181; weakly similar to MSP1 PROTEIN HOMOLOG
Ssc.2110.3.A1_at	6404	0.0384292	-0.501	0.5635	2.89939	ITC.59401.34	ACTR10	NM_018477	Homo sapiens actin-related protein 10 homolog (S. cerevisiae) (ACTR10); mRNA
Ssc.11784.1.S1_at	1288	0.0489304	1.3576	2.4252	2.90839	gb|BP152282.1|BP152282	-	-	MORE INFO AVAILABLE AT www.anexdb.org
Ssc.17203.3.S1_at	4249	0.0436787	1.6782	2.746	2.90897	gnl|ti|1380807298	CTSS	NM_004079	Homo sapiens cathepsin S (CTSS); mRNA
Ssc.7229.1.S1_at	14706	0.0450719	1.3286	2.4053	2.93498	ITC.30120.5	SH3BGRL	NM_003022	Homo sapiens SH3 domain binding glutamic acid-rich protein like (SH3BGRL); mRNA
Ssc.12446.1.A1_at	1659	0.045897	1.9354	3.0486	3.04408	ITC.59405.338	CASP4	NM_033306	Homo sapiens caspase 4; apoptosis-related cysteine peptidase (CASP4); transcript variant gamma; mRNA
Ssc.6798.2.S1_at	14420	0.0384292	-1.2292	-0.1158	3.04469	ITC.59408.11	HSPA9	NM_004134	Homo sapiens heat shock 70kDa protein 9 (mortalin) (HSPA9); nuclear gene encoding mitochondrial protein; mRNA
Ssc.5190.1.S1_at	13425	0.0338846	1.1821	2.3002	3.05904	gnl|ti|1377963072	HIATL1	NM_032558	Homo sapiens hippocampus abundant transcript-like 1 (HIATL1); mRNA
Ssc.3706.1.S1_at	12477	0.0384292	1.181	2.3445	3.20112	ITC.30104.2	SOD2	NM_001024465	Homo sapiens superoxide dismutase 2; mitochondrial (SOD2); nuclear gene encoding mitochondrial protein; transcript variant 2; mRNA
Ssc.22158.1.S1_at	7130	0.0384292	-0.8801	0.3223	3.32809	ITC.1484.1	ABHD13	NM_032859	Homo sapiens abhydrolase domain containing 13 (ABHD13); mRNA
Ssc.8473.1.S2_at	15587	0.0338846	1.3819	2.6061	3.40144	ITC.30079.1110	DNAJA1	NM_001539	Homo sapiens DnaJ (Hsp40) homolog; subfamily A; member 1 (DNAJA1); mRNA
Ssc.25255.2.S1_a_at	8863	0.0447588	0.8954	2.139	3.46808	ITC.59392.644	ASRGL1	NM_001083926	Homo sapiens asparaginase like 1 (ASRGL1); transcript variant 1; mRNA
Ssc.12711.1.S1_at	1790	0.0450777	-0.8858	0.4233	3.70284	ITC.10.134	SSFA2	NM_001130445	Homo sapiens sperm specific antigen 2 (SSFA2); transcript variant 1; mRNA
Ssc.13053.1.A1_at	2007	0.0468886	1.7546	3.1541	4.05317	ITC.59405.4532	CASP4	NM_176638	Bos taurus caspase 4; apoptosis-related cysteine peptidase (CASP4); mRNA >gi|86826801|gb|BC112708.1| Bos taurus caspase 4; apoptosis-related cysteine peptidase; mRNA (cDNA clone MGC:137679 IMAGE:8170234); complete cds
Ssc.19596.2.S1_at	5805	0.0450719	0.08953	1.4901	4.05751	ITC.59371.1395	Lpcat2	NM_173014	Mus musculus lysophosphatidylcholine acyltransferase 2 (Lpcat2); mRNA >gi|26333254|dbj|AK039431.1| Mus musculus adult male spinal cord cDNA; RIKEN full-length enriched library; clone:A330042H22 product:hypothetical EF-hand/Phospholipid and glycerol acyltransferase (from 'motifs_6.msf') containing protein; full insert sequence
Ssc.29675.1.S1_at	11155	0.0379912	-2.1315	-0.7015	4.1787	ITC.59408.795	RABL3	NM_173825	Homo sapiens RAB; member of RAS oncogene family-like 3 (RABL3); mRNA
Ssc.11382.1.S1_at	1037	0.0396971	-1.0844	0.3461	4.18079	ITC.59372.970	SERINC1	NM_020755	Homo sapiens serine incorporator 1 (SERINC1); mRNA >gi|34193576|gb|BC033029.2| Homo sapiens serine incorporator 1; mRNA (cDNA clone MGC:33018 IMAGE:4831122); complete cds
Ssc.24277.1.S1_at	8168	0.0468886	-2.7029	-1.2549	4.2546	ITC.59405.2837	USP45	NM_001080481	Homo sapiens ubiquitin specific peptidase 45 (USP45); mRNA
Ssc.271.1.A1_at	9814	0.0449195	-0.7704	0.7676	4.65527	ITC.4.110	CD55	NM_001114752	Homo sapiens CD55 molecule; decay accelerating factor for complement (Cromer blood group) (CD55); transcript variant 2; mRNA
Ssc.19389.1.A1_at	5649	0.0338846	0.8383	2.4224	4.8749	ITC.15044.1990	C15orf48	NM_032413	Homo sapiens chromosome 15 open reading frame 48 (C15orf48); transcript variant 2; mRNA
Ssc.21060.1.A1_at	6388	0.0436787	-2.1289	-0.5059	5.06827	ITC.30080.1195	Golim4	NM_175193	Mus musculus golgi integral membrane protein 4 (Golim4); mRNA
Ssc.2697.1.S1_at	9740	0.0444364	-0.00892	1.6555	5.28261	ITC.2.70	TCEA3	NM_003196	Homo sapiens transcription elongation factor A (SII); 3 (TCEA3); mRNA
Ssc.5618.1.S1_at	13691	0.0429225	-1.8353	-0.1487	5.40109	ITC.44057.701	RALGDS	NM_001042368	Homo sapiens ral guanine nucleotide dissociation stimulator (RALGDS); transcript variant 2; mRNA
Ssc.22694.1.S1_at	7451	0.0449195	-1.6119	0.1318	5.71846	ITC.15060.94	NDUFB6	NM_182739	Homo sapiens NADH dehydrogenase (ubiquinone) 1 beta subcomplex; 6; 17kDa (NDUFB6); nuclear gene encoding mitochondrial protein; transcript variant 2; mRNA
Ssc.7093.3.S1_at	14614	0.0338846	-2.5523	-0.7444	6.09763	ITC.5.191	HPSE	NM_001098540	Homo sapiens heparanase (HPSE); mRNA
Ssc.10706.1.A1_at	525	0.0450719	-3.2416	-1.4154	6.21024	ITC.50172.1	RARS2	NM_020320	Homo sapiens arginyl-tRNA synthetase 2; mitochondrial (RARS2); nuclear gene encoding mitochondrial protein; mRNA
Ssc.25195.1.A1_at	8815	0.0433869	-2.3889	-0.5425	6.33697	ITC.59408.2144	KIF1B	NM_183416	Homo sapiens kinesin family member 1B (KIF1B); transcript variant 2; mRNA
Ssc.26110.1.S1_at	9205	0.0180627	-2.3854	-0.4294	7.07099	ITC.44959.1	BTBD10	NM_032320	Homo sapiens BTB (POZ) domain containing 10 (BTBD10); mRNA
Ssc.646.1.S1_at	14200	0.0235026	-0.626	1.5356	8.68502	ITC.59388.165	CSTA	NM_005213	Homo sapiens cystatin A (stefin A) (CSTA); mRNA
Ssc.18927.1.S1_at	5329	0.0384286	-0.181	3.1163	27.0395	ITC.15222.1	MS4A8B	NM_031457	Homo sapiens membrane-spanning 4-domains; subfamily A; member 8B (MS4A8B); mRNA >gi|13649389|gb|AF237905.1|AF237905 Homo sapiens MS4A8B protein mRNA; complete cds

## Sheet: PS1_D2-D0
Differentially Expressed Gene In PS1 After ST Treatment, qvalue<0.05, fc>1.5 or <0.667, 535 Down Regulated, 1553 Up Regulated
Probe	gene	qValue PS1_D2/D0	shed time0	shed time2	FC PS1_D2/D0	ITC ID	Gene Sym	RefSeq ID	RefSeq ID	RefSeq Desc
Ssc.16234.1.S1_at	3682	0.00063295	-2.2589	3.2489	246.608	ITC.59408.2516	TCN1	NM_001062.3	NM_001062	Homo sapiens transcobalamin I (vitamin B12 binding protein; R binder family) (TCN1); mRNA
Ssc.18927.1.S1_at	5329	0.00114247	-1.5186	3.1163	103.018	ITC.15222.1	MS4A8B	NM_031457.1	NM_031457	Homo sapiens membrane-spanning 4-domains; subfamily A; member 8B (MS4A8B); mRNA >gi|13649389|gb|AF237905.1|AF237905 Homo sapiens MS4A8B protein mRNA; complete cds
Ssc.23801.1.S1_at	7814	0.00106595	-0.9885	3.3164	74.0618	ITC.59235.1	RETN	NM_020415.2	NM_020415	Homo sapiens resistin (RETN); mRNA
Ssc.12431.1.A1_at	1651	0.00164778	-1.6222	1.963	36.0606	ITC.31470.1	MMP8	NM_002424.2	NM_002424	Homo sapiens matrix metallopeptidase 8 (neutrophil collagenase) (MMP8); mRNA
Ssc.2381.1.A1_at	7821	0.00283367	2.1248	5.376	25.8213	gnl|ti|1381016428	S100A9	NM_002965.3	NM_002965	Homo sapiens S100 calcium binding protein A9 (S100A9); mRNA
Ssc.14444.3.A1_a_at	2897	0.00056361	-1.3237	1.9028	25.1913	ITC.5.946	ARG2	NM_001172.3	NM_001172	Homo sapiens arginase; type II (ARG2); nuclear gene encoding mitochondrial protein; mRNA
Ssc.646.1.S1_at	14200	0.00028803	-1.4475	1.5356	19.7489	ITC.59388.165	CSTA	NM_005213.3	NM_005213	Homo sapiens cystatin A (stefin A) (CSTA); mRNA
Ssc.27433.1.S1_at	10055	0.00033789	-0.5323	2.365	18.1251	ITC.59392.2025	TGM1	NM_000359.2	NM_000359	Homo sapiens transglutaminase 1 (K polypeptide epidermal type I; protein-glutamine-gamma-glutamyltransferase) (TGM1); mRNA
Ssc.12781.1.A1_s_at	1827	0.00514383	-1.6093	1.2018	16.6282	ITC.15046.441	TLR4	NM_138554.3	NM_138554	Homo sapiens toll-like receptor 4 (TLR4); transcript variant 1; mRNA
Ssc.7864.1.A1_at	15163	0.00032749	0.3214	3.0903	15.9411	ITC.45043.1	IL1RAP	NM_002182.2	NM_002182	Homo sapiens interleukin 1 receptor accessory protein (IL1RAP); transcript variant 1; mRNA
Ssc.3556.1.A1_at	12383	0.00132093	-2.3636	0.3951	15.7793	ITC.32324.1	LOC100133846	XM_001714592.1	XM_001714592	PREDICTED: Homo sapiens hypothetical protein LOC100133846 (LOC100133846); mRNA
Ssc.24194.1.S1_a_at	8086	0.00037478	-2.8116	-0.1243	14.692	ITC.2.389	TCEA3	NM_003196.1	NM_003196	Homo sapiens transcription elongation factor A (SII); 3 (TCEA3); mRNA
Ssc.3706.1.S2_at	12478	0.00028803	0.7204	3.3957	14.5167	ITC.30104.2	SOD2	NM_001024465.1	NM_001024465	Homo sapiens superoxide dismutase 2; mitochondrial (SOD2); nuclear gene encoding mitochondrial protein; transcript variant 2; mRNA
Ssc.22354.1.A1_at	7268	0.00052954	-0.7603	1.8839	14.0722	ITC.59388.804	BATF3	NM_018664.1	NM_018664	Homo sapiens basic leucine zipper transcription factor; ATF-like 3 (BATF3); mRNA >gi|8164195|gb|AF255346.1|AF255346 Homo sapiens Jun dimerization protein p21SNFT (SNFT) mRNA; complete cds
Ssc.13769.1.S1_at	2477	0.00164778	0.009004	2.6348	13.8156	ITC.23.31	LOC728320	XM_001127175.1	XM_001127175	PREDICTED: Homo sapiens hypothetical LOC728320 (LOC728320); mRNA
Ssc.3012.1.S1_at	11425	0.00435321	1.0875	3.6764	13.3151	ITC.15904.3	UPP1	NM_181597.1	NM_181597	Homo sapiens uridine phosphorylase 1 (UPP1); transcript variant 2; mRNA
Ssc.15890.1.S1_at	3458	0.00174036	0.3328	-2.2414	0.0762148	ITC.16666.1	VNN1	NM_004666.1	NM_004666	Homo sapiens vanin 1 (VNN1); mRNA >gi|4128046|emb|AJ132099.1|HSA132099 Homo sapiens mRNA for VNN1 protein
Ssc.17283.2.S1_at	4293	0.0117761	-3.0164	-0.524	12.0903	ITC.15046.570	LOC654323	NM_001038000.1	NM_001038000	Sus scrofa FKBP1A-like (LOC654323); mRNA >gi|61098746|gb|AY820760.1| Sus scrofa FKBP1A-like mRNA; complete cds
Ssc.15379.1.S1_at	3145	0.0003988	0.267	2.7365	11.8165	ITC.15102.1	DGAT2	NM_032564.3	NM_032564	Homo sapiens diacylglycerol O-acyltransferase homolog 2 (mouse) (DGAT2); mRNA
Ssc.14533.1.S1_at	2944	0.00160111	-2.1653	0.2907	11.6581	ITC.44064.7		NM_002910.4	NM_002910	Homo sapiens renin binding protein (RENBP); mRNA
Ssc.998.1.A1_at	16510	0.00068093	-0.579	1.7919	10.707	ITC.9.84	FAM129A	NM_052966.2	NM_052966	Homo sapiens family with sequence similarity 129; member A (FAM129A); transcript variant 2; mRNA
Ssc.30887.1.S1_at	11915	0.0166356	-3.8597	-1.5006	10.5814	ITC.15973.1	TNFAIP6	NM_007115.2	NM_007115	Homo sapiens tumor necrosis factor; alpha-induced protein 6 (TNFAIP6); mRNA
Ssc.1137.1.S1_at	1031	0.00257426	1.0277	3.3853	10.5656	ITC.30110.4	CASZ1	NM_001079843.1	NM_001079843	Homo sapiens castor zinc finger 1 (CASZ1); transcript variant 1; mRNA
Ssc.2697.1.S1_at	9740	0.00173285	-0.6989	1.6555	10.5318	ITC.2.70	TCEA3	NM_003196.1	NM_003196	Homo sapiens transcription elongation factor A (SII); 3 (TCEA3); mRNA
Ssc.5053.1.S1_at	13336	0.00108518	-0.2091	2.024	9.32874	ITC.15044.1065	CD163	NM_203416.2	NM_203416	Homo sapiens CD163 molecule (CD163); transcript variant 2; mRNA
Ssc.25255.1.S1_at	8862	0.00059586	-0.3304	1.8717	9.04399	ITC.59392.644	ASRGL1	NM_001083926.1	NM_001083926	Homo sapiens asparaginase like 1 (ASRGL1); transcript variant 1; mRNA
Ssc.7839.1.A1_at	15144	0.0182082	-3.2929	-1.0932	9.02231	gnl|ti|1374474380	EPB41L3	NM_012307.2	NM_012307	Homo sapiens erythrocyte membrane protein band 4.1-like 3 (EPB41L3); mRNA >gi|4589617|dbj|AB023204.1| Homo sapiens mRNA for KIAA0987 protein; partial cds
Ssc.9117.1.S1_at	15997	0.00184336	-0.9128	1.2855	9.00968	ITC.15081.27	S100A12	NM_005621.1	NM_005621	Homo sapiens S100 calcium binding protein A12 (S100A12); mRNA >gi|1502286|dbj|D83664.1| Homo sapiens mRNA for CAAF1 (calcium-binding protein in amniotic fluid 1); complete cds
Ssc.6943.1.A1_at	14522	0.0267342	-2.0217	-4.2096	0.112152	ITC.30504.2	ANGPT1	NM_001146.3	NM_001146	Homo sapiens angiopoietin 1 (ANGPT1); mRNA
Ssc.19586.1.S1_at	5796	0.00207966	-0.2278	-2.4146	0.112275	ITC.30085.289	C1orf210	NM_182517.2	NM_182517	Homo sapiens chromosome 1 open reading frame 210 (C1orf210); mRNA
Ssc.13849.1.S1_at	2539	0.00918126	-0.7725	1.4138	8.90221	ITC.59388.2474	TINAGL1	NM_022164.2	NM_022164	Homo sapiens tubulointerstitial nephritis antigen-like 1 (TINAGL1); mRNA
Ssc.300.1.S1_at	11361	0.00106595	0.7969	2.9701	8.78636	ITC.59372.462	SLC11A1	NM_000578.3	NM_000578	Homo sapiens solute carrier family 11 (proton-coupled divalent metal ion transporters); member 1 (SLC11A1); mRNA
Ssc.19365.1.S1_at	5631	0.00145907	0.8563	3.028	8.77319	ITC.30419.2	FAM26F	NM_001010919.1	NM_001010919	Homo sapiens family with sequence similarity 26; member F (FAM26F); mRNA
Ssc.5822.1.S1_at	13815	0.00076034	2.7301	4.8897	8.66767	ITC.5.320	ALOX5AP	NM_001629.2	NM_001629	Homo sapiens arachidonate 5-lipoxygenase-activating protein (ALOX5AP); mRNA
Ssc.3706.1.S1_at	12477	0.00028803	0.1948	2.3445	8.58228	ITC.30104.2	SOD2	NM_001024465.1	NM_001024465	Homo sapiens superoxide dismutase 2; mitochondrial (SOD2); nuclear gene encoding mitochondrial protein; transcript variant 2; mRNA
Ssc.25195.1.A1_at	8815	0.00591087	-2.6721	-0.5425	8.4115	ITC.59408.2144	KIF1B	NM_183416.3	NM_183416	Homo sapiens kinesin family member 1B (KIF1B); transcript variant 2; mRNA
Ssc.9738.1.A1_at	16377	0.00052126	1.7509	3.8344	8.03253	ITC.44068.97	CEBPB	NM_005194.2	NM_005194	Homo sapiens CCAAT/enhancer binding protein (C/EBP); beta (CEBPB); mRNA
Ssc.4204.1.S1_at	12795	0.00170737	1.9092	3.9889	8.00207	gnl|ti|1382503968	GYG1	NM_004130.2	NM_004130	Homo sapiens glycogenin 1 (GYG1); mRNA >gi|5814084|gb|AF087942.1|AF087942 Homo sapiens glycogenin-1L mRNA; complete cds
SscAffx.1.1.S1_at	16524	0.00132093	1.2747	3.3528	7.98927	ITC.30102.32	ISG20	NM_002201.4	NM_002201	Homo sapiens interferon stimulated exonuclease gene 20kDa (ISG20); mRNA >gi|33871974|gb|BC007922.2| Homo sapiens interferon stimulated exonuclease gene 20kDa; mRNA (cDNA clone MGC:14105 IMAGE:4309120); complete cds
Ssc.19389.1.A1_at	5649	0.00175176	0.3457	2.4224	7.9781	ITC.15044.1990	C15orf48	NM_032413.2	NM_032413	Homo sapiens chromosome 15 open reading frame 48 (C15orf48); transcript variant 2; mRNA
Ssc.21103.1.S1_at	6406	0.00164778	-0.9909	1.0433	7.64613	ITC.44056.1445	LOC100134323	XM_001724941.1	XM_001724941	PREDICTED: Homo sapiens hypothetical protein LOC100134323 (LOC100134323); mRNA
Ssc.13053.1.A1_at	2007	0.0009471	1.1619	3.1541	7.33165	ITC.59405.4532	CASP4	NM_176638.4	NM_176638	Bos taurus caspase 4; apoptosis-related cysteine peptidase (CASP4); mRNA >gi|86826801|gb|BC112708.1| Bos taurus caspase 4; apoptosis-related cysteine peptidase; mRNA (cDNA clone MGC:137679 IMAGE:8170234); complete cds
Ssc.17100.1.S1_at	4211	0.00293087	-0.9818	1.006	7.29946	gnl|ti|1381095094	S100A8	NM_002964.3	NM_002964	Homo sapiens S100 calcium binding protein A8 (S100A8); mRNA
Ssc.17239.1.S1_at	4262	0.00043272	0.6918	2.6695	7.2261	ITC.16238.1	B3GNT5	NM_032047.4	NM_032047	Homo sapiens UDP-GlcNAc:betaGal beta-1;3-N-acetylglucosaminyltransferase 5 (B3GNT5); mRNA
Ssc.12446.1.A1_at	1659	0.00033789	1.0885	3.0486	7.10004	ITC.59405.338	CASP4	NM_033306.2	NM_033306	Homo sapiens caspase 4; apoptosis-related cysteine peptidase (CASP4); transcript variant gamma; mRNA
Ssc.6330.1.A1_at	14116	0.00050565	-0.33	1.6137	6.98455	ITC.30080.864	ARAP3	NM_022481.5	NM_022481	Homo sapiens ArfGAP with RhoGAP domain; ankyrin repeat and PH domain 3 (ARAP3); mRNA
Ssc.20.1.S1_at	5996	0.00321522	0.3834	2.3104	6.86887	ITC.30086.528	IL18	NM_001562.2	NM_001562	Homo sapiens interleukin 18 (interferon-gamma-inducing factor) (IL18); mRNA
Ssc.28906.1.S1_at	10709	0.00301306	0.3262	2.2418	6.79101	ITC.15044.813	LRG1	NM_052972.2	NM_052972	Homo sapiens leucine-rich alpha-2-glycoprotein 1 (LRG1); mRNA
Ssc.5743.1.S1_a_at	13771	0.00357266	1.9675	3.8718	6.71471	ITC.59388.891	HK3	NM_002115.2	NM_002115	Homo sapiens hexokinase 3 (white cell) (HK3); nuclear gene encoding mitochondrial protein; mRNA
Ssc.25739.1.S1_at	9031	0.00672626	-1.2835	0.6156	6.67988	ITC.59401.43	IRF7	NM_001572.3	NM_001572	Homo sapiens interferon regulatory factor 7 (IRF7); transcript variant a; mRNA
Ssc.1735.1.S1_at	4354	0.00216841	1.137	3.0359	6.67854	ITC.59371.1015	ACSL1	NM_001995.2	NM_001995	Homo sapiens acyl-CoA synthetase long-chain family member 1 (ACSL1); mRNA
Ssc.12781.1.A1_at	1826	0.00242439	-0.9066	0.9865	6.63992	ITC.15046.441	TLR4	NM_138554.3	NM_138554	Homo sapiens toll-like receptor 4 (TLR4); transcript variant 1; mRNA
Ssc.16234.1.A1_at	3681	0.0172069	-3.0187	-1.134	6.58438	ITC.59408.1450	TCN1	NM_001062.3	NM_001062	Homo sapiens transcobalamin I (vitamin B12 binding protein; R binder family) (TCN1); mRNA
Ssc.17850.1.A1_at	4588	0.00510288	-0.8863	0.9924	6.54499	ITC.30081.681	LOC784007	XM_001252441.2	XM_001252441	PREDICTED: Bos taurus similar to LOC496253 protein (LOC784007); mRNA
Ssc.8174.1.A1_at	15377	0.00960318	-2.3807	-0.5034	6.53583	ITC.44056.622	OLIG2	NM_005806.2	NM_005806	Homo sapiens oligodendrocyte lineage transcription factor 2 (OLIG2); mRNA
Ssc.12990.1.A1_at	1969	0.015958	-1.8118	-3.6862	0.153447	ITC.30080.548	MNAT1	NM_002431.2	NM_002431	Homo sapiens menage a trois homolog 1; cyclin H assembly factor (Xenopus laevis) (MNAT1); mRNA
Ssc.18359.1.S1_at	4932	0.0026531	1.9062	3.7719	6.46046	ITC.59382.87	CCR1	NM_001295.2	NM_001295	Homo sapiens chemokine (C-C motif) receptor 1 (CCR1); mRNA
Ssc.2827.1.S1_at	10467	0.0108455	-0.9932	0.869	6.43788	ITC.30305.2	SOCS3	NM_003955.3	NM_003955	Homo sapiens suppressor of cytokine signaling 3 (SOCS3); mRNA
Ssc.24193.1.S1_at	8085	0.00903679	-2.5136	-0.6704	6.31672	ITC.30092.6	GRTP1	NM_024719.2	NM_024719	Homo sapiens growth hormone regulated TBC protein 1 (GRTP1); mRNA
Ssc.21107.1.S1_at	6407	0.0024049	-3.0355	-1.1933	6.31041	ITC.59408.2535	CANX	NM_001746.3	NM_001746	Homo sapiens calnexin (CANX); transcript variant 1; mRNA
Ssc.5204.1.S1_at	13433	0.00187454	0.8179	2.6506	6.25074	ITC.30109.47	CDA	NM_001785.2	NM_001785	Homo sapiens cytidine deaminase (CDA); mRNA
Ssc.11170.1.S1_at	889	0.002039	0.89	2.7159	6.20838	ITC.12.104	PDXK	NM_003681.4	NM_003681	Homo sapiens pyridoxal (pyridoxine; vitamin B6) kinase (PDXK); mRNA
Ssc.6382.1.A1_at	14153	0.00242439	-1.0897	0.7237	6.13126	ITC.59371.83	PPP1R3B	NM_024607.2	NM_024607	Homo sapiens protein phosphatase 1; regulatory (inhibitor) subunit 3B (PPP1R3B); mRNA
Ssc.29329.1.A1_at	10967	0.00685294	0.08348	1.8928	6.10629	ITC.59386.2946	-	-	-	MORE INFO AVAILABLE AT www.anexdb.org
Ssc.25255.2.S1_a_at	8863	0.00073342	0.3435	2.139	6.02249	ITC.59392.644	ASRGL1	NM_001083926.1	NM_001083926	Homo sapiens asparaginase like 1 (ASRGL1); transcript variant 1; mRNA
Ssc.14444.2.S1_at	2896	0.00758646	-0.9131	0.8567	5.86968	ITC.5.946	ARG2	NM_001172.3	NM_001172	Homo sapiens arginase; type II (ARG2); nuclear gene encoding mitochondrial protein; mRNA
Ssc.25890.1.S1_at	9092	0.00145907	2.1637	3.9266	5.82932	ITC.59377.137	HCK	NM_002110.2	NM_002110	Homo sapiens hemopoietic cell kinase (HCK); mRNA
Ssc.19166.1.S1_s_at	5462	0.00530064	-2.167	-0.4122	5.78229	ITC.45946.1	ASCL2	NM_005170.2	NM_005170	Homo sapiens achaete-scute complex homolog 2 (Drosophila) (ASCL2); mRNA
Ssc.10378.1.A1_at	333	0.00987413	-2.2525	-3.9985	0.17447	ITC.20817.1	ZC3H12C	NM_033390.1	NM_033390	Homo sapiens zinc finger CCCH-type containing 12C (ZC3H12C); mRNA
Ssc.26292.1.S1_at	9319	0.00169249	0.1198	1.8568	5.68028	ITC.16109.4	HIST1H2AC	NM_003512.3	NM_003512	Homo sapiens histone cluster 1; H2ac (HIST1H2AC); mRNA
Ssc.115.1.S1_s_at	1107	0.0116718	-0.855	0.8812	5.67573	ITC.2.1843	HMOX1	NM_002133.1	NM_002133	Homo sapiens heme oxygenase (decycling) 1 (HMOX1); mRNA >gi|35172|emb|X06985.1|HSOXYGR Human mRNA for heme oxygenase
Ssc.8686.1.A1_at	15742	0.0189733	-1.5154	-3.2469	0.177019	gb|BF704164.1|BF704164	-	-	-	MORE INFO AVAILABLE AT www.anexdb.org
Ssc.1303.1.S1_at	1992	0.0003988	2.5874	4.3036	5.56335	ITC.15044.148	SERPINB1	NM_030666.2	NM_030666	Homo sapiens serpin peptidase inhibitor; clade B (ovalbumin); member 1 (SERPINB1); mRNA >gi|14290493|gb|BC009015.1| Homo sapiens serpin peptidase inhibitor; clade B (ovalbumin); member 1; mRNA (cDNA clone MGC:9340 IMAGE:3456154); complete cds
SscAffx.5.1.S1_at	16542	0.017889	-1.0289	-2.7419	0.180324	ITC.20101.1	ACVR2B	NM_001106.3	NM_001106	Homo sapiens activin A receptor; type IIB (ACVR2B); mRNA
Ssc.189.1.S1_at	5315	0.0121793	-1.0685	0.6387	5.5135	ITC.30084.217	DGAT1	NM_012079.4	NM_012079	Homo sapiens diacylglycerol O-acyltransferase homolog 1 (mouse) (DGAT1); mRNA
Ssc.12159.2.S1_at	1503	0.00132093	1.7825	3.4895	5.5124	gb|BW973519.1|BW973519	-	-	-	MORE INFO AVAILABLE AT www.anexdb.org
Ssc.16347.1.S1_at	3745	0.00132093	1.6594	3.3658	5.50909	ITC.15044.548	PGD	NM_002631.2	NM_002631	Homo sapiens phosphogluconate dehydrogenase (PGD); mRNA
Ssc.20913.1.S1_at	6316	0.00116125	-0.01985	1.6861	5.50661	ITC.30089.158	GADD45A	NM_001924.2	NM_001924	Homo sapiens growth arrest and DNA-damage-inducible; alpha (GADD45A); mRNA
Ssc.957.1.S1_at	16279	0.00284075	1.1445	2.8482	5.49424	ITC.30101.38	SERPING1	NM_001032295.1	NM_001032295	Homo sapiens serpin peptidase inhibitor; clade G (C1 inhibitor); member 1 (SERPING1); transcript variant 2; mRNA
Ssc.19596.1.A1_at	5804	0.00211134	0.4003	2.0945	5.44229	gnl|ti|1374659545	-	-	-	MORE INFO AVAILABLE AT www.anexdb.org
Ssc.4922.1.A1_at	13236	0.0204964	-1.6263	0.06723	5.43865	ITC.775.2	ALPL	NM_001127501.1	NM_001127501	Homo sapiens alkaline phosphatase; liver/bone/kidney (ALPL); transcript variant 2; mRNA
Ssc.2115.1.S1_at	6443	0.00108596	3.0462	4.7382	5.43033	ITC.44056.2343	S100A11	NM_005620.1	NM_005620	Homo sapiens S100 calcium binding protein A11 (S100A11); mRNA >gi|560790|dbj|D38583.1|HUMCOLO Homo sapiens mRNA for calgizzarin; complete cds
Ssc.24144.1.S1_at	8050	0.00245126	-0.1934	1.4947	5.40919	ITC.1204.1	ACVR1B	NM_004302.3	NM_004302	Homo sapiens activin A receptor; type IB (ACVR1B); transcript variant 1; mRNA
Ssc.3530.1.A1_at	12372	0.00320047	-1.4397	0.2437	5.38383	ITC.7.155	PLOD1	NM_000302.2	NM_000302	Homo sapiens procollagen-lysine 1; 2-oxoglutarate 5-dioxygenase 1 (PLOD1); mRNA
Ssc.5743.2.A1_at	13772	0.00306157	0.1214	1.797	5.342	ITC.59388.891	HK3	NM_002115.2	NM_002115	Homo sapiens hexokinase 3 (white cell) (HK3); nuclear gene encoding mitochondrial protein; mRNA
Ssc.16380.1.A1_at	3766	0.00266931	-1.2183	0.453	5.31908	ITC.16882.1	GPN2	NM_001031770.1	NM_001031770	Bos taurus GPN-loop GTPase 2 (GPN2); mRNA >gi|61554085|gb|BT021658.1| Bos taurus hypothetical protein FLJ10349 (FLJ10349); mRNA; complete cds
Ssc.30978.1.S1_at	11976	0.0183088	-0.6558	1.0052	5.26457	ITC.44056.622	OLIG2	NM_005806.2	NM_005806	Homo sapiens oligodendrocyte lineage transcription factor 2 (OLIG2); mRNA
Ssc.19699.2.S1_a_at	5895	0.00228027	1.4241	3.0845	5.26141	ITC.30729.1	TREM1	NM_018643.2	NM_018643	Homo sapiens triggering receptor expressed on myeloid cells 1 (TREM1); mRNA >gi|9624485|gb|AF287008.1| Homo sapiens triggering receptor expressed on monocytes 1 (TREM1) mRNA; complete cds
Ssc.6139.3.S1_at	14010	0.00901721	-0.9955	0.664	5.25668	ITC.15109.1	WARS	NM_173701.1	NM_173701	Homo sapiens tryptophanyl-tRNA synthetase (WARS); transcript variant 2; mRNA
Ssc.5663.2.S1_at	13718	0.0463046	-3.7832	-2.1313	5.21688	ITC.30092.27	VCAN	NM_004385.3	NM_004385	Homo sapiens versican (VCAN); transcript variant 1; mRNA
Ssc.15672.1.S1_at	3306	0.00175355	-1.641	0.006979	5.19647	ITC.30079.1802	RRAS	NM_006270.3	NM_006270	Homo sapiens related RAS viral (r-ras) oncogene homolog (RRAS); mRNA
Ssc.6994.1.S1_at	14555	0.00482178	-1.8871	-3.5269	0.194019	ITC.16175.2	PITX2	NM_000325.5	NM_000325	Homo sapiens paired-like homeodomain 2 (PITX2); transcript variant 3; mRNA
Ssc.7812.1.A1_at	15128	0.00065029	-0.7515	0.8835	5.12946	ITC.16081.1	STK3	NM_006281.2	NM_006281	Homo sapiens serine/threonine kinase 3 (STE20 homolog; yeast) (STK3); mRNA
Ssc.10022.1.A1_at	131	0.00282787	1.1378	2.7724	5.12741	ITC.15046.524	MXD1	NM_002357.2	NM_002357	Homo sapiens MAX dimerization protein 1 (MXD1); mRNA
Ssc.6371.1.A1_at	14144	0.00533573	-2.1882	-0.5596	5.09673	ITC.15054.167	LOC100128809	XM_001717568.1	XM_001717568	PREDICTED: Homo sapiens similar to hCG2045829 (LOC100128809); mRNA
Ssc.15224.1.S1_at	3045	0.00291147	-1.4323	0.1953	5.09164	ITC.15046.256	LOC634417	XM_909130.2	XM_909130	PREDICTED: Mus musculus similar to fos-like antigen 2 (LOC634417); mRNA
Ssc.24356.1.S1_at	8228	0.0321065	-1.6865	-3.3114	0.196931	ITC.19.77	EPB41L4B	NM_018424.2	NM_018424	Homo sapiens erythrocyte membrane protein band 4.1 like 4B (EPB41L4B); transcript variant 1; mRNA
Ssc.5540.1.S1_at	13640	0.00028803	1.4412	3.0646	5.0703	ITC.44829.3	IFI35	NM_005533.2	NM_005533	Homo sapiens interferon-induced protein 35 (IFI35); mRNA >gi|33876082|gb|BC001356.2| Homo sapiens interferon-induced protein 35; mRNA (cDNA clone MGC:2935 IMAGE:3050452); complete cds
Ssc.2966.3.S1_a_at	11143	0.00861283	-2.4344	-0.812	5.06523	gnl|ti|470927534		NM_001136050.1	NM_001136050	Homo sapiens dehydrogenase/reductase (SDR family) member 1 (DHRS1); mRNA >gi|23451103|gb|AF418205.1| Homo sapiens dehydrogenase/reductase SDR family member 1 (DHRS1) mRNA; complete cds
Ssc.24861.1.S1_at	8561	0.00390472	-1.528	-3.1491	0.197681	ITC.18093.1	-	-	-	MORE INFO AVAILABLE AT www.anexdb.org
Ssc.20133.1.A1_at	6039	0.010508	-0.01182	1.6005	5.01443	ITC.59378.21	NT5C3L	NM_052935.3	NM_052935	Homo sapiens 5'-nucleotidase; cytosolic III-like (NT5C3L); mRNA
Ssc.6147.3.S1_at	14015	0.011504	-2.0026	-0.395	4.99082	ITC.59408.915	WDFY3	NM_014991.4	NM_014991	Homo sapiens WD repeat and FYVE domain containing 3 (WDFY3); transcript variant 1; mRNA
Ssc.11784.1.S1_at	1288	0.0024843	0.8198	2.4252	4.97985	gb|BP152282.1|BP152282	-	-	-	MORE INFO AVAILABLE AT www.anexdb.org
Ssc.12781.1.A2_at	1828	0.00162611	0.8182	2.4203	4.96344	ITC.15046.441	TLR4	NM_138554.3	NM_138554	Homo sapiens toll-like receptor 4 (TLR4); transcript variant 1; mRNA
Ssc.1674.1.A1_at	4009	0.00295392	1.9617	3.5638	4.96344	gnl|ti|470936933	SLC2A3	NM_006931.1	NM_006931	Homo sapiens solute carrier family 2 (facilitated glucose transporter); member 3 (SLC2A3); mRNA >gi|183684|gb|M20681.1|HUMGTLPA Human glucose transporter-like protein-III (GLUT3); complete cds
Ssc.2478.1.S1_at	8510	0.00392656	0.3245	1.9234	4.94759	ITC.2.798	PPP1R3B	NM_024607.2	NM_024607	Homo sapiens protein phosphatase 1; regulatory (inhibitor) subunit 3B (PPP1R3B); mRNA
Ssc.26879.2.S1_at	9692	0.00435189	-1.3919	0.2016	4.92094	ITC.124.1	TNFSF13	NM_003808.3	NM_003808	Homo sapiens tumor necrosis factor (ligand) superfamily; member 13 (TNFSF13); transcript variant alpha; mRNA
Ssc.26189.1.S1_a_at	9251	0.0214696	-2.3203	-0.7283	4.91357	ITC.1856.1	RTP4	NM_001075961.1	NM_001075961	Bos taurus receptor (chemosensory) transporter protein 4 (RTP4); mRNA >gi|88682974|gb|BC105539.1| Bos taurus receptor (chemosensory) transporter protein 4; mRNA (cDNA clone MGC:129008 IMAGE:8120985); complete cds
Ssc.7109.1.S1_at	14623	0.0158088	-1.2271	-2.8078	0.205831	ITC.1660.1	PGM2L1	NM_173582.3	NM_173582	Homo sapiens phosphoglucomutase 2-like 1 (PGM2L1); mRNA
Ssc.158.1.S1_at	3379	0.00304457	0.372	1.949	4.84041	ITC.30399.1	TBXAS1	NM_030984.2	NM_030984	Homo sapiens thromboxane A synthase 1 (platelet) (TBXAS1); transcript variant TXS-II; mRNA
Ssc.22221.1.S1_a_at	7181	0.00173285	-0.707	0.8698	4.83944	ITC.44816.3	GK	NM_001128127.1	NM_001128127	Homo sapiens glycerol kinase (GK); transcript variant 3; mRNA
Ssc.20006.1.S1_at	6000	0.00076034	1.4843	3.0574	4.82157	ITC.3.289	SULT1A1	NM_177529.1	NM_177529	Homo sapiens sulfotransferase family; cytosolic; 1A; phenol-preferring; member 1 (SULT1A1); transcript variant 2; mRNA
Ssc.26074.1.S1_at	9174	0.00879851	-1.1989	0.3726	4.81386	ITC.30081.728	SH3BP2	NM_003023.4	NM_003023	Homo sapiens SH3-domain binding protein 2 (SH3BP2); transcript variant 1; mRNA
Ssc.18261.1.S1_at	4866	0.00028803	1.0302	2.5986	4.79896	ITC.30086.546	PSTPIP2	NM_024430.3	NM_024430	Homo sapiens proline-serine-threonine phosphatase interacting protein 2 (PSTPIP2); mRNA
Ssc.14513.1.S1_at	2930	0.0138899	-1.7771	-3.339	0.209737	ITC.32252.1	GPX5	NM_001509.2	NM_001509	Homo sapiens glutathione peroxidase 5 (epididymal androgen-related protein) (GPX5); transcript variant 1; mRNA
Ssc.27474.1.S1_at	10090	0.00298552	0.3013	1.8417	4.66646	ITC.48.1	CFP	NM_002621.1	NM_002621	Homo sapiens complement factor properdin (CFP); mRNA
Ssc.8201.3.A1_at	15394	0.027998	-1.5817	-3.1162	0.215563	ITC.30084.314	UCHL5	NM_015984.2	NM_015984	Homo sapiens ubiquitin carboxyl-terminal hydrolase L5 (UCHL5); mRNA
Ssc.12159.1.A1_at	1502	0.00041559	2.2113	3.7451	4.63576	ITC.1271.1	NCF1	NM_000265.4	NM_000265	Homo sapiens neutrophil cytosolic factor 1 (NCF1); mRNA
Ssc.29015.1.A1_at	10770	0.00106595	0.3809	1.9085	4.60711	ITC.1138.1	FES	NM_002005.2	NM_002005	Homo sapiens feline sarcoma oncogene (FES); mRNA
Ssc.16057.2.S1_a_at	3560	0.00147832	-0.922	0.6054	4.60619	ITC.15045.321	CAPN3	NM_173087.1	NM_173087	Homo sapiens calpain 3; (p94) (CAPN3); transcript variant 3; mRNA
Ssc.27452.1.S1_at	10071	0.0205985	-2.3268	-3.8441	0.219303	ITC.1461.3	YAP1	NM_001130145.1	NM_001130145	Homo sapiens Yes-associated protein 1; 65kDa (YAP1); transcript variant 1; mRNA
Ssc.5524.1.S1_at	13629	0.00147966	1.4532	2.9666	4.54215	ITC.9.156	FAM129A	NM_052966.2	NM_052966	Homo sapiens family with sequence similarity 129; member A (FAM129A); transcript variant 2; mRNA
Ssc.15945.1.A1_x_at	3496	0.0372627	-1.0475	-2.5494	0.222707	ITC.44056.435	LOC100133739	XM_001718220.1	XM_001718220	PREDICTED: Homo sapiens similar to hCG2038920 (LOC100133739); mRNA
Ssc.28855.1.S1_at	10689	0.00475555	-0.3942	1.1046	4.47631	ITC.15045.663	CAMKK1	NM_172206.1	NM_172206	Homo sapiens calcium/calmodulin-dependent protein kinase kinase 1; alpha (CAMKK1); transcript variant 2; mRNA
Ssc.3139.1.A1_at	12152	0.0012191	0.9502	2.4432	4.45043	ITC.2.1591	RGS2	NM_002923.2	NM_002923	Homo sapiens regulator of G-protein signaling 2; 24kDa (RGS2); mRNA
Ssc.25243.1.S1_at	8854	0.0389251	-1.6103	-0.1229	4.42557	ITC.1699.1	EMILIN2	NM_032048.2	NM_032048	Homo sapiens elastin microfibril interfacer 2 (EMILIN2); mRNA
Ssc.18802.1.A1_at	5248	0.00416257	1.3458	2.831	4.41585	ITC.16359.1	STX11	NM_003764.3	NM_003764	Homo sapiens syntaxin 11 (STX11); mRNA
Ssc.22072.1.A1_at	7061	0.0283343	-2.7736	-1.2896	4.41055	ITC.16018.1	TSPAN2	NM_005725.3	NM_005725	Homo sapiens tetraspanin 2 (TSPAN2); mRNA
Ssc.21730.1.S1_at	6817	0.00186697	-0.7438	0.7342	4.38417	gnl|ti|1380375289	LMNB1	NM_005573.2	NM_005573	Homo sapiens lamin B1 (LMNB1); mRNA
Ssc.22694.1.S1_at	7451	0.00758646	-1.3447	0.1318	4.3776	ITC.15060.94	NDUFB6	NM_182739.1	NM_182739	Homo sapiens NADH dehydrogenase (ubiquinone) 1 beta subcomplex; 6; 17kDa (NDUFB6); nuclear gene encoding mitochondrial protein; transcript variant 2; mRNA
Ssc.7819.1.A1_at	15131	0.0256492	-0.8813	-2.3575	0.228504	ITC.25086.1	LOC781420	XM_001249703.2	XM_001249703	PREDICTED: Bos taurus similar to ZW10 interactor; transcript variant 1 (LOC781420); mRNA
Ssc.19596.2.S1_at	5805	0.00228027	0.01894	1.4901	4.35428	ITC.59371.1395	Lpcat2	NM_173014.1	NM_173014	Mus musculus lysophosphatidylcholine acyltransferase 2 (Lpcat2); mRNA >gi|26333254|dbj|AK039431.1| Mus musculus adult male spinal cord cDNA; RIKEN full-length enriched library; clone:A330042H22 product:hypothetical EF-hand/Phospholipid and glycerol acyltransferase (from 'motifs_6.msf') containing protein; full insert sequence
Ssc.22075.2.A1_at	7066	0.00328944	1.7767	3.2469	4.35011	ITC.44074.64	SELL	NM_000655.3	NM_000655	Homo sapiens selectin L (SELL); mRNA
Ssc.27593.1.S1_at	10179	0.0305564	-1.7736	-0.3205	4.27635	ITC.4.50	TGFB3	NM_003239.2	NM_003239	Homo sapiens transforming growth factor; beta 3 (TGFB3); mRNA
Ssc.25108.1.A1_a_at	8750	0.0169014	-0.6323	-2.0852	0.233891	ITC.1534.4	C8orf38	NM_152416.2	NM_152416	Homo sapiens chromosome 8 open reading frame 38 (C8orf38); mRNA
Ssc.23904.1.S1_at	7877	0.0403829	-1.6767	-3.129	0.234031	ITC.20073.1	C18orf19	NM_001098801.1	NM_001098801	Homo sapiens chromosome 18 open reading frame 19 (C18orf19); transcript variant 1; mRNA
Ssc.4891.1.A1_at	13215	0.0173574	-1.0281	0.4178	4.24567	ITC.45686.1	AGPAT9	NM_032717.3	NM_032717	Homo sapiens 1-acylglycerol-3-phosphate O-acyltransferase 9 (AGPAT9); mRNA >gi|37181305|gb|AY358100.1| Homo sapiens clone DNA108681 EGAE2753 (UNQ2753) mRNA; complete cds
Ssc.26240.1.S1_at	9279	0.0012191	1.1698	2.6122	4.23084	ITC.9.84	FAM129A	NM_052966.2	NM_052966	Homo sapiens family with sequence similarity 129; member A (FAM129A); transcript variant 2; mRNA
Ssc.11779.1.S1_at	1284	0.0009471	2.5695	4.0104	4.2245	ITC.59373.303	FOLR1	NM_016731.2	NM_016731	Homo sapiens folate receptor 1 (adult) (FOLR1); transcript variant 8; mRNA
Ssc.17325.1.S1_at	4335	0.00165311	2.5833	4.0207	4.20974	ITC.15072.53	CD24	NM_013230.2	NM_013230	Homo sapiens CD24 molecule (CD24); mRNA
Ssc.28324.2.S1_a_at	10496	0.00476832	3.4305	1.998	0.238711	ITC.20.48	FAM46C	NM_017709.3	NM_017709	Homo sapiens family with sequence similarity 46; member C (FAM46C); mRNA
Ssc.5936.1.A1_a_at	13886	0.00169249	2.9255	4.3568	4.18414	ITC.59401.1588	TSPO	NM_000714.4	NM_000714	Homo sapiens translocator protein (18kDa) (TSPO); transcript variant PBR; mRNA
Ssc.16012.1.S1_at	3533	0.00073342	2.4607	3.8853	4.1562	ITC.15047.77	CASP1	NM_033293.2	NM_033293	Homo sapiens caspase 1; apoptosis-related cysteine peptidase (interleukin 1; beta; convertase) (CASP1); transcript variant gamma; mRNA
Ssc.12796.1.A1_at	1840	0.0335047	-1.1945	-2.6188	0.240677	ITC.15045.327	LARP7	NM_016648.2	NM_016648	Homo sapiens La ribonucleoprotein domain family; member 7 (LARP7); transcript variant 1; mRNA
Ssc.16986.1.S1_at	4152	0.0241658	-0.7404	-2.1632	0.241038	ITC.15045.126	CD109	NM_133493.2	NM_133493	Homo sapiens CD109 molecule (CD109); mRNA
Ssc.17774.1.S1_at	4516	0.00287292	0.2423	1.6641	4.14457	ITC.46383.1	CD180	NM_005582.2	NM_005582	Homo sapiens CD180 molecule (CD180); mRNA
Ssc.29186.1.A1_at	10875	0.0263865	-1.8326	-3.2514	0.242004	gnl|ti|1374494998	IQGAP2	NM_006633.2	NM_006633	Homo sapiens IQ motif containing GTPase activating protein 2 (IQGAP2); mRNA
Ssc.24797.1.A1_at	8517	0.0152603	-0.998	0.4186	4.12308	ITC.59401.617	GPN2	NM_001031770.1	NM_001031770	Bos taurus GPN-loop GTPase 2 (GPN2); mRNA >gi|61554085|gb|BT021658.1| Bos taurus hypothetical protein FLJ10349 (FLJ10349); mRNA; complete cds
Ssc.16008.1.S1_at	3530	0.00215002	2.0532	3.4693	4.12102	ITC.15044.83	FCN1	NM_002003.2	NM_002003	Homo sapiens ficolin (collagen/fibrinogen domain containing) 1 (FCN1); mRNA
Ssc.4265.1.A1_at	12832	0.0361223	-1.9194	-0.5035	4.12019	ITC.33099.1	TNRC6B	NM_015088.2	NM_015088	Homo sapiens trinucleotide repeat containing 6B (TNRC6B); transcript variant 1; mRNA
Ssc.26509.1.A1_at	9471	0.0144021	-1.592	-0.1765	4.11855	ITC.1322.1	KLHL25	NM_022480.3	NM_022480	Homo sapiens kelch-like 25 (Drosophila) (KLHL25); mRNA
Ssc.8974.1.S1_at	15918	0.00164778	0.5072	1.915	4.08695	ITC.30080.120	CPT1A	NM_001876.3	NM_001876	Homo sapiens carnitine palmitoyltransferase 1A (liver) (CPT1A); nuclear gene encoding mitochondrial protein; transcript variant 1; mRNA
Ssc.20584.2.S1_a_at	6206	0.0241658	-1.1563	0.2465	4.06657	gnl|ti|1381017303	TNNI2	NM_003282.2	NM_003282	Homo sapiens troponin I type 2 (skeletal; fast) (TNNI2); mRNA
Ssc.1529.1.A1_at	3095	0.0164067	-1.4551	-0.0528	4.06454	ITC.59405.1814	MAN2A2	XM_605840.3	XM_605840	PREDICTED: Bos taurus similar to mannosidase; alpha; class 2A; member 2; transcript variant 1 (MAN2A2); mRNA
Ssc.591.1.S1_at	13868	0.0441866	-1.5086	-2.9078	0.246794	ITC.16671.1	SPADH1	NM_174616.3	NM_174616	Bos taurus spermadhesin 1 (SPADH1); mRNA >gi|82571575|gb|BC110191.1| Bos taurus spermadhesin 1; mRNA (cDNA clone MGC:134441 IMAGE:8061670); complete cds
Ssc.9353.1.A1_at	16138	0.00510288	-0.6746	0.7227	4.04427	ITC.69.1	NAPEPLD	NM_001122838.1	NM_001122838	Homo sapiens N-acyl phosphatidylethanolamine phospholipase D (NAPEPLD); transcript variant 1; mRNA
Ssc.2551.1.A1_at	8956	0.00234473	1.8058	3.2012	4.03659	ITC.59388.1062	RAB31	NM_006868.3	NM_006868	Homo sapiens RAB31; member RAS oncogene family (RAB31); mRNA
Ssc.21869.1.S1_at	6905	0.00239762	0.8715	2.265	4.02893	ITC.59392.12	SKAP2	NM_003930.3	NM_003930	Homo sapiens src kinase associated phosphoprotein 2 (SKAP2); mRNA
Ssc.15299.2.S1_at	3102	0.0141117	-0.2697	-1.6607	0.248826	ITC.30120.9	TCEAL2	NM_080390.3	NM_080390	Homo sapiens transcription elongation factor A (SII)-like 2 (TCEAL2); mRNA
Ssc.29304.1.A1_at	10952	0.0386158	-0.9187	-2.3067	0.249574	gnl|ti|1376939744	LOC100157183	XM_001929529.1	XM_001929529	PREDICTED: Sus scrofa similar to biogenesis of lysosome-related organelles complex-1; subunit 2 (LOC100157183); mRNA
Ssc.17283.3.S1_at	4294	0.0114011	-1.9031	-0.5158	4.00402	ITC.15046.570	LOC654323	NM_001038000.1	NM_001038000	Sus scrofa FKBP1A-like (LOC654323); mRNA >gi|61098746|gb|AY820760.1| Sus scrofa FKBP1A-like mRNA; complete cds
Ssc.324.3.S1_a_at	12208	0.0357504	-1.4736	-0.08946	3.99139	ITC.45188.2	JAK2	NM_004972.2	NM_004972	Homo sapiens Janus kinase 2 (a protein tyrosine kinase) (JAK2); mRNA
Ssc.28324.2.S1_at	10497	0.00489097	2.6362	1.2521	0.250549	ITC.20.48	FAM46C	NM_017709.3	NM_017709	Homo sapiens family with sequence similarity 46; member C (FAM46C); mRNA
Ssc.19835.1.S1_at	5943	0.020676	-2.5778	-1.1972	3.97729	ITC.30084.38	PMM2	NM_000303.2	NM_000303	Homo sapiens phosphomannomutase 2 (PMM2); mRNA
Ssc.6451.1.S1_at	14195	0.00072118	1.3645	2.7416	3.96339	ITC.59392.1565	PTPRJ	NM_002843.3	NM_002843	Homo sapiens protein tyrosine phosphatase; receptor type; J (PTPRJ); transcript variant 1; mRNA
Ssc.2599.1.S1_at	9132	0.00843349	0.5516	1.9278	3.95983	ITC.13.25	PAQR8	NM_133367.4	NM_133367	Homo sapiens progestin and adipoQ receptor family member VIII (PAQR8); mRNA
Ssc.8604.1.A1_at	15680	0.0478203	-2.5775	-1.2018	3.95785	ITC.30080.788	SNX24	NM_014035.2	NM_014035	Homo sapiens sorting nexin 24 (SNX24); mRNA
Ssc.4145.1.S1_at	12751	0.00162611	0.9359	2.311	3.95547	ITC.30079.771	IL13RA1	NM_001560.2	NM_001560	Homo sapiens interleukin 13 receptor; alpha 1 (IL13RA1); mRNA
Ssc.26819.1.A1_at	9657	0.00068093	0.5038	1.876	3.94402	ITC.30556.1	FGD4	NM_139241.2	NM_139241	Homo sapiens FYVE; RhoGEF and PH domain containing 4 (FGD4); mRNA
Ssc.16026.1.S1_at	3541	0.0339784	-1.4364	-2.8074	0.253853	ITC.2621.1	XPO1	NM_003400.3	NM_003400	Homo sapiens exportin 1 (CRM1 homolog; yeast) (XPO1); mRNA
Ssc.3681.1.S1_at	12463	0.00472236	-0.6878	0.6747	3.90595	ITC.1275.2	PNKD	NM_015488.4	NM_015488	Homo sapiens paroxysmal nonkinesigenic dyskinesia (PNKD); transcript variant 1; mRNA
Ssc.20160.1.S1_at	6046	0.00033789	0.7576	2.1175	3.8958	ITC.1.874	METTL9	NM_016025.3	NM_016025	Homo sapiens methyltransferase like 9 (METTL9); transcript variant 1; mRNA
Ssc.17283.1.A1_at	4292	0.0218289	-2.0416	-0.6883	3.87018	ITC.15046.570	LOC654323	NM_001038000.1	NM_001038000	Sus scrofa FKBP1A-like (LOC654323); mRNA >gi|61098746|gb|AY820760.1| Sus scrofa FKBP1A-like mRNA; complete cds
Ssc.12015.1.A1_at	1428	0.0322326	-1.3043	-2.6543	0.25924	ITC.30079.391	EPS15	NM_001981.2	NM_001981	Homo sapiens epidermal growth factor receptor pathway substrate 15 (EPS15); mRNA
Ssc.4466.1.S1_at	12958	0.00127871	0.6266	1.976	3.85511	ITC.59384.30	TEC	NM_003215.2	NM_003215	Homo sapiens tec protein tyrosine kinase (TEC); mRNA
Ssc.6982.2.S1_at	14548	0.0231258	-1.1057	0.2422	3.84933	ITC.16457.2	PVRL1	NM_002855.4	NM_002855	Homo sapiens poliovirus receptor-related 1 (herpesvirus entry mediator C) (PVRL1); transcript variant 1; mRNA
Ssc.5190.1.S1_at	13425	0.00076034	0.9562	2.3002	3.83435	gnl|ti|1377963072	HIATL1	NM_032558.2	NM_032558	Homo sapiens hippocampus abundant transcript-like 1 (HIATL1); mRNA
Ssc.11991.1.A1_at	1411	0.0237203	-1.4494	-0.1056	3.83358	ITC.15044.783	CD163	NM_203416.2	NM_203416	Homo sapiens CD163 molecule (CD163); transcript variant 2; mRNA
Ssc.4286.1.A1_at	12853	0.00451869	1.1225	2.4557	3.79316	ITC.59405.2016	ASAP3	NM_017707.2	NM_017707	Homo sapiens ArfGAP with SH3 domain; ankyrin repeat and PH domain 3 (ASAP3); mRNA >gi|19071866|dbj|AB056749.1| Homo sapiens UPLC1 mRNA for up-regulated in liver cancer 1; complete cds
Ssc.16092.1.S1_at	3584	0.00475555	-0.9623	-2.2948	0.263817	ITC.17376.1	TTN	NM_133378.3	NM_133378	Homo sapiens titin (TTN); transcript variant N2-A; mRNA
Ssc.29079.1.A1_at	10811	0.00188457	-0.514	0.817	3.78483	ITC.179.1	ENTPD1	NM_001776.4	NM_001776	Homo sapiens ectonucleoside triphosphate diphosphohydrolase 1 (ENTPD1); transcript variant 1; mRNA
Ssc.22075.1.S1_at	7065	0.00430298	2.7175	4.0462	3.77613	ITC.44074.3	SELL	NM_000655.3	NM_000655	Homo sapiens selectin L (SELL); mRNA
Ssc.2387.1.S1_at	7860	0.00108596	2.5676	3.8941	3.76783	gnl|ti|1382527211	GNG10	NM_001017998.2	NM_001017998	Homo sapiens guanine nucleotide binding protein (G protein); gamma 10 (GNG10); mRNA
Ssc.22103.1.A1_at	7095	0.0420383	-1.496	-2.8073	0.26947	ITC.45715.3	TJP1	NM_003257.3	NM_003257	Homo sapiens tight junction protein 1 (zona occludens 1) (TJP1); transcript variant 1; mRNA
Ssc.3901.1.A1_at	12592	0.0024049	0.2158	1.5198	3.684	ITC.1735.1	MXD1	NM_002357.2	NM_002357	Homo sapiens MAX dimerization protein 1 (MXD1); mRNA
Ssc.25550.1.S1_at	8971	0.00158337	1.2906	2.5928	3.67738	ITC.59406.905	LY96	NM_015364.2	NM_015364	Homo sapiens lymphocyte antigen 96 (LY96); mRNA
Ssc.30967.2.S1_at	11966	0.0241928	-1.0207	0.2786	3.66673	ITC.15048.23	CRISPLD2	NM_031476.2	NM_031476	Homo sapiens cysteine-rich secretory protein LCCL domain containing 2 (CRISPLD2); mRNA
Ssc.18260.1.A1_at	4865	0.00940677	-0.985	-2.2825	0.273214	ITC.30083.402	GPN2	NM_001031770.1	NM_001031770	Bos taurus GPN-loop GTPase 2 (GPN2); mRNA >gi|61554085|gb|BT021658.1| Bos taurus hypothetical protein FLJ10349 (FLJ10349); mRNA; complete cds
Ssc.9957.1.A1_at	16499	0.0316886	-0.3641	0.9324	3.65648	ITC.16925.1	CCL8	NM_005623.2	NM_005623	Homo sapiens chemokine (C-C motif) ligand 8 (CCL8); mRNA
Ssc.12780.1.S1_at	1825	0.00282787	2.2901	3.5858	3.65355	ITC.59371.516	SQRDL	NM_021199.2	NM_021199	Homo sapiens sulfide quinone reductase-like (yeast) (SQRDL); nuclear gene encoding mitochondrial protein; mRNA
Ssc.17337.1.S1_at	4346	0.00184336	1.4526	2.7481	3.65282	ITC.16199.2	TLR2	NM_003264.3	NM_003264	Homo sapiens toll-like receptor 2 (TLR2); mRNA
Ssc.29157.1.A1_at	10853	0.00429781	-1.6446	-0.3492	3.65246	ITC.59405.3492	ADAM9	NM_003816.2	NM_003816	Homo sapiens ADAM metallopeptidase domain 9 (meltrin gamma) (ADAM9); transcript variant 1; mRNA
Ssc.11945.2.S1_at	1389	0.0327909	-1.2231	-2.5176	0.274035	ITC.30080.707	SGCD	NM_001128209.1	NM_001128209	Homo sapiens sarcoglycan; delta (35kDa dystrophin-associated glycoprotein) (SGCD); transcript variant 3; mRNA
Ssc.28283.1.A1_at	10471	0.0116858	-0.8543	-2.1487	0.274062	ITC.30079.1380	SSX2IP	NM_014021.2	NM_014021	Homo sapiens synovial sarcoma; X breakpoint 2 interacting protein (SSX2IP); mRNA >gi|6453458|emb|AL133046.1|HSM801317 Homo sapiens mRNA; cDNA DKFZp434C0515 (from clone DKFZp434C0515)
Ssc.5955.1.A1_at	13900	0.006279	0.05701	1.3511	3.64768	gnl|ti|1381335902	LOC100154040	XM_001928509.1	XM_001928509	PREDICTED: Sus scrofa similar to DNA replication complex GINS protein SLD5 (GINS complex subunit 4) (LOC100154040); mRNA
Ssc.10025.3.S1_at	136	0.00088068	1.376	2.6683	3.64115	ITC.59408.674	CEBPD	NM_005195.3	NM_005195	Homo sapiens CCAAT/enhancer binding protein (C/EBP); delta (CEBPD); mRNA
Ssc.27090.1.A1_at	9808	0.0339639	-1.9062	-3.1961	0.275298	ITC.1867.1	Foxp2	NM_053242.4	NM_053242	Mus musculus forkhead box P2 (Foxp2); transcript variant 1; mRNA
Ssc.27470.2.S1_at	10087	0.0235432	-0.7076	-1.9968	0.275491	ITC.45476.1	NSD1	NM_172349.2	NM_172349	Homo sapiens nuclear receptor binding SET domain protein 1 (NSD1); transcript variant 1; mRNA
Ssc.2080.1.S1_at	6277	0.00243636	-0.7262	0.5609	3.62227	ITC.60.5	WIPI1	NM_017983.5	NM_017983	Homo sapiens WD repeat domain; phosphoinositide interacting 1 (WIPI1); mRNA
Ssc.7598.1.A1_at	14970	0.010508	-1.5378	-0.2514	3.61973	gnl|ti|1377951532	PPAP2A	NM_003711.2	NM_003711	Homo sapiens phosphatidic acid phosphatase type 2A (PPAP2A); transcript variant 1; mRNA
Ssc.883.1.S1_a_at	15832	0.00778149	1.7053	2.9915	3.61901	gb|CK455568.1|CK455568	-	-	-	MORE INFO AVAILABLE AT www.anexdb.org
Ssc.25282.1.S1_at	8884	0.00234473	1.3848	2.6661	3.60132	ITC.30082.712	SH3BP5	NM_001018009.2	NM_001018009	Homo sapiens SH3-domain binding protein 5 (BTK-associated) (SH3BP5); transcript variant 2; mRNA
Ssc.26274.1.S1_at	9304	0.0217582	-0.8563	0.4243	3.5988	ITC.30079.394	PIM3	NM_001001852.2	NM_001001852	Homo sapiens pim-3 oncogene (PIM3); mRNA >gi|51870676|dbj|AB114795.1| Homo sapiens mRNA for serine/threonine kinase Pim-3; complete cds
Ssc.2008.2.S1_at	6023	0.00185949	-0.1568	1.1233	3.597	ITC.59405.1962	KTELC1	NR_024265.1	NR_024265	Homo sapiens KTEL (Lys-Tyr-Glu-Leu) containing 1 (KTELC1); transcript variant 2; transcribed RNA
Ssc.10049.1.A1_at	151	0.00306647	2.3623	3.6414	3.5934	gnl|ti|1379919165	HIATL1	NM_001083662.1	NM_001083662	Bos taurus hippocampus abundant transcript-like 1 (HIATL1); mRNA >gi|134025891|gb|BC134465.1| Bos taurus hippocampus abundant transcript-like 1; mRNA (cDNA clone MGC:140311 IMAGE:8185933); complete cds
Ssc.455.1.S1_at	13012	0.00293087	1.8427	3.121	3.59053	ITC.59372.1243	AIF1	NM_001623.3	NM_001623	Homo sapiens allograft inflammatory factor 1 (AIF1); transcript variant 3; mRNA
Ssc.1209.1.S1_at	1467	0.0107002	-0.7686	0.5087	3.58694	ITC.30079.147	FAH	NM_000137.1	NM_000137	Homo sapiens fumarylacetoacetate hydrolase (fumarylacetoacetase) (FAH); mRNA >gi|182392|gb|M55150.1|HUMFAH Human fumarylacetoacetate hydrolase mRNA; complete cds
Ssc.1858.1.A1_at	5108	0.00707178	-0.9164	0.3602	3.58443	ITC.59374.434	WDFY3	NM_178585.2	NM_178585	Homo sapiens WD repeat and FYVE domain containing 3 (WDFY3); transcript variant 3; mRNA
Ssc.4679.1.S1_at	13089	0.00358658	1.6877	2.9616	3.57477	ITC.59374.257	ANG	NM_001145.4	NM_001145	Homo sapiens angiogenin; ribonuclease; RNase A family; 5 (ANG); transcript variant 1; mRNA
Ssc.15224.2.S1_at	3046	0.0012191	-0.8489	0.4236	3.56977	ITC.15046.256	LOC634417	XM_909130.2	XM_909130	PREDICTED: Mus musculus similar to fos-like antigen 2 (LOC634417); mRNA
Ssc.28997.2.S1_at	10756	0.00846279	-1.0113	0.2604	3.56691	ITC.15044.1863	-	-	-	MORE INFO AVAILABLE AT www.anexdb.org
Ssc.9565.1.S1_at	16278	0.00184336	1.4182	2.6897	3.5662	ITC.4.762	LOC100131120	XM_001723538.1	XM_001723538	PREDICTED: Homo sapiens similar to PRO1828 (LOC100131120); mRNA
Ssc.4858.1.S1_at	13192	0.00132093	4.4468	3.1765	0.280747	ITC.1.637	FECH	NM_000140.3	NM_000140	Homo sapiens ferrochelatase (protoporphyria) (FECH); nuclear gene encoding mitochondrial protein; transcript variant 2; mRNA
Ssc.31019.1.S1_at	12009	0.00880324	-2.9454	-1.6761	3.55836	ITC.26309.1	KDELC2	NM_153705.4	NM_153705	Homo sapiens KDEL (Lys-Asp-Glu-Leu) containing 2 (KDELC2); mRNA
Ssc.12505.1.A1_at	1695	0.0244825	-1.2081	-2.4702	0.283059	ITC.30080.931	CLGN	NM_001130675.1	NM_001130675	Homo sapiens calmegin (CLGN); transcript variant 2; mRNA
Ssc.22406.1.A1_at	7304	0.00094746	3.9383	2.6772	0.283342	ITC.44830.1	AQP1	NM_198098.1	NM_198098	Homo sapiens aquaporin 1 (Colton blood group) (AQP1); mRNA
Ssc.5764.2.S1_at	13784	0.00679	-1.7606	-0.5	3.52754	ITC.59388.2245	WDR45L	NM_019613.3	NM_019613	Homo sapiens WDR45-like (WDR45L); mRNA
Ssc.16247.1.S1_at	3688	0.0189798	-1.1989	-2.4585	0.283768	ITC.32784.1	CHRM2	NM_001006632.1	NM_001006632	Homo sapiens cholinergic receptor; muscarinic 2 (CHRM2); transcript variant 7; mRNA
Ssc.8063.1.A1_at	15303	0.0017893	0.6621	1.9208	3.52084	ITC.59405.2362	RBM47	NM_001098634.1	NM_001098634	Homo sapiens RNA binding motif protein 47 (RBM47); transcript variant 1; mRNA
Ssc.28977.1.S1_at	10749	0.0456678	-0.6717	-1.9304	0.284023	ITC.3.661	39509	NM_001005416.1	NM_001005416	Homo sapiens membrane-associated ring finger (C3HC4) 2 (MARCH2); transcript variant 3; mRNA
Ssc.31076.1.A1_at	12052	0.00066981	1.0543	2.3082	3.50398	ITC.46690.1	-	-	-	MORE INFO AVAILABLE AT www.anexdb.org
Ssc.19692.1.S1_at	5888	0.0224883	-1.1848	-2.4321	0.287279	ITC.3.342	CXCL2	NM_002089.3	NM_002089	Homo sapiens chemokine (C-X-C motif) ligand 2 (CXCL2); mRNA
Ssc.27619.1.S1_at	10201	0.0361654	-0.3353	-1.5818	0.287509	ITC.3440.1	C16orf35	NM_001077350.1	NM_001077350	Homo sapiens chromosome 16 open reading frame 35 (C16orf35); transcript variant 1; mRNA
Ssc.19703.1.S1_s_at	5899	0.00248553	-0.2789	0.9638	3.46496	ITC.15046.441	TLR4	NM_138554.3	NM_138554	Homo sapiens toll-like receptor 4 (TLR4); transcript variant 1; mRNA
Ssc.90.1.S1_at	15932	0.00165649	1.0303	2.2722	3.46219	ITC.59372.320	CHI3L1	NM_001276.2	NM_001276	Homo sapiens chitinase 3-like 1 (cartilage glycoprotein-39) (CHI3L1); mRNA
Ssc.26179.1.S1_at	9245	0.00184336	0.9998	2.2412	3.46045	ITC.15044.602	MIDN	NM_177401.4	NM_177401	Homo sapiens midnolin (MIDN); mRNA
Ssc.8775.3.S1_at	15795	0.00668408	0.5741	1.8112	3.44561	ITC.10.79	LAP3	NM_015907.2	NM_015907	Homo sapiens leucine aminopeptidase 3 (LAP3); mRNA
Ssc.8443.1.A1_at	15565	0.00150342	1.4328	2.6692	3.4432	ITC.59385.326	LOC100139105	XM_001790504.1	XM_001790504	PREDICTED: Bos taurus similar to RAB3D; member RAS oncogene family (LOC100139105); mRNA
Ssc.3391.3.S1_at	12290	0.0238895	-1.3523	-2.584	0.291796	ITC.1775.1	FOSL1	NM_005438.3	NM_005438	Homo sapiens FOS-like antigen 1 (FOSL1); mRNA
Ssc.221.1.S1_at	7091	0.0198831	3.0078	4.2367	3.41747	ITC.30082.427	MX1	NM_002462.2	NM_002462	Homo sapiens myxovirus (influenza virus) resistance 1; interferon-inducible protein p78 (mouse) (MX1); mRNA
Ssc.3836.1.S1_at	12560	0.0157291	-1.1502	-2.3789	0.292673	ITC.59405.4974	RHOJ	NM_020663.3	NM_020663	Homo sapiens ras homolog gene family; member J (RHOJ); mRNA
Ssc.1694.1.S1_at	4114	0.00550037	0.4314	1.6575	3.40791	ITC.15045.293	PRKAB1	NM_006253.4	NM_006253	Homo sapiens protein kinase; AMP-activated; beta 1 non-catalytic subunit (PRKAB1); mRNA
Ssc.18410.1.A1_at	4965	0.0245895	-0.689	-1.9098	0.294994	ITC.7.119	NPM1	NM_001037738.1	NM_001037738	Homo sapiens nucleophosmin (nucleolar phosphoprotein B23; numatrin) (NPM1); transcript variant 3; mRNA
Ssc.11668.1.A1_at	1211	0.00078411	1.0823	2.3013	3.3838	gnl|ti|1377741461	MGC40489	XR_041391.1	XR_041391	PREDICTED: Homo sapiens misc_RNA (MGC40489); miscRNA
Ssc.7507.1.A1_at	14894	0.00283367	0.8656	2.0823	3.37603	ITC.59408.28	ATP6V1C1	NM_001695.4	NM_001695	Homo sapiens ATPase; H+ transporting; lysosomal 42kDa; V1 subunit C1 (ATP6V1C1); mRNA
Ssc.4345.1.S1_at	12886	0.0233871	-0.2555	-1.4713	0.296473	ITC.44068.52	COL4A1	NM_001845.4	NM_001845	Homo sapiens collagen; type IV; alpha 1 (COL4A1); mRNA
Ssc.22067.1.A1_at	7059	0.00175355	0.08839	1.3027	3.36797	ITC.1.872	SLC16A3	NM_001042422.1	NM_001042422	Homo sapiens solute carrier family 16; member 3 (monocarboxylic acid transporter 4) (SLC16A3); transcript variant 1; mRNA
Ssc.13992.1.A1_at	2610	0.0367272	-2.9913	-1.777	3.36794	ITC.59405.3068	KLF5	NM_001730.3	NM_001730	Homo sapiens Kruppel-like factor 5 (intestinal) (KLF5); mRNA
Ssc.7713.1.A1_at	15050	0.00301306	1.6529	2.8651	3.36087	ITC.10.79	LAP3	NM_015907.2	NM_015907	Homo sapiens leucine aminopeptidase 3 (LAP3); mRNA
Ssc.15720.1.A1_at	3330	0.00108596	2.3985	3.6101	3.35885	ITC.59374.310	CNDP2	NM_018235.1	NM_018235	Homo sapiens CNDP dipeptidase 2 (metallopeptidase M20 family) (CNDP2); mRNA >gi|7023108|dbj|AK001692.1| Homo sapiens cDNA FLJ10830 fis; clone NT2RP4001143; weakly similar to SUCCINYL-DIAMINOPIMELATE DESUCCINYLASE (EC 3.5.1.18)
Ssc.2474.1.S1_at	8487	0.00215875	2.2092	3.4197	3.35516	ITC.44056.140	HIST2H2BE	NM_003528.2	NM_003528	Homo sapiens histone cluster 2; H2be (HIST2H2BE); mRNA
Ssc.29632.1.A1_at	11123	0.0350658	-1.5604	-2.7706	0.298138	ITC.2.966	PLEKHH2	NM_172069.2	NM_172069	Homo sapiens pleckstrin homology domain containing; family H (with MyTH4 domain) member 2 (PLEKHH2); mRNA
Ssc.9063.1.A1_at	15961	0.0155616	-1.2434	-2.4523	0.298525	ITC.30080.1274	LOC654323	NM_001038000.1	NM_001038000	Sus scrofa FKBP1A-like (LOC654323); mRNA >gi|61098746|gb|AY820760.1| Sus scrofa FKBP1A-like mRNA; complete cds
Ssc.28324.1.S1_at	10495	0.00307901	2.6029	1.3943	0.298615	ITC.20.33	FAM46C	NM_017709.3	NM_017709	Homo sapiens family with sequence similarity 46; member C (FAM46C); mRNA
Ssc.1303.2.A1_at	1993	0.00933697	-0.8982	0.3091	3.34444	ITC.15044.148	SERPINB1	NM_030666.2	NM_030666	Homo sapiens serpin peptidase inhibitor; clade B (ovalbumin); member 1 (SERPINB1); mRNA >gi|14290493|gb|BC009015.1| Homo sapiens serpin peptidase inhibitor; clade B (ovalbumin); member 1; mRNA (cDNA clone MGC:9340 IMAGE:3456154); complete cds
Ssc.79.1.S1_at	15191	0.00496414	0.09772	1.3026	3.33636	ITC.59372.459	CECR1	NM_017424.2	NM_017424	Homo sapiens cat eye syndrome chromosome region; candidate 1 (CECR1); transcript variant 1; mRNA
Ssc.3879.1.S1_at	12581	0.0009471	2.492	3.694	3.32676	ITC.59384.516	PLXNC1	NM_005761.1	NM_005761	Homo sapiens plexin C1 (PLXNC1); mRNA >gi|3176761|gb|AF030339.1|AF030339 Homo sapiens receptor for viral semaphorin protein (VESPR) mRNA; complete cds
Ssc.2167.1.S1_at	6767	0.00297425	0.3805	1.5775	3.31017	ITC.59388.753	KIAA1429	NM_015496.3	NM_015496	Homo sapiens KIAA1429 (KIAA1429); transcript variant 1; mRNA
Ssc.22033.1.S1_at	7030	0.0302065	-1.4686	-0.2716	3.31017	ITC.59388.1004	ACP2	NM_001610.2	NM_001610	Homo sapiens acid phosphatase 2; lysosomal (ACP2); transcript variant 1; mRNA
Ssc.11047.1.A1_at	767	0.0104101	-0.8245	-2.0214	0.302129	ITC.30079.1611	GPN2	NM_001031770.1	NM_001031770	Bos taurus GPN-loop GTPase 2 (GPN2); mRNA >gi|61554085|gb|BT021658.1| Bos taurus hypothetical protein FLJ10349 (FLJ10349); mRNA; complete cds
Ssc.6918.1.A1_at	14504	0.00077787	1.9795	3.1753	3.3062	gnl|ti|1374468878	ACSL4	NM_004458.2	NM_004458	Homo sapiens acyl-CoA synthetase long-chain family member 4 (ACSL4); transcript variant 1; mRNA
Ssc.24695.1.A1_at	8451	0.0278352	-0.2293	0.9625	3.293	ITC.1450.1	FAM111B	NM_198947.2	NM_198947	Homo sapiens family with sequence similarity 111; member B (FAM111B); mRNA
Ssc.15973.1.S1_at	3515	0.00475555	-0.5051	0.6852	3.28807	ITC.59386.1177	ENTPD1	NM_001776.4	NM_001776	Homo sapiens ectonucleoside triphosphate diphosphohydrolase 1 (ENTPD1); transcript variant 1; mRNA
Ssc.6238.1.A1_at	14074	0.0353244	-2.3236	-1.1342	3.28511	ITC.44056.1363	AK3	NM_016282.2	NM_016282	Homo sapiens adenylate kinase 3 (AK3); nuclear gene encoding mitochondrial protein; mRNA >gi|7022876|dbj|AK001553.1| Homo sapiens cDNA FLJ10691 fis; clone NT2RP3000359; highly similar to GTP:AMP PHOSPHOTRANSFERASE MITOCHONDRIAL (EC 2.7.4.10)
Ssc.2008.1.A1_a_at	6022	0.00413545	1.5315	2.72	3.28215	ITC.59405.386	KTELC1	NR_024265.1	NR_024265	Homo sapiens KTEL (Lys-Tyr-Glu-Leu) containing 1 (KTELC1); transcript variant 2; transcribed RNA
Ssc.16515.1.A1_at	3848	0.0021895	1.2782	2.4647	3.2756	ITC.2.1085	FOXN2	NM_002158.3	NM_002158	Homo sapiens forkhead box N2 (FOXN2); mRNA
Ssc.4286.2.S1_at	12854	0.00207966	-0.3109	0.8738	3.26971	ITC.11352.1	GPN2	NM_001031770.1	NM_001031770	Bos taurus GPN-loop GTPase 2 (GPN2); mRNA >gi|61554085|gb|BT021658.1| Bos taurus hypothetical protein FLJ10349 (FLJ10349); mRNA; complete cds
Ssc.21218.1.S1_at	6491	0.00187454	0.5431	1.7267	3.26611	ITC.59372.1315	TRAF7	NM_032271.2	NM_032271	Homo sapiens TNF receptor-associated factor 7 (TRAF7); mRNA
Ssc.11755.1.A1_at	1273	0.0253334	-0.6728	-1.8552	0.306542	ITC.59377.31	PIGC	NM_002642.3	NM_002642	Homo sapiens phosphatidylinositol glycan anchor biosynthesis; class C (PIGC); transcript variant 2; mRNA
Ssc.29912.1.A1_at	11306	0.0181586	-2.3177	-1.1357	3.26089	ITC.5.1037	GPN2	NM_001031770.1	NM_001031770	Bos taurus GPN-loop GTPase 2 (GPN2); mRNA >gi|61554085|gb|BT021658.1| Bos taurus hypothetical protein FLJ10349 (FLJ10349); mRNA; complete cds
Ssc.18561.1.A1_at	5090	0.0237404	-0.5388	-1.7198	0.306972	ITC.17152.2	KCNQ1	NM_181798.1	NM_181798	Homo sapiens potassium voltage-gated channel; KQT-like subfamily; member 1 (KCNQ1); transcript variant 2; mRNA
Ssc.24603.1.S1_at	8400	0.0017893	2.3766	1.1964	0.307217	ITC.30079.1872	REEP1	NM_022912.2	NM_022912	Homo sapiens receptor accessory protein 1 (REEP1); mRNA
Ssc.13904.2.S1_at	2567	0.011933	-1.4829	-0.3034	3.25275	ITC.44057.77	TM2D2	NM_078473.2	NM_078473	Homo sapiens TM2 domain containing 2 (TM2D2); transcript variant 1; mRNA
Ssc.21256.1.S2_at	6516	0.0339566	-1.8603	-3.0346	0.309035	ITC.30081.1448	LIF	NM_002309.3	NM_002309	Homo sapiens leukemia inhibitory factor (cholinergic differentiation factor) (LIF); mRNA
Ssc.17245.1.S1_at	4265	0.0130922	-0.9994	0.1717	3.22554	ITC.30079.771	IL13RA1	NM_001560.2	NM_001560	Homo sapiens interleukin 13 receptor; alpha 1 (IL13RA1); mRNA
Ssc.507.1.A1_at	13347	0.00123665	3.0938	4.26	3.20977	gnl|ti|1382540479	TYROBP	NM_198125.1	NM_198125	Homo sapiens TYRO protein tyrosine kinase binding protein (TYROBP); transcript variant 2; mRNA
Ssc.5142.1.S1_at	13397	0.0365074	-0.9893	-2.1554	0.31158	ITC.15057.45	ENPP2	NM_001040092.1	NM_001040092	Homo sapiens ectonucleotide pyrophosphatase/phosphodiesterase 2 (ENPP2); transcript variant 2; mRNA
Ssc.15622.1.S1_at	3269	0.00751032	-0.02042	1.1444	3.20535	ITC.15045.400	ANO10	NM_018075.3	NM_018075	Homo sapiens anoctamin 10 (ANO10); mRNA
Ssc.27317.1.S1_at	9976	0.00633622	-0.5806	0.5807	3.19408	ITC.6.264	HMGCL	NM_000191.2	NM_000191	Homo sapiens 3-hydroxymethyl-3-methylglutaryl-Coenzyme A lyase (HMGCL); mRNA
Ssc.16202.1.A1_at	3660	0.0383902	-1.4303	-2.5883	0.314114	ITC.30087.24	GPN2	NM_001031770.1	NM_001031770	Bos taurus GPN-loop GTPase 2 (GPN2); mRNA >gi|61554085|gb|BT021658.1| Bos taurus hypothetical protein FLJ10349 (FLJ10349); mRNA; complete cds
Ssc.21650.1.A1_at	6749	0.016105	-1.5142	-2.6706	0.314617	ITC.56553.1	-	-	-	MORE INFO AVAILABLE AT www.anexdb.org
Ssc.16296.1.S1_at	3713	0.00132093	1.6749	2.8312	3.17815	ITC.7.38	CYBA	NM_000101.2	NM_000101	Homo sapiens cytochrome b-245; alpha polypeptide (CYBA); mRNA
Ssc.24800.3.A1_at	8522	0.022047	-2.8662	-1.7116	3.17275	ITC.44056.975	LOC387646	NR_003525.1	NR_003525	Homo sapiens leucine rich repeat containing 37; member A family pseudogene (LOC387646); non-coding RNA
Ssc.5894.1.S1_at	13859	0.0248807	-0.7616	0.3924	3.17085	ITC.30081.1483	RASSF4	NM_032023.3	NM_032023	Homo sapiens Ras association (RalGDS/AF-6) domain family member 4 (RASSF4); mRNA
Ssc.24866.1.A1_at	8566	0.0274825	-1.213	-0.06094	3.16471	ITC.15044.401	RP11-345P4.4	XM_001717735.1	XM_001717735	PREDICTED: Homo sapiens similar to solute carrier family 35; member E2 (LOC728661); mRNA
Ssc.10965.1.A1_at	705	0.00867452	-0.00612	1.1435	3.15699	ITC.2.757	MAFB	NM_005461.3	NM_005461	Homo sapiens v-maf musculoaponeurotic fibrosarcoma oncogene homolog B (avian) (MAFB); mRNA
Ssc.3016.1.S1_at	11448	0.0026813	1.4181	2.5654	3.14968	ITC.15959.3	EMILIN2	NM_032048.2	NM_032048	Homo sapiens elastin microfibril interfacer 2 (EMILIN2); mRNA
Ssc.20733.1.S1_at	6258	0.014199	-0.473	0.6723	3.14338	ITC.44056.1488	CCDC124	NM_001136203.1	NM_001136203	Homo sapiens coiled-coil domain containing 124 (CCDC124); transcript variant 2; mRNA
Ssc.21162.1.S1_s_at	6454	0.0154358	1.3837	2.5243	3.12864	ITC.59401.1319	IRF7	NM_001572.3	NM_001572	Homo sapiens interferon regulatory factor 7 (IRF7); transcript variant a; mRNA
Ssc.1520.1.A1_at	3040	0.0278352	-1.1636	-2.3027	0.320107	ITC.32144.1	RET	NM_020975.4	NM_020975	Homo sapiens ret proto-oncogene (RET); transcript variant 2; mRNA
Ssc.28336.1.A1_at	10509	0.00458388	1.4875	2.6245	3.1174	ITC.30082.393	SH3BP5	NM_004844.3	NM_004844	Homo sapiens SH3-domain binding protein 5 (BTK-associated) (SH3BP5); transcript variant 1; mRNA
Ssc.2648.1.S1_at	9454	0.00282787	2.7596	3.8956	3.11429	gb|CJ013057.1|CJ013057	-	-	-	MORE INFO AVAILABLE AT www.anexdb.org
Ssc.30844.1.A1_at	11885	0.0318472	-1.0828	-2.2177	0.321454	ITC.5.1043	GPN2	NM_001031770.1	NM_001031770	Bos taurus GPN-loop GTPase 2 (GPN2); mRNA >gi|61554085|gb|BT021658.1| Bos taurus hypothetical protein FLJ10349 (FLJ10349); mRNA; complete cds
Ssc.15370.1.S1_at	3138	0.0003988	2.4292	3.5634	3.10869	ITC.59386.1875	GMFG	NM_004877.2	NM_004877	Homo sapiens glia maturation factor; gamma (GMFG); mRNA
Ssc.1583.2.S1_at	3395	0.00749363	-0.8636	0.2704	3.10806	gnl|ti|1382676613	AIM1	NM_001624.2	NM_001624	Homo sapiens absent in melanoma 1 (AIM1); mRNA
Ssc.26256.1.S1_at	9287	0.0436192	-0.3758	-1.5079	0.322356	gnl|ti|1382794589	EEF1A1	NM_001402.5	NM_001402	Homo sapiens eukaryotic translation elongation factor 1 alpha 1 (EEF1A1); mRNA
Ssc.3214.2.S1_at	12189	0.00283367	1.3062	2.4352	3.09256	ITC.59392.711	RNASET2	NM_003730.4	NM_003730	Homo sapiens ribonuclease T2 (RNASET2); mRNA
Ssc.30989.1.A1_at	11984	0.00162611	1.42	2.5483	3.0904	ITC.16073.1	ZSWIM6	NM_020928.1	NM_020928	Homo sapiens zinc finger; SWIM-type containing 6 (ZSWIM6); mRNA
Ssc.24444.1.A1_at	8298	0.0345064	-0.7303	-1.8581	0.323745	ITC.32986.1	C9orf61	NM_001127608.1	NM_001127608	Homo sapiens chromosome 9 open reading frame 61 (C9orf61); transcript variant 2; mRNA
Ssc.950.1.S1_at	16228	0.00164778	2.0705	3.1964	3.08299	ITC.30079.1549	BASP1	NM_006317.3	NM_006317	Homo sapiens brain abundant; membrane attached signal protein 1 (BASP1); mRNA
Ssc.22466.2.A1_at	7342	0.0350914	-1.4171	-2.5424	0.324555	ITC.30908.1	PTPN13	NM_080685.2	NM_080685	Homo sapiens protein tyrosine phosphatase; non-receptor type 13 (APO-1/CD95 (Fas)-associated phosphatase) (PTPN13); transcript variant 4; mRNA
Ssc.2849.1.S1_at	10584	0.00096754	-0.1475	0.9778	3.08114	ITC.15975.3	PGS1	NM_024419.3	NM_024419	Homo sapiens phosphatidylglycerophosphate synthase 1 (PGS1); mRNA >gi|80477755|gb|BC108732.1| Homo sapiens phosphatidylglycerophosphate synthase 1; mRNA (cDNA clone MGC:131960 IMAGE:6504169); complete cds
Ssc.5026.2.S1_at	13315	0.00811669	-0.6693	0.4556	3.07991	ITC.1256.1	NUDT3	NM_006703.2	NM_006703	Homo sapiens nudix (nucleoside diphosphate linked moiety X)-type motif 3 (NUDT3); mRNA
Ssc.20752.1.S1_at	6266	0.00267915	2.7526	1.6322	0.326149	ITC.45430.1	RANBP10	NM_020850.1	NM_020850	Homo sapiens RAN binding protein 10 (RANBP10); mRNA >gi|37703697|gb|AY337313.1| Homo sapiens Ran-binding protein 10 (RANBP10) mRNA; complete cds
Ssc.6797.1.S1_at	14418	0.0315817	-0.1904	0.9295	3.06455	ITC.15045.530	STXBP1	NM_001032221.2	NM_001032221	Homo sapiens syntaxin binding protein 1 (STXBP1); transcript variant 2; mRNA
Ssc.30967.1.A1_at	11965	0.00302865	0.5327	1.6524	3.06393	ITC.15048.23	CRISPLD2	NM_031476.2	NM_031476	Homo sapiens cysteine-rich secretory protein LCCL domain containing 2 (CRISPLD2); mRNA
Ssc.10593.2.A1_at	460	0.0161135	1.4729	2.5898	3.05537	ITC.9.199	IFI44L	NM_006820.2	NM_006820	Homo sapiens interferon-induced protein 44-like (IFI44L); mRNA
Ssc.6821.1.A1_at	14437	0.00560817	-0.2325	-1.3491	0.327391	ITC.59372.605	-	-	-	MORE INFO AVAILABLE AT www.anexdb.org
Ssc.21987.1.A1_at	6997	0.0009471	0.01577	1.128	3.04113	ITC.30093.160	IFRD1	NM_001034729.1	NM_001034729	Bos taurus interferon-related developmental regulator 1 (IFRD1); mRNA >gi|74353953|gb|BC102161.1| Bos taurus interferon-related developmental regulator 1; mRNA (cDNA clone MGC:127247 IMAGE:7946752); complete cds
Ssc.7744.1.A1_at	15080	0.0102504	-0.8404	-1.9519	0.329065	gb|CJ009568.1|CJ009568	-	-	-	MORE INFO AVAILABLE AT www.anexdb.org
Ssc.11557.1.A1_at	1144	0.0253334	3.4707	4.5815	3.03679	ITC.30084.144	ISG15	NM_005101.3	NM_005101	Homo sapiens ISG15 ubiquitin-like modifier (ISG15); mRNA
Ssc.18281.1.S1_at	4880	0.0389949	-0.5315	0.5783	3.03375	ITC.39.1	MRPS34	NM_023936.1	NM_023936	Homo sapiens mitochondrial ribosomal protein S34 (MRPS34); nuclear gene encoding mitochondrial protein; mRNA >gi|12654686|gb|BC001182.1| Homo sapiens mitochondrial ribosomal protein S34; mRNA (cDNA clone MGC:2616 IMAGE:3357266); complete cds
Ssc.8473.1.S2_at	15587	0.00267327	1.4986	2.6061	3.02678	ITC.30079.1110	DNAJA1	NM_001539.2	NM_001539	Homo sapiens DnaJ (Hsp40) homolog; subfamily A; member 1 (DNAJA1); mRNA
Ssc.2168.1.S1_at	6774	0.0339566	-0.7622	-1.8688	0.330681	ITC.30085.439	KIAA1462	NM_020848.1	NM_020848	Homo sapiens KIAA1462 (KIAA1462); mRNA
Ssc.9269.1.S1_at	16086	0.00547707	1.5448	2.6511	3.02315	ITC.15046.431	Tmem49	NM_029478.3	NM_029478	Mus musculus transmembrane protein 49 (Tmem49); mRNA
Ssc.19648.1.S1_at	5855	0.00448095	0.1018	1.2066	3.01862	ITC.99.1	SLC15A3	NM_016582.1	NM_016582	Homo sapiens solute carrier family 15; member 3 (SLC15A3); mRNA >gi|7415510|dbj|AB020598.1| Homo sapiens mRNA for peptide transporter 3; complete cds
Ssc.25996.1.A1_at	9134	0.00162611	0.8534	1.9575	3.01651	ITC.15044.210	RNF19B	NM_153341.2	NM_153341	Homo sapiens ring finger protein 19B (RNF19B); transcript variant 1; mRNA
Ssc.12718.1.A1_at	1794	0.0428301	-2.561	-1.459	3.01018	ITC.59392.482	PTPRJ	NM_002843.3	NM_002843	Homo sapiens protein tyrosine phosphatase; receptor type; J (PTPRJ); transcript variant 1; mRNA
Ssc.118.1.S1_at	1306	0.0409944	-1.2704	-0.1693	3.00747	ITC.44271.1	ATP6V1A	NM_001690.2	NM_001690	Homo sapiens ATPase; H+ transporting; lysosomal 70kDa; V1 subunit A (ATP6V1A); mRNA
Ssc.508.1.S1_at	13355	0.00175355	3.1629	4.2629	3.00417	ITC.22.35	FCER1G	NM_004106.1	NM_004106	Homo sapiens Fc fragment of IgE; high affinity I; receptor for; gamma polypeptide (FCER1G); mRNA >gi|182487|gb|M33195.1|HUMFCREA Human Fc-epsilon-receptor gamma-chain mRNA; complete cds
Ssc.15492.1.S1_at	3197	0.0012191	0.8752	1.9747	3.00266	ITC.16436.1	TRIB1	NM_025195.2	NM_025195	Homo sapiens tribbles homolog 1 (Drosophila) (TRIB1); mRNA
Ssc.10195.1.A1_at	228	0.0409944	-1.4291	-0.3297	3.00236	ITC.44058.137	LOC100154567	XM_001928969.1	XM_001928969	PREDICTED: Sus scrofa similar to Nucleoporin Nup43 (p42) (LOC100154567); mRNA
Ssc.11074.1.S1_at	790	0.00139563	2.8053	3.9037	2.99936	ITC.1.869	CFD	NM_001928.2	NM_001928	Homo sapiens complement factor D (adipsin) (CFD); mRNA
Ssc.11357.2.S1_at	1019	0.00890197	-1.9398	-0.842	2.99756	ITC.30082.702	NMRAL1	NM_020677.2	NM_020677	Homo sapiens NmrA-like family domain containing 1 (NMRAL1); mRNA >gi|9963840|gb|AF225419.1|AF225419 Homo sapiens HSCARG mRNA; complete cds
Ssc.27300.2.A1_a_at	9962	0.0285466	-3.082	-1.9846	2.99637	ITC.1945.2	GDF6	NM_001001557.2	NM_001001557	Homo sapiens growth differentiation factor 6 (GDF6); mRNA
Ssc.607.1.S1_at	13969	0.048765	-1.7066	-0.6109	2.99128	ITC.59401.513	SLC2A3	NM_006931.1	NM_006931	Homo sapiens solute carrier family 2 (facilitated glucose transporter); member 3 (SLC2A3); mRNA >gi|183684|gb|M20681.1|HUMGTLPA Human glucose transporter-like protein-III (GLUT3); complete cds
Ssc.12583.1.S1_at	1729	0.0244607	-1.131	-0.03568	2.99014	ITC.44129.1	JMJD3	NM_001080424.1	NM_001080424	Homo sapiens jumonji domain containing 3; histone lysine demethylase (JMJD3); mRNA
Ssc.24224.1.A1_at	8118	0.00448095	-0.2646	0.8296	2.98679	gnl|ti|1377116443	USP25	NM_013396.3	NM_013396	Homo sapiens ubiquitin specific peptidase 25 (USP25); mRNA
Ssc.3344.1.A1_at	12262	0.0276283	-1.4839	-2.5751	0.335813	ITC.59392.713	39699	NM_015146.1	NM_015146	Homo sapiens septin 8 (SEPT8); transcript variant 2; mRNA
Ssc.29054.2.S1_at	10797	0.00401118	1.6254	2.715	2.97308	ITC.59372.29	GBP3	NM_018284.2	NM_018284	Homo sapiens guanylate binding protein 3 (GBP3); mRNA
Ssc.21875.1.S1_at	6910	0.0273535	-1.4034	-0.3145	2.971	ITC.30099.74	COPS7A	NM_016319.1	NM_016319	Homo sapiens COP9 constitutive photomorphogenic homolog subunit 7A (Arabidopsis) (COPS7A); mRNA >gi|6606549|gb|AF210052.1|AF210052 Homo sapiens COP9 complex subunit 7a mRNA; complete cds
Ssc.28647.1.S1_at	10643	0.00164778	-1.8567	-2.9455	0.33662	ITC.4.573	MOCS1	NM_005942.3	NM_005942	Homo sapiens molybdenum cofactor synthesis 1 (MOCS1); transcript variant 2; mRNA
Ssc.10686.1.S1_at	515	0.0100757	-1.5837	-0.4951	2.97011	ITC.44057.507	ETV1	NM_004956.3	NM_004956	Homo sapiens ets variant 1 (ETV1); mRNA
Ssc.26254.1.S1_at	9286	0.0257072	-1.2542	-2.3398	0.337699	ITC.44059.43	HOXA10	NM_153715.3	NM_153715	Homo sapiens homeobox A10 (HOXA10); transcript variant 2; mRNA
Ssc.29301.1.A1_at	10950	0.0198337	-0.463	0.6223	2.96033	ITC.45368.1	C19orf66	NM_018381.2	NM_018381	Homo sapiens chromosome 19 open reading frame 66 (C19orf66); mRNA
Ssc.7292.1.S1_at	14752	0.00375956	3.6861	2.6013	0.337969	ITC.59372.730	LOC654323	NM_001038000.1	NM_001038000	Sus scrofa FKBP1A-like (LOC654323); mRNA >gi|61098746|gb|AY820760.1| Sus scrofa FKBP1A-like mRNA; complete cds
Ssc.22072.2.S1_at	7062	0.0407596	-1.3158	-0.2349	2.94733	ITC.16018.1	TSPAN2	NM_005725.3	NM_005725	Homo sapiens tetraspanin 2 (TSPAN2); mRNA
Ssc.9906.2.A1_at	16461	0.00510864	0.6801	1.7606	2.94615	ITC.59408.19	FLJ77644	XM_001133074.2	XM_001133074	PREDICTED: Homo sapiens similar to transmembrane protein 106A; transcript variant 3 (FLJ77644); mRNA
Ssc.7690.1.A1_at	15031	0.0003988	0.9615	2.041	2.94321	ITC.8.3	ATP6AP2	NM_005765.2	NM_005765	Homo sapiens ATPase; H+ transporting; lysosomal accessory protein 2 (ATP6AP2); mRNA
Ssc.26447.1.S1_at	9434	0.00069612	0.4786	1.5561	2.93733	ITC.15060.58	CPD	NM_001304.3	NM_001304	Homo sapiens carboxypeptidase D (CPD); mRNA
Ssc.13137.1.S1_a_at	2056	0.00620884	-2.0072	-0.931	2.93351	ITC.59408.284	NAT9	NM_015654.3	NM_015654	Homo sapiens N-acetyltransferase 9 (GCN5-related; putative) (NAT9); mRNA >gi|33869996|gb|BC004195.2| Homo sapiens N-acetyltransferase 9; mRNA (cDNA clone MGC:3586 IMAGE:3528894); complete cds
Ssc.4047.1.S1_at	12679	0.003827	2.3124	3.3883	2.93263	ITC.30082.733	CAPZA2	NM_006136.2	NM_006136	Homo sapiens capping protein (actin filament) muscle Z-line; alpha 2 (CAPZA2); mRNA
Ssc.4318.1.S1_at	12869	0.0399456	-1.4715	-0.3978	2.92619	ITC.59408.658	B4GALT7	NM_007255.1	NM_007255	Homo sapiens xylosylprotein beta 1;4-galactosyltransferase; polypeptide 7 (galactosyltransferase I) (B4GALT7); mRNA >gi|5738914|dbj|AB028600.1| Homo sapiens XGalT-1 mRNA for galactosyltransferase I; complete cds
Ssc.17974.1.A1_at	4664	0.0182902	-1.7482	-0.6762	2.92122	ITC.1025.1	TTC9	NM_015351.1	NM_015351	Homo sapiens tetratricopeptide repeat domain 9 (TTC9); mRNA
Ssc.22102.2.S1_at	7094	0.00133702	-1.298	-0.2292	2.91188	ITC.59388.2797	DPP3	NM_130443.2	NM_130443	Homo sapiens dipeptidyl-peptidase 3 (DPP3); transcript variant 2; mRNA
Ssc.5780.1.S1_at	13794	0.0396983	-1.4366	-0.3687	2.90926	ITC.16008.1	PCNX	NM_014982.2	NM_014982	Homo sapiens pecanex homolog (Drosophila) (PCNX); mRNA
Ssc.13482.1.S1_at	2281	0.0420383	-1.4323	-0.3666	2.90287	ITC.16022.1	B3GALNT1	NM_033168.2	NM_033168	Homo sapiens beta-1;3-N-acetylgalactosaminyltransferase 1 (globoside blood group) (B3GALNT1); transcript variant 3; mRNA
Ssc.12972.1.S1_at	1958	0.0244018	-1.8973	-0.8327	2.89968	ITC.30082.434	ASAH1	NM_177924.3	NM_177924	Homo sapiens N-acylsphingosine amidohydrolase (acid ceramidase) 1 (ASAH1); transcript variant 1; mRNA
Ssc.6188.1.S1_at	14044	0.0129669	-0.7094	0.3529	2.89302	ITC.44060.27	HAX1	NM_006118.3	NM_006118	Homo sapiens HCLS1 associated protein X-1 (HAX1); transcript variant 1; mRNA
Ssc.1583.1.A1_at	3394	0.00123594	0.6838	1.7458	2.89215	gnl|ti|1380373873	LOC654323	NM_001038000.1	NM_001038000	Sus scrofa FKBP1A-like (LOC654323); mRNA >gi|61098746|gb|AY820760.1| Sus scrofa FKBP1A-like mRNA; complete cds
Ssc.20070.1.S1_at	6019	0.00480124	2.2174	3.2778	2.88753	ITC.59371.371	-	-	-	MORE INFO AVAILABLE AT www.anexdb.org
Ssc.16333.1.A1_at	3734	0.0311091	-0.6609	-1.7205	0.346594	ITC.30095.56	ABCB1	NM_000927.3	NM_000927	Homo sapiens ATP-binding cassette; sub-family B (MDR/TAP); member 1 (ABCB1); mRNA
Ssc.20395.1.S1_at	6143	0.0297559	-0.7509	-1.8073	0.347705	ITC.7256.1	CNKSR3	NM_173515.2	NM_173515	Homo sapiens CNKSR family member 3 (CNKSR3); mRNA
Ssc.18955.2.A1_at	5343	0.00494702	0.5362	1.5922	2.87485	ITC.30088.12	CD300A	NM_007261.2	NM_007261	Homo sapiens CD300a molecule (CD300A); mRNA
Ssc.26599.1.A1_at	9525	0.00573516	1.2206	2.2765	2.87456	ITC.59401.102	GAB2	NM_080491.1	NM_080491	Homo sapiens GRB2-associated binding protein 2 (GAB2); transcript variant 1; mRNA
Ssc.11101.1.S1_at	821	0.0126356	-0.3581	0.6976	2.87399	ITC.30081.947	STK24	NM_001032296.2	NM_001032296	Homo sapiens serine/threonine kinase 24 (STE20 homolog; yeast) (STK24); transcript variant 2; mRNA
Ssc.12795.1.S1_at	1839	0.00192562	0.7721	1.8276	2.87341	ITC.16383.1	TREX1	NM_033629.2	NM_033629	Homo sapiens three prime repair exonuclease 1 (TREX1); transcript variant 4; mRNA
Ssc.14559.1.S1_at	2952	0.00201956	2.8721	3.9235	2.86165	gnl|ti|1377326819	ANXA1	NM_000700.1	NM_000700	Homo sapiens annexin A1 (ANXA1); mRNA >gi|34387|emb|X05908.1|HSLIPCR Homo sapiens mRNA for lipocortin
Ssc.24021.1.S1_at	7960	0.0297224	-0.7666	-1.8179	0.349483	ITC.30119.110	MLF1	NM_022443.3	NM_022443	Homo sapiens myeloid leukemia factor 1 (MLF1); transcript variant 1; mRNA
Ssc.18645.1.S1_at	5153	0.00698052	0.3176	1.3671	2.85622	ITC.44129.2	JMJD3	NM_001080424.1	NM_001080424	Homo sapiens jumonji domain containing 3; histone lysine demethylase (JMJD3); mRNA
Ssc.15659.1.S1_at	3292	0.0224754	-0.03801	1.0105	2.8534	ITC.15045.856	ARID5A	NM_212481.1	NM_212481	Homo sapiens AT rich interactive domain 5A (MRF1-like) (ARID5A); mRNA
Ssc.28078.1.A1_at	10392	0.0102857	-0.3097	-1.3576	0.350673	ITC.3755.1	PKP4	NM_003628.3	NM_003628	Homo sapiens plakophilin 4 (PKP4); transcript variant 1; mRNA
Ssc.24187.1.S1_at	8080	0.04318	-0.446	-1.4933	0.350884	ITC.30080.301	CPEB4	NM_030627.2	NM_030627	Homo sapiens cytoplasmic polyadenylation element binding protein 4 (CPEB4); mRNA
Ssc.29054.3.S1_at	10798	0.00475555	2.8592	3.9053	2.84653	ITC.59372.29	GBP3	NM_018284.2	NM_018284	Homo sapiens guanylate binding protein 3 (GBP3); mRNA
Ssc.15518.1.A1_at	3211	0.00357266	0.7982	1.8435	2.84425	ITC.59379.333	BCL6	NM_001134738.1	NM_001134738	Homo sapiens B-cell CLL/lymphoma 6 (BCL6); transcript variant 3; mRNA
Ssc.16926.1.S1_at	4103	0.0187458	-0.9672	0.07796	2.84385	ITC.30082.562	SLC2A5	NR_024180.1	NR_024180	Homo sapiens solute carrier family 2 (facilitated glucose/fructose transporter); member 5 (SLC2A5); transcript variant 3; transcribed RNA
Ssc.30956.1.A1_s_at	11959	0.0152312	1.7596	2.8005	2.83176	ITC.59383.179	IFITM3	NM_021034.2	NM_021034	Homo sapiens interferon induced transmembrane protein 3 (1-8U) (IFITM3); mRNA
Ssc.11874.1.S1_at	1349	0.00364417	1.9792	3.0201	2.83176	ITC.1.771	TMEM189	NM_199129.1	NM_199129	Homo sapiens transmembrane protein 189 (TMEM189); mRNA
Ssc.22157.1.A1_at	7129	0.0183992	-0.8469	-1.8863	0.353667	ITC.59386.1025	PHLPP	NM_194449.1	NM_194449	Homo sapiens PH domain and leucine rich repeat protein phosphatase (PHLPP); mRNA
Ssc.27556.1.S1_at	10151	0.00357538	4.801	3.7622	0.353879	ITC.20.33	FAM46C	NM_017709.3	NM_017709	Homo sapiens family with sequence similarity 46; member C (FAM46C); mRNA
Ssc.16495.1.A1_at	3837	0.00211134	-0.4791	0.5579	2.82074	ITC.59379.45	GSDMD	NM_024736.5	NM_024736	Homo sapiens gasdermin D (GSDMD); mRNA >gi|33872083|gb|BC008904.2| Homo sapiens gasdermin D; mRNA (cDNA clone MGC:15043 IMAGE:3634992); complete cds
Ssc.24758.1.A1_at	8496	0.0205971	-1.0505	-0.01359	2.82049	ITC.19739.1	LOC538808	XM_001788594.1	XM_001788594	PREDICTED: Bos taurus similar to mCG19450 (LOC538808); mRNA
Ssc.7018.1.A1_at	14568	0.0106155	-0.7597	0.2756	2.81595	ITC.15049.12	TGOLN2	NM_006464.2	NM_006464	Homo sapiens trans-golgi network protein 2 (TGOLN2); mRNA
Ssc.27381.1.A1_at	10019	0.0368313	-1.1481	-2.1832	0.355191	ITC.33783.1	SEMA3A	NM_006080.2	NM_006080	Homo sapiens sema domain; immunoglobulin domain (Ig); short basic domain; secreted; (semaphorin) 3A (SEMA3A); mRNA
Ssc.6463.1.A1_at	14204	0.00198387	2.1648	3.197	2.80723	ITC.59371.1253	MYD88	NM_002468.4	NM_002468	Homo sapiens myeloid differentiation primary response gene (88) (MYD88); mRNA
Ssc.271.1.A1_at	9814	0.0134224	-0.2625	0.7676	2.80135	ITC.4.110	CD55	NM_001114752.1	NM_001114752	Homo sapiens CD55 molecule; decay accelerating factor for complement (Cromer blood group) (CD55); transcript variant 2; mRNA
Ssc.6139.2.S1_at	14009	0.012795	0.5834	1.6128	2.79939	ITC.15109.1	WARS	NM_173701.1	NM_173701	Homo sapiens tryptophanyl-tRNA synthetase (WARS); transcript variant 2; mRNA
Ssc.21600.2.S1_at	6703	0.0023366	0.2783	1.3074	2.79855	ITC.59392.12	SKAP2	NM_003930.3	NM_003930	Homo sapiens src kinase associated phosphoprotein 2 (SKAP2); mRNA
Ssc.833.1.S1_at	15484	0.0251901	-1.2639	-2.2929	0.357364	ITC.59392.181	C1QA	NM_015991.2	NM_015991	Homo sapiens complement component 1; q subcomponent; A chain (C1QA); mRNA
Ssc.22040.2.S1_at	7038	0.0253633	-0.04273	0.9861	2.79779	ITC.59401.722	LRRFIP1	NM_001137553.1	NM_001137553	Homo sapiens leucine rich repeat (in FLII) interacting protein 1 (LRRFIP1); transcript variant 5; mRNA
Ssc.3503.2.S1_at	12362	0.032645	-0.5304	0.4978	2.79603	ITC.59388.1807	SIRPA	NM_080792.2	NM_080792	Homo sapiens signal-regulatory protein alpha (SIRPA); transcript variant 3; mRNA
Ssc.9133.1.A1_at	16006	0.00159212	3.943	2.9163	0.358187	gnl|ti|1382529441	REXO2	NM_015523.2	NM_015523	Homo sapiens REX2; RNA exonuclease 2 homolog (S. cerevisiae) (REXO2); mRNA
Ssc.19225.1.S1_at	5513	0.00304457	-0.04726	0.9793	2.79145	ITC.16283.1	E2F3	NM_001949.3	NM_001949	Homo sapiens E2F transcription factor 3 (E2F3); mRNA
Ssc.22792.1.S1_at	7485	0.0389893	-0.3699	-1.3963	0.358295	ITC.30843.1	CACNA1S	NM_000069.2	NM_000069	Homo sapiens calcium channel; voltage-dependent; L type; alpha 1S subunit (CACNA1S); mRNA
Ssc.24773.2.S1_at	8507	0.00503287	0.5984	1.6234	2.7871	ITC.30095.17	MIB2	NM_080875.1	NM_080875	Homo sapiens mindbomb homolog 2 (Drosophila) (MIB2); mRNA >gi|20975273|dbj|AB074480.1| Homo sapiens mRNA for skeletrophin; complete cds
Ssc.17815.1.S1_at	4560	0.00458388	1.5695	2.5937	2.78487	ITC.30091.93	LGALS3	NR_003225.1	NR_003225	Homo sapiens lectin; galactoside-binding; soluble; 3 (LGALS3); transcript variant 2; transcribed RNA
Ssc.24412.1.A1_at	8271	0.016585	-1.8888	-2.9128	0.359155	ITC.30990.1	PTPN4	NM_002830.2	NM_002830	Homo sapiens protein tyrosine phosphatase; non-receptor type 4 (megakaryocyte) (PTPN4); mRNA
Ssc.272.1.S1_a_at	9883	0.00267915	3.0182	4.041	2.78097	ITC.4.1	CD55	NM_001114752.1	NM_001114752	Homo sapiens CD55 molecule; decay accelerating factor for complement (Cromer blood group) (CD55); transcript variant 2; mRNA
Ssc.28330.1.S1_at	10503	0.0437398	-1.2071	-0.1845	2.78041	ITC.30079.848	LASP1	NM_006148.1	NM_006148	Homo sapiens LIM and SH3 protein 1 (LASP1); mRNA >gi|2407912|emb|X82456.1|HSMLN50 H.sapiens MLN50 mRNA
Ssc.8506.1.A1_at	15607	0.0203946	-1.8204	-0.7986	2.77819	ITC.30081.687	RBM25	NM_021239.1	NM_021239	Homo sapiens RNA binding motif protein 25 (RBM25); mRNA >gi|34366144|emb|BX647116.1|HSM807260 Homo sapiens mRNA; cDNA DKFZp686M06144 (from clone DKFZp686M06144)
Ssc.21592.1.S1_at	6694	0.00697397	0.01345	-1.0078	0.360144	gnl|ti|1377309272	PRSS2	NM_002770.2	NM_002770	Homo sapiens protease; serine; 2 (trypsin 2) (PRSS2); transcript variant 1; mRNA
Ssc.17821.1.A1_at	4562	0.00436139	2.1078	3.127	2.77098	ITC.59392.816	PLEK	NM_002664.2	NM_002664	Homo sapiens pleckstrin (PLEK); mRNA
Ssc.12776.1.A1_at	1821	0.00786845	3.1816	4.1995	2.76738	ITC.44074.3	SELL	NM_000655.3	NM_000655	Homo sapiens selectin L (SELL); mRNA
Ssc.18811.1.A1_at	5257	0.0204112	-0.6604	-1.6776	0.361606	ITC.30282.1	GJA4	NM_002060.2	NM_002060	Homo sapiens gap junction protein; alpha 4; 37kDa (GJA4); mRNA
Ssc.19448.2.A1_at	5691	0.00950963	-1.0087	-2.0249	0.361968	ITC.45614.1	TTN	NM_133378.3	NM_133378	Homo sapiens titin (TTN); transcript variant N2-A; mRNA
Ssc.11444.1.S1_a_at	1080	0.0016216	0.7128	1.7287	2.76185	ITC.12.136		NM_005647.2	NM_005647	Homo sapiens transducin (beta)-like 1X-linked (TBL1X); mRNA
Ssc.30926.1.A1_at	11943	0.00603146	-0.932	0.08265	2.7584	ITC.30089.150	STK38L	NM_015000.3	NM_015000	Homo sapiens serine/threonine kinase 38 like (STK38L); mRNA
Ssc.5153.1.S1_at	13406	0.00371105	2.7611	3.7741	2.75385	ITC.6.70	LAPTM4A	NM_205799.1	NM_205799	Bos taurus lysosomal protein transmembrane 4 alpha (LAPTM4A); mRNA >gi|42564200|gb|AY528247.1| Bos taurus lysosomal-associated protein transmembrane 4 alpha (LAPTM4a) mRNA; complete cds
Ssc.4349.1.A1_at	12890	0.00239762	1.1613	2.1709	2.7445	gnl|ti|1382668268	-	-	-	MORE INFO AVAILABLE AT www.anexdb.org
Ssc.12454.1.A1_at	1665	0.00626773	-0.137	0.8714	2.74121	ITC.45062.4	HSD17B7	NM_016371.2	NM_016371	Homo sapiens hydroxysteroid (17-beta) dehydrogenase 7 (HSD17B7); mRNA
Ssc.2476.2.S1_at	8498	0.00050565	3.2003	2.192	0.364839	ITC.3.13	39509	NM_001005415.1	NM_001005415	Homo sapiens membrane-associated ring finger (C3HC4) 2 (MARCH2); transcript variant 2; mRNA
Ssc.13938.1.S1_at	2583	0.00127871	2.5777	1.5709	0.365386	ITC.30081.210	Inmt	NM_009349.3	NM_009349	Mus musculus indolethylamine N-methyltransferase (Inmt); mRNA
Ssc.16377.2.A1_at	3761	0.00712907	-1.2274	-2.2341	0.365423	ITC.30120.30		NM_145740.2	NM_145740	Homo sapiens glutathione S-transferase A1 (GSTA1); mRNA
Ssc.17546.1.A1_at	4434	0.0113354	0.2137	1.2192	2.73327	ITC.45193.3	TTC13	NM_001122835.1	NM_001122835	Homo sapiens tetratricopeptide repeat domain 13 (TTC13); transcript variant 2; mRNA
Ssc.3005.1.S1_at	11391	0.0164657	-0.9412	0.06288	2.7294	ITC.15077.6	SORD2	XR_039732.1	XR_039732	PREDICTED: Homo sapiens misc_RNA (LOC653381); miscRNA
Ssc.2887.1.S1_at	10693	0.00533573	0.2501	1.254	2.7289	ITC.15048.19	POR	NM_000941.2	NM_000941	Homo sapiens P450 (cytochrome) oxidoreductase (POR); mRNA
Ssc.12825.1.A1_at	1859	0.01855	1.1147	2.117	2.72454	ITC.16133.1	LOC618591	NM_001101276.1	NM_001101276	Bos taurus similar to NKp80 NK receptor (LOC618591); mRNA >gi|151555927|gb|BC149681.1| Bos taurus similar to NKp80 NK receptor; mRNA (cDNA clone MGC:152358 IMAGE:8048339); complete cds
Ssc.206.1.S1_at	6215	0.0373851	-0.9691	-1.971	0.367181	ITC.30080.671	CYP2C18	NM_000772.2	NM_000772	Homo sapiens cytochrome P450; family 2; subfamily C; polypeptide 18 (CYP2C18); transcript variant 1; mRNA
Ssc.6433.2.S1_at	14180	0.0134824	0.08261	1.0836	2.72097	ITC.30088.204	ZNFX1	NM_021035.2	NM_021035	Homo sapiens zinc finger; NFX1-type containing 1 (ZNFX1); mRNA
Ssc.3966.1.S1_at	12638	0.00475555	0.2783	1.2781	2.71774	ITC.59388.354	KIAA1147	NM_001080392.1	NM_001080392	Homo sapiens KIAA1147 (KIAA1147); mRNA
Ssc.7700.1.A1_at	15041	0.0452108	-0.9875	-1.987	0.368063	ITC.59373.207	LDLR	NM_000527.3	NM_000527	Homo sapiens low density lipoprotein receptor (LDLR); mRNA
Ssc.2131.1.S1_at	6550	0.0306613	-0.9898	-1.9882	0.368469	ITC.30083.827	TMTC1	NM_175861.2	NM_175861	Homo sapiens transmembrane and tetratricopeptide repeat containing 1 (TMTC1); mRNA
Ssc.16660.1.S1_at	3938	0.00498994	1.404	2.4023	2.71366	ITC.15050.7	VAT1	NM_006373.3	NM_006373	Homo sapiens vesicle amine transport protein 1 homolog (T. californica) (VAT1); mRNA
Ssc.8385.1.A1_at	15525	0.00069612	0.9113	-0.08656	0.368668	ITC.15106.1	SQLE	NM_003129.3	NM_003129	Homo sapiens squalene epoxidase (SQLE); mRNA
Ssc.18639.1.A1_at	5149	0.00584805	-1.1198	-2.1169	0.368948	ITC.49363.1	FLJ45455	NM_207386.2	NM_207386	Homo sapiens FLJ45455 protein (FLJ45455); mRNA
Ssc.915.1.S1_at	16014	0.00184336	1.2551	2.2515	2.70851	ITC.1.974	C14orf4	NM_024496.2	NM_024496	Homo sapiens chromosome 14 open reading frame 4 (C14orf4); mRNA
Ssc.2476.3.S1_at	8499	0.00033789	4.6893	3.6931	0.36928	ITC.3.13	39509	NM_001005415.1	NM_001005415	Homo sapiens membrane-associated ring finger (C3HC4) 2 (MARCH2); transcript variant 2; mRNA
Ssc.1528.1.A1_at	3090	0.0359904	-1.6571	-0.6627	2.7031	ITC.30082.314	LOC170082	NM_152634.2	NM_152634	Homo sapiens TFIIS central domain-containing protein 1 (LOC170082); mRNA
Ssc.2572.1.S1_at	9025	0.006685	1.4326	2.4263	2.70121	ITC.2.1086	PPA1	NM_021129.3	NM_021129	Homo sapiens pyrophosphatase (inorganic) 1 (PPA1); mRNA
Ssc.28119.1.A1_at	10410	0.0433119	-1.9162	-0.9241	2.69689	gb|CN031444.1|CN031444	-	-	-	MORE INFO AVAILABLE AT www.anexdb.org
Ssc.31012.1.A1_at	12002	0.0324424	-1.6702	-0.6794	2.69339	ITC.30088.151	-	-	-	MORE INFO AVAILABLE AT www.anexdb.org
Ssc.17896.2.S1_at	4616	0.0484615	-1.0654	-2.0549	0.371763	ITC.16490.1	FHOD3	NM_025135.2	NM_025135	Homo sapiens formin homology 2 domain containing 3 (FHOD3); mRNA
Ssc.324.1.S1_a_at	12207	0.00072118	1.2778	2.2667	2.68828	ITC.45188.2	JAK2	NM_004972.2	NM_004972	Homo sapiens Janus kinase 2 (a protein tyrosine kinase) (JAK2); mRNA
Ssc.2056.1.S1_at	6193	0.00140513	1.6905	2.6768	2.6813	ITC.30082.730	GLIPR2	NM_022343.2	NM_022343	Homo sapiens GLI pathogenesis-related 2 (GLIPR2); mRNA >gi|21654810|gb|AY039756.1| Homo sapiens C9orf19 mRNA; complete cds
Ssc.16540.1.S1_at	3868	0.00145907	1.3029	2.2887	2.67995	ITC.44092.1	PTPN1	NM_002827.2	NM_002827	Homo sapiens protein tyrosine phosphatase; non-receptor type 1 (PTPN1); mRNA
Ssc.11067.1.S1_a_at	781	0.0216423	-0.07435	0.9105	2.67741	ITC.30081.805	MEGF9	NM_001080497.1	NM_001080497	Homo sapiens multiple EGF-like-domains 9 (MEGF9); mRNA
Ssc.21383.1.A1_at	6583	0.0318472	1.2124	0.2283	0.373775	ITC.16246.1	PHOSPHO1	NM_178500.2	NM_178500	Homo sapiens phosphatase; orphan 1 (PHOSPHO1); mRNA >gi|20196838|emb|AJ457189.1|HSA457189 Homo sapiens partial mRNA for phosphatase; orphan 1 (phospho1 gene)
Ssc.16983.1.S1_at	4148	0.00283367	1.1977	2.1805	2.67193	ITC.44064.68		NM_016146.3	NM_016146	Homo sapiens trafficking protein particle complex 4 (TRAPPC4); mRNA
Ssc.15788.3.A1_x_at	3372	0.0426374	-1.5514	-2.5336	0.374486	ITC.31346.1	MTHFR	NM_005957.3	NM_005957	Homo sapiens 5;10-methylenetetrahydrofolate reductase (NADPH) (MTHFR); mRNA
Ssc.28673.1.S1_at	10649	0.0455255	-1.3737	-0.3916	2.67006	gnl|ti|470931190	CXCR7	NM_020311.2	NM_020311	Homo sapiens chemokine (C-X-C motif) receptor 7 (CXCR7); mRNA
Ssc.14400.1.A1_at	2865	0.00475555	-0.2576	0.724	2.66872	ITC.4.329	SGMS1	NM_147156.3	NM_147156	Homo sapiens sphingomyelin synthase 1 (SGMS1); mRNA
Ssc.2140.1.S1_at	6584	0.00803615	0.3121	1.2928	2.66632	ITC.16239.2	PTK2B	NM_173176.1	NM_173176	Homo sapiens PTK2B protein tyrosine kinase 2 beta (PTK2B); transcript variant 3; mRNA
Ssc.4641.1.A1_at	13067	0.00368159	-0.3384	0.642	2.66552	ITC.59373.970	PXK	NM_017771.3	NM_017771	Homo sapiens PX domain containing serine/threonine kinase (PXK); mRNA
Ssc.21857.1.S1_at	6892	0.00240426	-0.3083	0.6717	2.66446	ITC.30080.730	GRB10	NM_001001555.1	NM_001001555	Homo sapiens growth factor receptor-bound protein 10 (GRB10); transcript variant 4; mRNA
Ssc.16066.1.S1_at	3567	0.048765	0.2409	-0.7383	0.375611	ITC.49241.1	OR1M1	NM_001004456.1	NM_001004456	Homo sapiens olfactory receptor; family 1; subfamily M; member 1 (OR1M1); mRNA
Ssc.30077.1.A1_at	11406	0.0066034	-0.1853	0.7935	2.66126	ITC.44056.683	MS4A4A	NM_148975.1	NM_148975	Homo sapiens membrane-spanning 4-domains; subfamily A; member 4 (MS4A4A); transcript variant 2; mRNA
Ssc.30756.1.S1_at	11813	0.0220129	-1.0732	-0.09677	2.65496	ITC.2.79	RNF170	NM_030954.2	NM_030954	Homo sapiens ring finger protein 170 (RNF170); mRNA >gi|14042656|dbj|AK027748.1| Homo sapiens cDNA FLJ14842 fis; clone PLACE1000014
Ssc.1588.1.S1_at	3446	0.00307219	1.9866	2.9627	2.65409	ITC.44068.53	NAGK	NM_017567.3	NM_017567	Homo sapiens N-acetylglucosamine kinase (NAGK); mRNA
Ssc.10983.2.S1_at	716	0.0202323	-0.4462	0.5293	2.65249	ITC.10.58	PICALM	NM_001008660.1	NM_001008660	Homo sapiens phosphatidylinositol binding clathrin assembly protein (PICALM); transcript variant 2; mRNA
Ssc.6221.3.S1_at	14064	0.0024049	0.3901	1.3642	2.64878	ITC.15044.1074	RNF149	NM_173647.2	NM_173647	Homo sapiens ring finger protein 149 (RNF149); mRNA >gi|22760786|dbj|AK074985.1| Homo sapiens cDNA FLJ90504 fis; clone NT2RP3004090; weakly similar to GOLIATH PROTEIN
Ssc.26992.1.A1_at	9751	0.0180995	3.5512	2.5771	0.377532	ITC.7.138	-	-	-	MORE INFO AVAILABLE AT www.anexdb.org
Ssc.10500.1.A1_at	395	0.0408079	-1.0421	-2.0157	0.377721	ITC.59401.2139	NMNAT2	NM_170706.2	NM_170706	Homo sapiens nicotinamide nucleotide adenylyltransferase 2 (NMNAT2); transcript variant 2; mRNA
Ssc.21642.1.S1_at	6740	0.0276236	-0.4614	0.5101	2.6419	ITC.44861.2	GALK1	NM_000154.1	NM_000154	Homo sapiens galactokinase 1 (GALK1); mRNA
Ssc.17562.1.S1_at	4442	0.00087418	1.9214	2.8928	2.64164	ITC.15045.634	MBOAT7	NM_024298.2	NM_024298	Homo sapiens membrane bound O-acyltransferase domain containing 7 (MBOAT7); mRNA >gi|16550753|dbj|AK055908.1| Homo sapiens cDNA FLJ31346 fis; clone MESAN1000180; highly similar to BB1=malignant cell expression-enhanced gene/tumor progression-enhanced gene
Ssc.9844.1.A1_at	16434	0.00583092	0.819	-0.1522	0.378628	ITC.59377.249	Sox6	NM_001025559.2	NM_001025559	Mus musculus SRY-box containing gene 6 (Sox6); transcript variant 2; mRNA
AFFX-Ss_Gapdh_M_at	51	0.00228027	2.1134	3.0826	2.63583	gb|DV227661.1|DV227661	-	-	-	MORE INFO AVAILABLE AT www.anexdb.org
Ssc.6909.1.A1_at	14497	0.0460285	-1.7081	-0.739	2.63557	gb|BF703277.1|BF703277	-	-	-	MORE INFO AVAILABLE AT www.anexdb.org
Ssc.15816.1.S1_at	3383	0.00663011	0.5731	-0.3957	0.379538	ITC.59401.1337	MIOX	NM_017584.5	NM_017584	Homo sapiens myo-inositol oxygenase (MIOX); mRNA
Ssc.6054.2.S1_at	13960	0.0330689	-1.7248	-0.7562	2.63425	ITC.59386.2836	MTCH2	NM_014342.2	NM_014342	Homo sapiens mitochondrial carrier homolog 2 (C. elegans) (MTCH2); nuclear gene encoding mitochondrial protein; mRNA >gi|37039630|gb|AY380792.1| Homo sapiens Met-induced mitochondrial protein long form (MIMP) mRNA; complete cds; nuclear gene for mitochondrial product
Ssc.17203.3.S1_at	4249	0.00772215	1.7786	2.746	2.63109	gnl|ti|1380807298	CTSS	NM_004079.3	NM_004079	Homo sapiens cathepsin S (CTSS); mRNA
Ssc.13512.1.A1_at	2294	0.0012191	1.6032	2.5704	2.63057	ITC.30106.55	FNIP1	NM_133372.2	NM_133372	Homo sapiens folliculin interacting protein 1 (FNIP1); transcript variant 1; mRNA
Ssc.14415.1.A1_at	2874	0.00308849	2.3247	3.2906	2.62715	ITC.59405.4212	DTX3L	NM_138287.3	NM_138287	Homo sapiens deltex 3-like (Drosophila) (DTX3L); mRNA
Ssc.3948.1.S1_at	12626	0.0344537	-0.5964	0.3686	2.62479	ITC.30081.6	NDUFA10	NM_004544.2	NM_004544	Homo sapiens NADH dehydrogenase (ubiquinone) 1 alpha subcomplex; 10; 42kDa (NDUFA10); nuclear gene encoding mitochondrial protein; mRNA
Ssc.24171.1.S1_at	8069	0.0065842	-1.1005	-0.1411	2.61013	ITC.4.309	EDEM1	NM_014674.2	NM_014674	Homo sapiens ER degradation enhancer; mannosidase alpha-like 1 (EDEM1); mRNA
Ssc.14419.1.S1_at	2878	0.00471146	-1.7158	-2.6744	0.383429	ITC.33682.1	DLX6	NM_005222.2	NM_005222	Homo sapiens distal-less homeobox 6 (DLX6); mRNA
Ssc.7229.1.S1_at	14706	0.00069258	1.447	2.4053	2.60726	ITC.30120.5	SH3BGRL	NM_003022.2	NM_003022	Homo sapiens SH3 domain binding glutamic acid-rich protein like (SH3BGRL); mRNA
Ssc.21926.1.S1_at	6947	0.0124376	0.9443	1.8995	2.59919	ITC.59373.207	LDLR	NM_000527.3	NM_000527	Homo sapiens low density lipoprotein receptor (LDLR); mRNA
Ssc.6256.1.A1_at	14085	0.00132093	1.6496	2.6047	2.59893	ITC.59401.104	IL4R	NM_000418.2	NM_000418	Homo sapiens interleukin 4 receptor (IL4R); transcript variant 1; mRNA
Ssc.2641.1.S1_at	9407	0.00761021	2.9293	3.8837	2.59711	ITC.30088.354	UBE2L6	NM_001098917.1	NM_001098917	Bos taurus ubiquitin-conjugating enzyme E2L 6 (UBE2L6); mRNA >gi|148743935|gb|BC142048.1| Bos taurus ubiquitin-conjugating enzyme E2L 6; mRNA (cDNA clone MGC:152289 IMAGE:7956792); complete cds
Ssc.16443.1.S1_at	3806	0.00066981	1.2123	2.1657	2.59452	ITC.15044.995	BNIP3	NM_004052.2	NM_004052	Homo sapiens BCL2/adenovirus E1B 19kDa interacting protein 3 (BNIP3); nuclear gene encoding mitochondrial protein; mRNA >gi|2511528|gb|AF002697.1|AF002697 Homo sapiens E1B 19K/Bcl-2-binding protein Nip3 mRNA; nuclear gene encoding mitochondrial protein; complete cds
Ssc.18307.1.A1_at	4894	0.0330574	-1.6283	-0.6768	2.58959	ITC.30081.687	RBM25	NM_021239.1	NM_021239	Homo sapiens RNA binding motif protein 25 (RBM25); mRNA >gi|34366144|emb|BX647116.1|HSM807260 Homo sapiens mRNA; cDNA DKFZp686M06144 (from clone DKFZp686M06144)
Ssc.16051.1.S1_at	3554	0.00315925	-0.7501	0.2014	2.58959	ITC.59405.2511	ADAM9	NM_003816.2	NM_003816	Homo sapiens ADAM metallopeptidase domain 9 (meltrin gamma) (ADAM9); transcript variant 1; mRNA
Ssc.8275.1.A1_at	15446	0.010295	0.3921	1.343	2.58804	gnl|ti|1374473387	RNF13	NM_007282.4	NM_007282	Homo sapiens ring finger protein 13 (RNF13); transcript variant 1; mRNA
Ssc.3773.1.S1_at	12517	0.0101777	0.2425	1.1933	2.58778	ITC.4.361	CASP7	NM_033338.4	NM_033338	Homo sapiens caspase 7; apoptosis-related cysteine peptidase (CASP7); transcript variant delta; mRNA
Ssc.19796.1.S1_at	5927	0.0423577	-0.537	-1.4869	0.38678	ITC.45347.1	IGSF1	NM_205833.2	NM_205833	Homo sapiens immunoglobulin superfamily; member 1 (IGSF1); transcript variant 2; mRNA
Ssc.9136.1.S1_at	16008	0.0388679	-1.4206	-0.4707	2.58545	ITC.59405.2973	CCRN4L	NM_001082454.1	NM_001082454	Bos taurus CCR4 carbon catabolite repression 4-like (S. cerevisiae) (CCRN4L); mRNA >gi|126010656|gb|BC133608.1| Bos taurus CCR4 carbon catabolite repression 4-like (S. cerevisiae); mRNA (cDNA clone MGC:148865 IMAGE:8257566); complete cds
Ssc.1901.1.A1_at	5363	0.0433119	-2.8987	-1.9488	2.58545	ITC.44064.103	ACTC1	NM_005159.4	NM_005159	Homo sapiens actin; alpha; cardiac muscle 1 (ACTC1); mRNA
Ssc.1955.2.S1_at	5765	0.00283367	-0.4965	0.4517	2.58106	ITC.15047.138	LAMP2	NM_013995.2	NM_013995	Homo sapiens lysosomal-associated membrane protein 2 (LAMP2); transcript variant B; mRNA
Ssc.20972.1.S1_at	6345	0.00569087	0.5225	1.4689	2.57642	ITC.59392.1191	ATAD1	NM_032810.2	NM_032810	Homo sapiens ATPase family; AAA domain containing 1 (ATAD1); mRNA >gi|22761172|dbj|AK075223.1| Homo sapiens cDNA FLJ90742 fis; clone PLACE1011181; weakly similar to MSP1 PROTEIN HOMOLOG
Ssc.924.2.A1_at	16065	0.0339566	1.6079	2.5538	2.57513	ITC.15050.55	THBS1	NM_003246.2	NM_003246	Homo sapiens thrombospondin 1 (THBS1); mRNA
Ssc.20177.1.S1_at	6051	0.00939065	1.9651	2.9103	2.57333	ITC.15077.13	SPI1	NM_003120.2	NM_003120	Homo sapiens spleen focus forming virus (SFFV) proviral integration oncogene spi1 (SPI1); transcript variant 2; mRNA
Ssc.9995.1.S1_at	16519	0.00183535	0.8688	1.8124	2.56921	ITC.30079.982	TMEM111	NM_018447.1	NM_018447	Homo sapiens transmembrane protein 111 (TMEM111); mRNA >gi|7688692|gb|AF157321.1|AF157321 Homo sapiens 30 kDa protein mRNA; complete cds
Ssc.12241.1.A1_at	1553	0.00240199	2.8513	3.7931	2.56459	gnl|ti|1381338667	ANXA2	NM_004039.2	NM_004039	Homo sapiens annexin A2 (ANXA2); transcript variant 3; mRNA
Ssc.30259.1.A1_at	11507	0.0496685	-0.9003	-1.8401	0.390706	ITC.137.1	LIN54	NM_194282.2	NM_194282	Homo sapiens lin-54 homolog (C. elegans) (LIN54); transcript variant 1; mRNA
Ssc.24773.1.A1_at	8506	0.00240853	1.8484	2.7876	2.55793	ITC.30095.17	MIB2	NM_080875.1	NM_080875	Homo sapiens mindbomb homolog 2 (Drosophila) (MIB2); mRNA >gi|20975273|dbj|AB074480.1| Homo sapiens mRNA for skeletrophin; complete cds
Ssc.11550.1.A1_at	1139	0.0129669	-0.5829	-1.5216	0.391136	ITC.30081.342	FBXW2	NM_012164.3	NM_012164	Homo sapiens F-box and WD repeat domain containing 2 (FBXW2); mRNA
Ssc.29031.1.A1_at	10777	0.00698052	-0.5999	0.3382	2.55512	ITC.44056.1064	HIST1H2BE	NM_003523.2	NM_003523	Homo sapiens histone cluster 1; H2be (HIST1H2BE); mRNA
Ssc.10851.1.S1_at	617	0.00408996	0.8879	-0.04983	0.391516	ITC.59371.1202	WFDC3	NM_080614.1	NM_080614	Homo sapiens WAP four-disulfide core domain 3 (WFDC3); mRNA
Ssc.10983.1.A1_at	715	0.00267915	-0.4649	0.4714	2.55053	ITC.10.58	PICALM	NM_001008660.1	NM_001008660	Homo sapiens phosphatidylinositol binding clathrin assembly protein (PICALM); transcript variant 2; mRNA
Ssc.19668.1.S1_at	5874	0.00145907	-0.04717	0.8887	2.54943	ITC.59401.402	ADAM17	NM_003183.4	NM_003183	Homo sapiens ADAM metallopeptidase domain 17 (ADAM17); mRNA
Ssc.30447.1.A1_at	11607	0.00684557	1.2858	2.2214	2.54874	ITC.15922.3	USP15	NM_006313.1	NM_006313	Homo sapiens ubiquitin specific peptidase 15 (USP15); mRNA >gi|5814096|gb|AF106069.1|AF106069 Homo sapiens deubiquitinating enzyme (UNPH4) mRNA; complete cds
Ssc.5663.1.S1_at	13717	0.00455782	0.03866	0.9734	2.54655	ITC.30092.27	VCAN	NM_004385.3	NM_004385	Homo sapiens versican (VCAN); transcript variant 1; mRNA
Ssc.25222.1.S1_at	8838	0.0012191	1.0043	1.9357	2.53806	ITC.4.617	M6PRBP1	NM_005817.3	NM_005817	Homo sapiens mannose-6-phosphate receptor binding protein 1 (M6PRBP1); mRNA
Ssc.29905.1.A1_at	11300	0.0140384	0.3094	1.2406	2.53755	ITC.30083.1167	GPN2	NM_001031770.1	NM_001031770	Bos taurus GPN-loop GTPase 2 (GPN2); mRNA >gi|61554085|gb|BT021658.1| Bos taurus hypothetical protein FLJ10349 (FLJ10349); mRNA; complete cds
Ssc.29434.1.A1_at	11017	0.0144956	-0.06123	0.8689	2.53484	ITC.30112.40	UBXN11	NM_001077262.1	NM_001077262	Homo sapiens UBX domain protein 11 (UBXN11); transcript variant 3; mRNA
Ssc.11954.2.S1_at	1394	0.00864586	3.8075	2.8776	0.394593	ITC.15047.16	EPB41	NM_203342.1	NM_203342	Homo sapiens erythrocyte membrane protein band 4.1 (elliptocytosis 1; RH-linked) (EPB41); transcript variant 2; mRNA
Ssc.17826.1.S1_at	4565	0.00393458	0.8836	1.8126	2.53198	ITC.16162.1	NCF4	NM_000631.4	NM_000631	Homo sapiens neutrophil cytosolic factor 4; 40kDa (NCF4); transcript variant 1; mRNA
Ssc.709.1.S1_at	14611	0.00257426	1.2381	2.1665	2.53046	ITC.59408.2881	GLRX	NM_001118890.1	NM_001118890	Homo sapiens glutaredoxin (thioltransferase) (GLRX); transcript variant 2; mRNA
Ssc.21671.1.A1_at	6770	0.0423577	-1.1144	-0.1862	2.52995	ITC.20254.1	CPEB4	NM_030627.2	NM_030627	Homo sapiens cytoplasmic polyadenylation element binding protein 4 (CPEB4); mRNA
Ssc.4781.1.S1_at	13145	0.00116675	1.7724	2.6993	2.52666	ITC.30084.306	NSMCE1	NM_145080.3	NM_145080	Homo sapiens non-SMC element 1 homolog (S. cerevisiae) (NSMCE1); mRNA
Ssc.8415.1.A1_at	15543	0.0499266	-1.3486	-2.2744	0.396214	ITC.30082.413	BACE1	NM_138973.2	NM_138973	Homo sapiens beta-site APP-cleaving enzyme 1 (BACE1); transcript variant d; mRNA
Ssc.26130.1.S1_at	9217	0.0338537	-0.2943	0.6314	2.52363	ITC.30095.61	CCDC49	NM_017748.3	NM_017748	Homo sapiens coiled-coil domain containing 49 (CCDC49); mRNA >gi|33871522|gb|BC008833.2| Homo sapiens coiled-coil domain containing 49; mRNA (cDNA clone MGC:12612 IMAGE:4304656); complete cds
Ssc.13133.1.A1_at	2054	0.0065842	0.7062	1.6316	2.52288	ITC.30080.908	ZCCHC6	NM_024617.2	NM_024617	Homo sapiens zinc finger; CCHC domain containing 6 (ZCCHC6); mRNA
Ssc.10031.1.A1_at	140	0.0144188	0.4488	1.3736	2.52136	ITC.59408.2061	LOC162632	NR_003190.2	NR_003190	Homo sapiens TL132 pseudogene (LOC162632); non-coding RNA
Ssc.11457.1.A1_at	1085	0.00298622	1.4315	2.3562	2.52111	gnl|ti|1382790520	-	-	-	MORE INFO AVAILABLE AT www.anexdb.org
Ssc.4254.1.S1_at	12825	0.00939065	-1.0555	-0.131	2.52061	ITC.15047.152	LAMP2	NM_002294.2	NM_002294	Homo sapiens lysosomal-associated membrane protein 2 (LAMP2); transcript variant A; mRNA
Ssc.19542.1.S1_at	5756	0.0483344	-1.3051	-0.3807	2.52036	ITC.15067.5	GOLGA3	XM_613058.4	XM_613058	PREDICTED: Bos taurus similar to Golgi autoantigen; golgin subfamily a; 3 (GOLGA3); mRNA
Ssc.22685.1.S1_at	7445	0.00820916	-1.115	-0.1924	2.51582	ITC.1511.1	SOCS6	NM_004232.3	NM_004232	Homo sapiens suppressor of cytokine signaling 6 (SOCS6); mRNA
Ssc.9726.3.A1_at	16365	0.0428683	-1.4564	-0.5349	2.51306	ITC.28.4	DRAM	NM_018370.2	NM_018370	Homo sapiens damage-regulated autophagy modulator (DRAM); mRNA
Ssc.1635.1.S1_at	3746	0.00169932	2.1571	3.0769	2.50879	ITC.15070.41	PLEKHO2	NM_025201.3	NM_025201	Homo sapiens pleckstrin homology domain containing; family O member 2 (PLEKHO2); mRNA >gi|20269787|gb|AF494534.1| Homo sapiens PH domain containing protein mRNA; complete cds
Ssc.3072.1.S1_at	11782	0.00444812	1.8026	2.7215	2.50653	gnl|ti|1380791250	SMAP2	NM_022733.1	NM_022733	Homo sapiens small ArfGAP2 (SMAP2); mRNA
Ssc.4976.1.S1_at	13277	0.00145907	0.8224	1.7409	2.50553	ITC.44056.1109	TACC3	NM_006342.1	NM_006342	Homo sapiens transforming; acidic coiled-coil containing protein 3 (TACC3); mRNA >gi|4588045|gb|AF093543.1|AF093543 Homo sapiens transforming acidic coiled-coil containing protein 3 (TACC3) mRNA; complete cds
Ssc.11255.1.A1_at	954	0.0357434	-0.6144	0.3041	2.50553	ITC.1.460	ACSL6	NM_001009185.1	NM_001009185	Homo sapiens acyl-CoA synthetase long-chain family member 6 (ACSL6); transcript variant 2; mRNA
Ssc.16983.3.S1_a_at	4149	0.0079131	0.5507	1.4687	2.50428	gb|CJ039569.1|CJ039569	-	-	-	MORE INFO AVAILABLE AT www.anexdb.org
Ssc.1320.1.A1_at	2091	0.00119865	2.3882	3.3043	2.49952	ITC.15044.1912	LGALS1	NM_002305.3	NM_002305	Homo sapiens lectin; galactoside-binding; soluble; 1 (LGALS1); mRNA
Ssc.11562.1.S1_s_at	1150	0.0266172	-1.6435	-0.7289	2.49578	ITC.59372.375	NFIC	NM_205843.1	NM_205843	Homo sapiens nuclear factor I/C (CCAAT-binding transcription factor) (NFIC); transcript variant 2; mRNA
Ssc.4474.1.S1_at	12963	0.00145907	1.6794	2.5935	2.49453	ITC.59388.903	ATP6AP1	NM_001183.4	NM_001183	Homo sapiens ATPase; H+ transporting; lysosomal accessory protein 1 (ATP6AP1); mRNA
Ssc.22500.1.S1_at	7363	0.00363973	1.2201	0.3076	0.401519	ITC.59372.7	BPGM	NM_199186.1	NM_199186	Homo sapiens 2;3-bisphosphoglycerate mutase (BPGM); transcript variant 2; mRNA
Ssc.13879.1.S1_at	2556	0.00145907	0.9287	1.841	2.49004	ITC.59378.55	DENND5A	NM_015213.2	NM_015213	Homo sapiens DENN/MADD domain containing 5A (DENND5A); mRNA
Ssc.7402.2.S1_at	14815	0.0349158	-1.7674	-0.8556	2.4888	ITC.30080.88	ATG3	NM_022488.3	NM_022488	Homo sapiens ATG3 autophagy related 3 homolog (S. cerevisiae) (ATG3); mRNA >gi|33872933|gb|BC024221.2| Homo sapiens ATG3 autophagy related 3 homolog (S. cerevisiae); mRNA (cDNA clone MGC:15201 IMAGE:3938447); complete cds
Ssc.25009.1.A1_at	8678	0.0379678	-0.5646	-1.4761	0.401921	ITC.3.351	COL2A1	NM_001844.4	NM_001844	Homo sapiens collagen; type II; alpha 1 (COL2A1); transcript variant 1; mRNA
Ssc.907.1.A1_at	15966	0.00475555	0.8191	1.7293	2.48482	ITC.44821.1	P2RY5	NM_005767.4	NM_005767	Homo sapiens purinergic receptor P2Y; G-protein coupled; 5 (P2RY5); mRNA
Ssc.24425.1.S1_a_at	8285	0.0424147	-0.9008	-1.8107	0.402564	ITC.30751.1	FANCM	NM_020937.2	NM_020937	Homo sapiens Fanconi anemia; complementation group M (FANCM); mRNA
Ssc.19316.1.S1_at	5585	0.0052669	3.0905	2.1818	0.403048	gb|BW974176.1|BW974176	-	-	-	MORE INFO AVAILABLE AT www.anexdb.org
Ssc.8473.1.S1_at	15586	0.00435736	2.6466	3.5534	2.47639	ITC.30079.2001	DNAJA1	NM_001539.2	NM_001539	Homo sapiens DnaJ (Hsp40) homolog; subfamily A; member 1 (DNAJA1); mRNA
Ssc.9961.1.S1_at	16501	0.0036509	0.6746	1.5807	2.47465	ITC.30080.1897	RFWD2	NM_001001740.2	NM_001001740	Homo sapiens ring finger and WD repeat domain 2 (RFWD2); transcript variant 2; mRNA
Ssc.29728.1.A1_at	11189	0.0104557	-1.0824	-0.1769	2.47317	ITC.15071.46	TPCN2	NM_139075.3	NM_139075	Homo sapiens two pore segment channel 2 (TPCN2); mRNA
Ssc.17281.1.A1_at	4291	0.00145907	2.7922	3.6952	2.46699	ITC.59392.1095	FBXL5	NM_012161.2	NM_012161	Homo sapiens F-box and leucine-rich repeat protein 5 (FBXL5); transcript variant 1; mRNA
Ssc.2476.1.S1_at	8497	0.00083909	4.4737	3.5711	0.405514	ITC.3.13	39509	NM_001005415.1	NM_001005415	Homo sapiens membrane-associated ring finger (C3HC4) 2 (MARCH2); transcript variant 2; mRNA
Ssc.7142.1.A1_at	14639	0.0339566	-0.4402	-1.3424	0.405676	ITC.15065.25	GPN2	NM_001031770.1	NM_001031770	Bos taurus GPN-loop GTPase 2 (GPN2); mRNA >gi|61554085|gb|BT021658.1| Bos taurus hypothetical protein FLJ10349 (FLJ10349); mRNA; complete cds
Ssc.25209.1.S1_at	8826	0.0245895	0.2152	1.1164	2.46256	ITC.15056.80	C9orf89	NM_032310.3	NM_032310	Homo sapiens chromosome 9 open reading frame 89 (C9orf89); mRNA
Ssc.1027.1.S1_at	268	0.00116675	0.7217	1.6223	2.46108	ITC.30082.434	ASAH1	NM_177924.3	NM_177924	Homo sapiens N-acylsphingosine amidohydrolase (acid ceramidase) 1 (ASAH1); transcript variant 1; mRNA
Ssc.11257.1.S1_at	956	0.0024049	2.254	3.1531	2.45739	ITC.1.79	TIMP2	NM_003255.4	NM_003255	Homo sapiens TIMP metallopeptidase inhibitor 2 (TIMP2); mRNA
Ssc.25141.1.S1_at	8773	0.0350361	-0.7299	0.1688	2.45641	ITC.30517.2	CANT1	NM_138793.2	NM_138793	Homo sapiens calcium activated nucleotidase 1 (CANT1); mRNA >gi|22760291|dbj|AK074687.1| Homo sapiens cDNA FLJ90206 fis; clone MAMMA1001978; highly similar to Ca2+-dependent endoplasmic reticulum nucleoside diphosphatase
Ssc.3607.1.S1_at	12416	0.00068093	0.4373	1.3352	2.45444	ITC.30094.11	IFNAR2	NM_207585.1	NM_207585	Homo sapiens interferon (alpha; beta and omega) receptor 2 (IFNAR2); transcript variant 1; mRNA
Ssc.18220.3.A1_at	4836	0.0205893	-1.4093	-0.5121	2.45273	ITC.854.4	CDC37L1	NM_017913.2	NM_017913	Homo sapiens cell division cycle 37 homolog (S. cerevisiae)-like 1 (CDC37L1); mRNA
Ssc.5372.1.S1_at	13529	0.0244607	-0.7432	-1.64	0.407873	ITC.59388.2844	KIAA0644	NM_014817.3	NM_014817	Homo sapiens KIAA0644 gene product (KIAA0644); mRNA
Ssc.14898.2.S1_at	2983	0.0297559	0.1071	-0.7835	0.410409	ITC.30081.101	B4GALNT1	NM_001478.3	NM_001478	Homo sapiens beta-1;4-N-acetyl-galactosaminyl transferase 1 (B4GALNT1); mRNA
Ssc.11070.1.S1_at	784	0.00204062	1.7591	0.8686	0.41045	ITC.44056.953	LOC100133739	XM_001718220.1	XM_001718220	PREDICTED: Homo sapiens similar to hCG2038920 (LOC100133739); mRNA
Ssc.10428.1.S1_a_at	361	0.0358064	-1.12	-0.2316	2.43124	ITC.16005.1	SAT2	NM_133491.2	NM_133491	Homo sapiens spermidine/spermine N1-acetyltransferase family member 2 (SAT2); mRNA >gi|33877800|gb|BC011751.2| Homo sapiens spermidine/spermine N1-acetyltransferase family member 2; mRNA (cDNA clone MGC:19712 IMAGE:3534187); complete cds
Ssc.19580.1.S1_at	5790	0.0350361	-1.0398	-1.9268	0.41189	ITC.59209.1	BNC1	NM_001717.3	NM_001717	Homo sapiens basonuclin 1 (BNC1); mRNA
Ssc.1084.1.S1_at	614	0.00069612	0.3327	1.2192	2.42662	ITC.30083.159	C14orf129	NM_016472.3	NM_016472	Homo sapiens chromosome 14 open reading frame 129 (C14orf129); mRNA >gi|34189223|gb|BC004818.2| Homo sapiens chromosome 14 open reading frame 129; mRNA (cDNA clone MGC:4945 IMAGE:3449501); complete cds
Ssc.17323.1.S1_at	4334	0.00181904	2.9746	3.8606	2.42541	ITC.1.451	CSTB	NM_000100.2	NM_000100	Homo sapiens cystatin B (stefin B) (CSTB); mRNA
Ssc.12758.1.A1_at	1812	0.00162272	1.9945	2.88	2.4242	ITC.4.46	PSMB9	NM_002800.4	NM_002800	Homo sapiens proteasome (prosome; macropain) subunit; beta type; 9 (large multifunctional peptidase 2) (PSMB9); transcript variant 1; mRNA
Ssc.16466.1.A1_at	3822	0.0157874	-0.2206	0.6649	2.4242	ITC.44057.243	ATF3	NM_001030287.2	NM_001030287	Homo sapiens activating transcription factor 3 (ATF3); transcript variant 3; mRNA
Ssc.14371.1.S1_at	2848	0.0465487	-1.8282	-0.9429	2.42371	ITC.17017.1	MAP1A	NM_002373.5	NM_002373	Homo sapiens microtubule-associated protein 1A (MAP1A); mRNA
Ssc.26647.1.S1_at	9556	0.0206414	-0.6587	0.2262	2.42274	ITC.30092.27	VCAN	NM_004385.3	NM_004385	Homo sapiens versican (VCAN); transcript variant 1; mRNA
Ssc.16769.1.S1_at	4019	0.00809897	1.1549	2.0395	2.42202	ITC.59392.2115	CTSZ	NM_001336.3	NM_001336	Homo sapiens cathepsin Z (CTSZ); mRNA
Ssc.19316.2.A1_at	5586	0.0104831	4.0082	3.124	0.413044	ITC.9.179	STRADB	NM_018571.5	NM_018571	Homo sapiens STE20-related kinase adaptor beta (STRADB); mRNA
Ssc.5362.1.S1_at	13520	0.00164778	0.3675	1.2513	2.42008	ITC.15044.1182	NEK6	NM_014397.3	NM_014397	Homo sapiens NIMA (never in mitosis gene a)-related kinase 6 (NEK6); mRNA >gi|33872354|gb|BC012761.2| Homo sapiens NIMA (never in mitosis gene a)-related kinase 6; mRNA (cDNA clone MGC:16199 IMAGE:3640103); complete cds
Ssc.22124.1.S1_at	7109	0.00626773	0.709	1.592	2.41814	ITC.1.1586	LOC100157552	XM_001928784.1	XM_001928784	PREDICTED: Sus scrofa similar to McKusick-Kaufman/Bardet-Biedl syndromes putative chaperonin (LOC100157552); mRNA
Ssc.15883.1.S1_at	3450	0.0236215	0.2661	-0.6156	0.414078	gb|DY408833.1|DY408833	-	-	-	MORE INFO AVAILABLE AT www.anexdb.org
Ssc.4331.1.A1_at	12878	0.0298311	-0.6317	0.2497	2.41428	ITC.59388.614	RIOK1	NM_031480.2	NM_031480	Homo sapiens RIO kinase 1 (yeast) (RIOK1); transcript variant 1; mRNA
Ssc.20472.1.S1_at	6174	0.00890322	1.5482	2.4295	2.41404	ITC.30079.732	RIPK3	NM_006871.3	NM_006871	Homo sapiens receptor-interacting serine-threonine kinase 3 (RIPK3); mRNA
Ssc.16953.1.S1_at	4123	0.00561974	1.4328	2.3135	2.41259	ITC.15071.2	RHOC	NM_001042678.1	NM_001042678	Homo sapiens ras homolog gene family; member C (RHOC); transcript variant 2; mRNA
Ssc.151.1.S1_at	3014	0.00786845	2.8228	3.7028	2.4109	ITC.30081.12	CYBB	NM_000397.3	NM_000397	Homo sapiens cytochrome b-245; beta polypeptide (CYBB); mRNA
Ssc.287.1.S1_a_at	10660	0.0425562	0.2875	-0.591	0.415406	ITC.32291.1	PRKAG3	NM_017431.2	NM_017431	Homo sapiens protein kinase; AMP-activated; gamma 3 non-catalytic subunit (PRKAG3); mRNA
Ssc.20414.1.S1_at	6153	0.00458388	0.2912	1.1693	2.40632	ITC.59386.3390	PLOD3	NM_001084.4	NM_001084	Homo sapiens procollagen-lysine; 2-oxoglutarate 5-dioxygenase 3 (PLOD3); mRNA
Ssc.28115.1.A1_at	10407	0.0470901	-0.985	-1.863	0.415613	ITC.15172.1	SLC25A10	NM_012140.3	NM_012140	Homo sapiens solute carrier family 25 (mitochondrial carrier; dicarboxylate transporter); member 10 (SLC25A10); nuclear gene encoding mitochondrial protein; mRNA >gi|33873641|gb|BC007355.2| Homo sapiens solute carrier family 25 (mitochondrial carrier; dicarboxylate transporter); member 10; mRNA (cDNA clone MGC:16077 IMAGE:3617078); complete cds
Ssc.4698.1.A1_at	13102	0.0147779	-0.2843	0.593	2.4044	ITC.30367.1	FAM20C	NM_020223.2	NM_020223	Homo sapiens family with sequence similarity 20; member C (FAM20C); mRNA
Ssc.4800.1.S1_a_at	13153	0.0433119	-0.8541	0.0228	2.40344	ITC.2.399	PPFIA1	NM_003626.2	NM_003626	Homo sapiens protein tyrosine phosphatase; receptor type; f polypeptide (PTPRF); interacting protein (liprin); alpha 1 (PPFIA1); transcript variant 2; mRNA
Ssc.26275.1.S1_at	9305	0.00304457	0.1376	1.0138	2.40176	ITC.1.118	ABHD12	NM_001042472.1	NM_001042472	Homo sapiens abhydrolase domain containing 12 (ABHD12); transcript variant 1; mRNA
Ssc.9128.1.A1_at	16003	0.00165649	3.1978	2.3218	0.416445	ITC.15045.354	FBXO9	NM_033480.2	NM_033480	Homo sapiens F-box protein 9 (FBXO9); transcript variant 2; mRNA
Ssc.27062.1.A1_at	9791	0.0435599	-1.8115	-0.9361	2.39984	ITC.1142.4	NHLRC3	XM_583100.3	XM_583100	PREDICTED: Bos taurus similar to NHL repeat containing 3 (NHLRC3); mRNA
Ssc.16794.1.A1_at	4030	0.00164778	0.4101	1.2848	2.39816	gnl|ti|1374521064	C9orf46	NM_018465.2	NM_018465	Homo sapiens chromosome 9 open reading frame 46 (C9orf46); mRNA
Ssc.12290.1.A1_at	1577	0.0256492	-1.1572	-2.0314	0.417196	ITC.30080.134	ESR1	NM_001122742.1	NM_001122742	Homo sapiens estrogen receptor 1 (ESR1); transcript variant 4; mRNA
Ssc.15950.1.S1_at	3500	0.00234469	0.6724	1.5463	2.39624	ITC.16775.1	C5AR1	NM_001736.3	NM_001736	Homo sapiens complement component 5a receptor 1 (C5AR1); mRNA
Ssc.7048.1.A1_at	14589	0.00712458	2.2852	3.1586	2.39504	gnl|ti|1382788788	FUNDC1	NM_173794.2	NM_173794	Homo sapiens FUN14 domain containing 1 (FUNDC1); mRNA >gi|27503626|gb|BC042813.1| Homo sapiens FUN14 domain containing 1; mRNA (cDNA clone MGC:51029 IMAGE:5274638); complete cds
Ssc.24849.1.S1_at	8550	0.00821724	1.3994	0.5261	0.417571	ITC.59377.249	Sox6	NM_001025559.2	NM_001025559	Mus musculus SRY-box containing gene 6 (Sox6); transcript variant 2; mRNA
Ssc.8327.1.A1_at	15480	0.00662792	1.0556	1.9278	2.39217	gnl|ti|1382794307	CHMP5	NM_016410.4	NM_016410	Homo sapiens chromatin modifying protein 5 (CHMP5); mRNA
Ssc.854.1.S1_at	15628	0.00376852	1.5766	2.4485	2.39145	ITC.30115.33	ROBLD3	NM_014017.2	NM_014017	Homo sapiens roadblock domain containing 3 (ROBLD3); mRNA
Ssc.24371.1.A1_at	8238	0.031266	-1.2042	-0.3329	2.39002	ITC.30084.391	HEATR5A	NM_015473.2	NM_015473	Homo sapiens HEAT repeat containing 5A (HEATR5A); mRNA
Ssc.4414.1.S1_at	12931	0.00900761	0.2487	1.1196	2.38906	ITC.30080.1211	PLAGL2	NM_002657.3	NM_002657	Homo sapiens pleiomorphic adenoma gene-like 2 (PLAGL2); mRNA
Ssc.6494.1.A1_at	14222	0.0009471	1.0513	1.9218	2.3881	ITC.30082.627	TMEM205	NM_198536.1	NM_198536	Homo sapiens transmembrane protein 205 (TMEM205); mRNA >gi|40675499|gb|BC064948.1| Homo sapiens transmembrane protein 205; mRNA (cDNA clone MGC:70339 IMAGE:6025162); complete cds
Ssc.20375.1.S1_at	6134	0.0418418	-1.5083	-2.3781	0.419035	ITC.1.878	KRT15	NM_002275.2	NM_002275	Homo sapiens keratin 15 (KRT15); mRNA
Ssc.15370.2.S1_at	3139	0.00187454	-0.4622	0.4073	2.38572	ITC.59386.459	GMFG	NM_004877.2	NM_004877	Homo sapiens glia maturation factor; gamma (GMFG); mRNA
Ssc.1512.1.S1_at	3021	0.0284413	-0.5416	0.327	2.38357	ITC.842.3	LEMD2	NM_181336.2	NM_181336	Homo sapiens LEM domain containing 2 (LEMD2); mRNA >gi|30353868|gb|BC051803.1| Homo sapiens LEM domain containing 2; mRNA (cDNA clone MGC:57747 IMAGE:5240212); complete cds
Ssc.20190.1.S1_at	6058	0.00291427	1.4729	2.3403	2.38071	ITC.30095.114	NUMB	NM_001005745.1	NM_001005745	Homo sapiens numb homolog (Drosophila) (NUMB); transcript variant 4; mRNA
Ssc.810.1.S1_at	15331	0.00881585	0.6693	1.5367	2.38071	ITC.1.854	SCARB2	NM_005506.2	NM_005506	Homo sapiens scavenger receptor class B; member 2 (SCARB2); mRNA
Ssc.4085.1.S1_at	12702	0.0009471	1.6092	2.4765	2.38047	ITC.59388.2078	PXN	NM_025157.3	NM_025157	Homo sapiens paxillin (PXN); transcript variant 3; mRNA
Ssc.1970.1.S1_at	5896	0.00184336	2.2003	3.0671	2.37928	ITC.1.1683	ATP6V0B	NM_004047.3	NM_004047	Homo sapiens ATPase; H+ transporting; lysosomal 21kDa; V0 subunit b (ATP6V0B); transcript variant 1; mRNA
Ssc.14312.1.A1_at	2807	0.00820916	-0.66	-1.526	0.420631	ITC.47518.1	-	-	-	MORE INFO AVAILABLE AT www.anexdb.org
Ssc.1026.2.S1_at	261	0.010538	-0.6934	0.1717	2.37524	ITC.7.16	BBX	NM_020235.4	NM_020235	Homo sapiens bobby sox homolog (Drosophila) (BBX); mRNA
Ssc.24652.1.S1_at	8428	0.00697397	-0.2894	0.5747	2.37287	ITC.30087.520	PAK1	NM_002576.4	NM_002576	Homo sapiens p21 protein (Cdc42/Rac)-activated kinase 1 (PAK1); transcript variant 2; mRNA
Ssc.5144.1.A1_at	13398	0.00120185	1.0361	1.8995	2.37121	gnl|ti|1382790261	MSL3	NM_078629.2	NM_078629	Homo sapiens male-specific lethal 3 homolog (Drosophila) (MSL3); transcript variant 1; mRNA
Ssc.21570.1.S1_at	6671	0.0051289	1.3168	2.18	2.37073	ITC.16148.2	NCKAP1L	NM_005337.4	NM_005337	Homo sapiens NCK-associated protein 1-like (NCKAP1L); mRNA
Ssc.5764.1.S1_at	13783	0.00368882	0.4316	1.2943	2.36955	ITC.59388.530	WDR45L	NM_019613.3	NM_019613	Homo sapiens WDR45-like (WDR45L); mRNA
Ssc.29004.1.A1_at	10761	0.0450923	-0.8856	-1.7474	0.422401	ITC.45757.1	BMP2	NM_001200.2	NM_001200	Homo sapiens bone morphogenetic protein 2 (BMP2); mRNA
Ssc.21294.1.S1_at	6538	0.00710436	0.02289	0.8839	2.36555	ITC.30080.824	ZCCHC6	NM_024617.2	NM_024617	Homo sapiens zinc finger; CCHC domain containing 6 (ZCCHC6); mRNA
Ssc.13068.1.A1_at	2019	0.00814058	2.9317	3.7922	2.36434	ITC.30088.185	PARP12	NM_022750.2	NM_022750	Homo sapiens poly (ADP-ribose) polymerase family; member 12 (PARP12); mRNA >gi|51980616|gb|BC081541.1| Homo sapiens poly (ADP-ribose) polymerase family; member 12; mRNA (cDNA clone MGC:71625 IMAGE:5296560); complete cds
Ssc.19531.1.A1_at	5744	0.00622534	1.9893	2.8493	2.36316	ITC.1.470	LFNG	NM_001040167.1	NM_001040167	Homo sapiens LFNG O-fucosylpeptide 3-beta-N-acetylglucosaminyltransferase (LFNG); transcript variant 1; mRNA
Ssc.5243.1.A1_at	13449	0.0311091	-1.716	-0.856	2.36316	ITC.946.1	PTCH1	NM_001083605.1	NM_001083605	Homo sapiens patched homolog 1 (Drosophila) (PTCH1); transcript variant 1c'; mRNA
Ssc.4988.1.S1_at	13285	0.00547707	0.1244	0.9838	2.36174	ITC.30080.1462	PMM2	NM_000303.2	NM_000303	Homo sapiens phosphomannomutase 2 (PMM2); mRNA
Ssc.1.1.S1_at	117	0.0397506	-0.8282	-1.687	0.42367	ITC.49094.1	SRD5A2	NM_000348.3	NM_000348	Homo sapiens steroid-5-alpha-reductase; alpha polypeptide 2 (3-oxo-5 alpha-steroid delta 4-dehydrogenase alpha 2) (SRD5A2); mRNA
Ssc.15262.1.S1_at	3076	0.0385126	-0.5028	-1.3616	0.42367	ITC.59392.2035	LOC348174	NM_182619.2	NM_182619	Homo sapiens secretory protein LOC348174 (LOC348174); transcript variant 1; mRNA
Ssc.9309.1.S1_at	16111	0.0241928	-0.4759	0.3821	2.35844	ITC.1.1595	HES6	NM_018645.3	NM_018645	Homo sapiens hairy and enhancer of split 6 (Drosophila) (HES6); mRNA >gi|33871993|gb|BC007939.2| Homo sapiens hairy and enhancer of split 6 (Drosophila); mRNA (cDNA clone MGC:14279 IMAGE:4131881); complete cds
Ssc.10718.1.A1_at	533	0.00295385	1.1364	1.9944	2.35844	ITC.1064.1	CYB5R4	NM_016230.3	NM_016230	Homo sapiens cytochrome b5 reductase 4 (CYB5R4); mRNA
Ssc.2894.1.S1_at	10732	0.00175333	4.5637	3.7058	0.424052	ITC.30079.81	SLC25A39	NM_016016.1	NM_016016	Homo sapiens solute carrier family 25; member 39 (SLC25A39); mRNA >gi|4929606|gb|AF151827.1|AF151827 Homo sapiens CGI-69 protein mRNA; complete cds
Ssc.5285.1.S1_at	13479	0.0436871	-0.4101	0.4477	2.35797	ITC.15044.331	TUFM	NM_003321.4	NM_003321	Homo sapiens Tu translation elongation factor; mitochondrial (TUFM); nuclear gene encoding mitochondrial protein; mRNA
Ssc.443.1.S1_at	12936	0.0417078	-0.808	-1.6655	0.424221	ITC.59408.20	ALCAM	NM_001627.2	NM_001627	Homo sapiens activated leukocyte cell adhesion molecule (ALCAM); mRNA
Ssc.19159.1.S1_at	5455	0.0213393	-0.4114	-1.2687	0.424306	ITC.15223.1	NCAPG2	NM_017760.5	NM_017760	Homo sapiens non-SMC condensin II complex; subunit G2 (NCAPG2); mRNA
Ssc.13266.2.A1_at	2133	0.03585	-0.6292	-1.4842	0.425283	ITC.5.1005	SYCE2	NM_001105578.1	NM_001105578	Homo sapiens synaptonemal complex central element protein 2 (SYCE2); mRNA
Ssc.1784.3.S1_at	4577	0.00115562	1.3278	2.1823	2.3502	ITC.15956.3	TMEM120A	NM_031925.1	NM_031925	Homo sapiens transmembrane protein 120A (TMEM120A); mRNA >gi|13241760|gb|AF327923.1|AF327923 Homo sapiens transmembrane protein induced by tumor necrosis factor alpha (TMPIT) mRNA; complete cds
Ssc.19494.1.S1_at	5717	0.00357266	2.6209	3.475	2.34926	ITC.30088.170	IRF1	NM_002198.2	NM_002198	Homo sapiens interferon regulatory factor 1 (IRF1); mRNA
Ssc.15923.1.A1_at	3478	0.0239063	-1.0712	-1.9242	0.426135	ITC.4657.1	FGF7	NM_002009.2	NM_002009	Homo sapiens fibroblast growth factor 7 (keratinocyte growth factor) (FGF7); mRNA
Ssc.9301.1.A1_at	16106	0.0426153	-0.6176	0.2344	2.34433	ITC.59405.1782	BAT2D1	NM_015172.3	NM_015172	Homo sapiens BAT2 domain containing 1 (BAT2D1); mRNA
Ssc.1013.1.A1_at	195	0.00225641	1.7091	2.5607	2.34339	ITC.15053.190	MGST1	NM_145792.1	NM_145792	Homo sapiens microsomal glutathione S-transferase 1 (MGST1); transcript variant 1a; mRNA
Ssc.5520.1.S1_at	13628	0.00502628	1.3126	2.163	2.34058	ITC.59388.2023	SEPX1	NM_016332.2	NM_016332	Homo sapiens selenoprotein X; 1 (SEPX1); mRNA
Ssc.21027.2.A1_a_at	6374	0.00321023	4.2107	3.3605	0.427329	ITC.59371.24	BNIP3L	NM_004331.2	NM_004331	Homo sapiens BCL2/adenovirus E1B 19kDa interacting protein 3-like (BNIP3L); mRNA
Ssc.4978.3.A1_at	13280	0.0154137	-1.0298	-0.1798	2.33965	ITC.59373.673	CD14	NM_000591.2	NM_000591	Homo sapiens CD14 molecule (CD14); transcript variant 1; mRNA
Ssc.6433.1.S1_at	14179	0.0208008	1.8178	2.6673	2.33848	ITC.30088.204	ZNFX1	NM_021035.2	NM_021035	Homo sapiens zinc finger; NFX1-type containing 1 (ZNFX1); mRNA
Ssc.11548.1.S2_at	1136	0.00435189	2.2793	3.1284	2.33754	ITC.15066.307	H3F3B	NM_005324.3	NM_005324	Homo sapiens H3 histone; family 3B (H3.3B) (H3F3B); mRNA
Ssc.20353.1.S1_at	6126	0.0192027	0.4816	1.3307	2.33754	ITC.30092.96	MALAT1	NR_002819.2	NR_002819	Homo sapiens metastasis associated lung adenocarcinoma transcript 1 (non-protein coding) (MALAT1); non-coding RNA >gi|124294889|gb|EF177381.1| Homo sapiens nuclear enriched abundant transcript 2 (NEAT2) mRNA; complete sequence
Ssc.1228.1.S1_at	1568	0.0141776	2.4752	3.3229	2.33427	ITC.15044.986	MARCKS	NM_002356.5	NM_002356	Homo sapiens myristoylated alanine-rich protein kinase C substrate (MARCKS); mRNA
Ssc.23761.1.A1_at	7785	0.0449515	-0.7096	0.138	2.33404	ITC.59384.34	THAP7	NM_001008695.1	NM_001008695	Homo sapiens THAP domain containing 7 (THAP7); transcript variant 2; mRNA
Ssc.2212.1.S1_at	7106	0.00548006	2.6116	3.4584	2.33217	ITC.59401.32	RNF13	NM_183381.2	NM_183381	Homo sapiens ring finger protein 13 (RNF13); transcript variant 4; mRNA
Ssc.17391.2.S1_at	4371	0.0244607	-0.9211	-0.07459	2.3315	ITC.59386.466	LOC100130711	XM_001726555.1	XM_001726555	PREDICTED: Homo sapiens similar to hCG1778032 (LOC100130711); mRNA
Ssc.18574.3.S1_a_at	5099	0.0153295	-0.1312	0.7142	2.32891	gb|BX916373.1|BX916373	-	-	-	MORE INFO AVAILABLE AT www.anexdb.org
Ssc.11689.1.A1_at	1230	0.00394787	2.4566	3.3015	2.32775	ITC.59384.526	Plxnc1	NM_018797.2	NM_018797	Mus musculus plexin C1 (Plxnc1); mRNA
Ssc.9102.2.A1_at	15988	0.0199477	-0.4547	-1.2992	0.429772	ITC.15044.561	CLDN3	NM_001306.3	NM_001306	Homo sapiens claudin 3 (CLDN3); mRNA
Ssc.11302.1.S1_at	984	0.0403657	-0.4397	-1.284	0.429858	ITC.30082.620	COL3A1	NM_000090.3	NM_000090	Homo sapiens collagen; type III; alpha 1 (COL3A1); mRNA
Ssc.30401.1.A1_at	11582	0.0303683	-1.5432	-0.6996	2.32472	ITC.59405.3145	KDELC2	NM_153705.4	NM_153705	Homo sapiens KDEL (Lys-Asp-Glu-Leu) containing 2 (KDELC2); mRNA
Ssc.18586.1.A1_at	5113	0.00108596	1.1344	1.9778	2.32426	ITC.59386.1797	MAD2L2	NM_001127325.1	NM_001127325	Homo sapiens MAD2 mitotic arrest deficient-like 2 (yeast) (MAD2L2); transcript variant 1; mRNA
Ssc.5734.1.A1_at	13766	0.00322533	0.6806	1.5239	2.32402	ITC.30096.103	MTHFS	NM_006441.2	NM_006441	Homo sapiens 5;10-methenyltetrahydrofolate synthetase (5-formyltetrahydrofolate cyclo-ligase) (MTHFS); mRNA
Ssc.21596.1.A1_at	6698	0.0016216	0.9088	1.752	2.32379	ITC.15044.1074	RNF149	NM_173647.2	NM_173647	Homo sapiens ring finger protein 149 (RNF149); mRNA >gi|22760786|dbj|AK074985.1| Homo sapiens cDNA FLJ90504 fis; clone NT2RP3004090; weakly similar to GOLIATH PROTEIN
Ssc.12918.2.A1_at	1913	0.0244825	1.8001	2.643	2.32309	ITC.2.1334	NMI	NM_004688.2	NM_004688	Homo sapiens N-myc (and STAT) interactor (NMI); mRNA
Ssc.16494.1.A1_at	3836	0.0102393	0.4875	1.3302	2.32263	ITC.19349.1	DOK3	NM_024872.1	NM_024872	Homo sapiens docking protein 3 (DOK3); mRNA >gi|10439003|dbj|AK026223.1| Homo sapiens cDNA: FLJ22570 fis; clone HSI02155
Ssc.8340.1.A1_at	15491	0.00257426	1.9034	2.7448	2.31961	ITC.4.167	-	-	-	MORE INFO AVAILABLE AT www.anexdb.org
Ssc.10333.1.A1_at	305	0.00132093	-0.05543	0.7858	2.31922	ITC.59405.132	BLZF1	NM_003666.2	NM_003666	Homo sapiens basic leucine zipper nuclear factor 1 (BLZF1); mRNA
Ssc.12463.1.A1_at	1672	0.0208971	-0.3237	-1.1637	0.431711	ITC.1459.1	TRIM16	NM_006470.3	NM_006470	Homo sapiens tripartite motif-containing 16 (TRIM16); mRNA
Ssc.2860.3.S1_a_at	10630	0.0254924	-1.2069	-0.3685	2.31266	ITC.15053.27	FAF2	NM_014613.2	NM_014613	Homo sapiens Fas associated factor family member 2 (FAF2); mRNA
Ssc.8252.1.A1_at	15429	0.00116675	1.9731	1.1348	0.432445	ITC.1519.1	MAD2L1BP	NM_001076381.1	NM_001076381	Bos taurus MAD2L1 binding protein (MAD2L1BP); mRNA >gi|109939825|gb|BC118446.1| Bos taurus MAD2L1 binding protein; mRNA (cDNA clone MGC:140725 IMAGE:8275758); complete cds
Ssc.3196.1.S1_at	12177	0.00116125	0.7741	1.6122	2.31197	ITC.44056.162	HEXB	NM_000521.3	NM_000521	Homo sapiens hexosaminidase B (beta polypeptide) (HEXB); mRNA
Ssc.140.1.S1_at	2612	0.0219465	-0.08327	0.7544	2.31098	ITC.16430.1	AMBN	NM_016519.4	NM_016519	Homo sapiens ameloblastin (enamel matrix protein) (AMBN); mRNA
Ssc.15358.1.S1_at	3132	0.0426374	-0.4576	-1.2952	0.432748	ITC.44154.4	CCDC62	NM_201435.2	NM_201435	Homo sapiens coiled-coil domain containing 62 (CCDC62); transcript variant 2; mRNA
Ssc.2205.3.S1_at	7042	0.00811462	0.0172	0.8531	2.30689	ITC.44803.1	FLOT1	NM_005803.2	NM_005803	Homo sapiens flotillin 1 (FLOT1); mRNA >gi|6031143|gb|AF089750.2|AF089750 Homo sapiens flotillin-1 mRNA; complete cds
Ssc.6661.1.S1_at	14323	0.00094006	1.025	1.8607	2.30643	ITC.15133.2	STXBP2	NM_001127396.1	NM_001127396	Homo sapiens syntaxin binding protein 2 (STXBP2); transcript variant 2; mRNA
Ssc.6618.1.A1_at	14294	0.0044562	2.6031	1.7681	0.433874	ITC.30087.121	ENDOD1	NM_015036.1	NM_015036	Homo sapiens endonuclease domain containing 1 (ENDOD1); mRNA
Ssc.29133.1.S1_at	10840	0.0395139	-0.8593	-1.6943	0.433874	ITC.59405.4817	FUT2	NM_214069.1	NM_214069	Sus scrofa fucosyltransferase 2 (secretor status included) (FUT2); mRNA >gi|7328561|gb|AF136895.1|AF136895 Sus scrofa alpha-1;2-fucosyltransferase (FUT2) mRNA; complete cds
Ssc.1850.1.A1_at	5044	0.00283367	0.8193	1.6542	2.30458	ITC.30082.730	GLIPR2	NM_022343.2	NM_022343	Homo sapiens GLI pathogenesis-related 2 (GLIPR2); mRNA >gi|21654810|gb|AY039756.1| Homo sapiens C9orf19 mRNA; complete cds
Ssc.16882.1.A1_at	4086	0.00824923	0.7165	1.5496	2.30044	ITC.44060.55	NFIL3	NM_005384.2	NM_005384	Homo sapiens nuclear factor; interleukin 3 regulated (NFIL3); mRNA
Ssc.26320.1.A1_at	9341	0.0495597	0.1228	-0.7101	0.434787	ITC.18.98	DMP1	NM_004407.3	NM_004407	Homo sapiens dentin matrix acidic phosphoprotein 1 (DMP1); transcript variant 1; mRNA
Ssc.24107.1.A1_at	8025	0.0353979	-1.2192	-0.3865	2.29952	ITC.44057.337	ERCC3	NM_000122.1	NM_000122	Homo sapiens excision repair cross-complementing rodent repair deficiency; complementation group 3 (xeroderma pigmentosum group B complementing) (ERCC3); mRNA >gi|182178|gb|M31899.1|HUMERCC3A Human DNA repair helicase (ERCC3) mRNA; complete cds
Ssc.18272.1.A1_at	4873	0.00262613	0.6965	1.5285	2.29791	ITC.12.258	TCIRG1	NM_006019.2	NM_006019	Homo sapiens T-cell; immune regulator 1; ATPase; H+ transporting; lysosomal V0 subunit A3 (TCIRG1); transcript variant 1; mRNA
AFFX-Ss_Gapdh_3_at	49	0.00188457	3.3214	4.1527	2.2963	ITC.44071.4	GAPDH	NM_002046.3	NM_002046	Homo sapiens glyceraldehyde-3-phosphate dehydrogenase (GAPDH); mRNA
Ssc.11147.1.S1_at	862	0.00349899	2.2128	3.0433	2.29447	ITC.2.625	ALDH2	NM_000690.2	NM_000690	Homo sapiens aldehyde dehydrogenase 2 family (mitochondrial) (ALDH2); nuclear gene encoding mitochondrial protein; mRNA
Ssc.22075.3.A1_at	7067	0.00890197	2.9428	3.7712	2.28965	ITC.44074.3	SELL	NM_000655.3	NM_000655	Homo sapiens selectin L (SELL); mRNA
Ssc.3214.1.S1_at	12188	0.00198387	1.7757	2.604	2.28942	ITC.59392.711	RNASET2	NM_003730.4	NM_003730	Homo sapiens ribonuclease T2 (RNASET2); mRNA
Ssc.1509.1.S1_at	3013	0.00535988	0.2533	1.0815	2.28919	ITC.30079.1004	TNFRSF21	NM_014452.3	NM_014452	Homo sapiens tumor necrosis factor receptor superfamily; member 21 (TNFRSF21); mRNA
Ssc.3719.1.S1_at	12489	0.0330689	-0.4701	0.3572	2.28714	ITC.44057.373	TIFA	NM_052864.2	NM_052864	Homo sapiens TRAF-interacting protein with forkhead-associated domain (TIFA); mRNA
Ssc.12756.1.A1_at	1811	0.0136824	-0.03729	0.7895	2.28597	ITC.30143.1	RHBDD1	NM_032276.2	NM_032276	Homo sapiens rhomboid domain containing 1 (RHBDD1); mRNA >gi|18676810|dbj|AK074258.1| Homo sapiens cDNA FLJ23678 fis; clone HEP08720
Ssc.26691.1.S1_at	9584	0.0453158	-1.3296	-0.503	2.28553	ITC.59401.737	VPS53	XM_869962.3	XM_869962	PREDICTED: Bos taurus similar to vacuolar protein sorting 53 (yeast) (predicted); transcript variant 2 (VPS53); mRNA
Ssc.2841.1.S1_at	10536	0.00145907	2.1158	2.9422	2.28508	gnl|ti|1377959167	CREM	NM_183060.1	NM_183060	Homo sapiens cAMP responsive element modulator (CREM); transcript variant 22; mRNA
Ssc.5258.2.S1_at	13460	0.0124173	-0.9877	-0.1616	2.28439	ITC.1343.1	AATF	NM_012138.3	NM_012138	Homo sapiens apoptosis antagonizing transcription factor (AATF); mRNA
Ssc.15817.1.S1_at	3384	0.0116858	-0.2116	0.614	2.28325	ITC.15045.194	PGLYRP1	NM_005091.1	NM_005091	Homo sapiens peptidoglycan recognition protein 1 (PGLYRP1); mRNA >gi|3342532|gb|AF076483.1|AF076483 Homo sapiens peptidoglycan recognition protein precursor (PGRP) mRNA; complete cds
Ssc.29330.1.S1_at	10969	0.0487427	-1.014	-1.8388	0.438323	ITC.17136.1	LRRTM4	NM_024993.4	NM_024993	Homo sapiens leucine rich repeat transmembrane neuronal 4 (LRRTM4); transcript variant 2; mRNA
Ssc.7229.2.A1_at	14707	0.00560817	-0.984	-0.1598	2.28006	ITC.30120.5	SH3BGRL	NM_003022.2	NM_003022	Homo sapiens SH3 domain binding glutamic acid-rich protein like (SH3BGRL); mRNA
Ssc.21006.1.S1_at	6364	0.00252932	1.8256	2.6495	2.27937	ITC.15095.1	AKAP13	NM_144767.3	NM_144767	Homo sapiens A kinase (PRKA) anchor protein 13 (AKAP13); transcript variant 3; mRNA
Ssc.27902.1.S1_a_at	10306	0.0431779	-0.6089	0.2149	2.27914	ITC.782.6	RBKS	NM_022128.1	NM_022128	Homo sapiens ribokinase (RBKS); mRNA >gi|10799802|emb|AJ404857.1|HSA404857 Homo sapiens mRNA for ribokinase (RBSK gene)
Ssc.2814.1.S1_at	10418	0.00453924	1.3375	2.1612	2.27892	ITC.59408.3	PBXIP1	NM_020524.2	NM_020524	Homo sapiens pre-B-cell leukemia homeobox interacting protein 1 (PBXIP1); mRNA >gi|16877168|gb|BC016852.1| Homo sapiens pre-B-cell leukemia homeobox interacting protein 1; mRNA (cDNA clone MGC:16853 IMAGE:3900461); complete cds
Ssc.4759.1.S1_at	13131	0.00252831	0.8998	1.7234	2.27869	ITC.59387.119	NFKBIA	NM_020529.2	NM_020529	Homo sapiens nuclear factor of kappa light polypeptide gene enhancer in B-cells inhibitor; alpha (NFKBIA); mRNA
Ssc.11006.1.S1_at	734	0.00784518	2.9186	3.7416	2.27732	gnl|ti|1382501836	SNX10	NM_013322.2	NM_013322	Homo sapiens sorting nexin 10 (SNX10); mRNA
Ssc.31058.1.S1_at	12036	0.00185949	1.4316	2.2542	2.27641	ITC.15044.2059	SEMA4A	NM_022367.2	NM_022367	Homo sapiens sema domain; immunoglobulin domain (Ig); transmembrane domain (TM) and short cytoplasmic domain; (semaphorin) 4A (SEMA4A); mRNA >gi|18088092|gb|BC020974.1| Homo sapiens sema domain; immunoglobulin domain (Ig); transmembrane domain (TM) and short cytoplasmic domain; (semaphorin) 4A; mRNA (cDNA clone MGC:9542 IMAGE:3847802); complete cds
Ssc.934.1.S1_at	16130	0.0345455	-0.5249	-1.3463	0.439815	gnl|ti|1380944706	NEXN	NM_144573.3	NM_144573	Homo sapiens nexilin (F actin binding protein) (NEXN); mRNA
Ssc.10413.1.A1_at	353	0.0088524	-0.7062	0.115	2.27323	ITC.59372.637	PLEKHH1	NM_020715.2	NM_020715	Homo sapiens pleckstrin homology domain containing; family H (with MyTH4 domain) member 1 (PLEKHH1); mRNA
Ssc.20879.1.S1_at	6301	0.0351884	-0.2973	0.5237	2.27277	ITC.59388.757	MYBPH	NM_004997.2	NM_004997	Homo sapiens myosin binding protein H (MYBPH); mRNA
Ssc.6147.1.A1_at	14014	0.00435189	0.5724	1.3932	2.27232	ITC.59408.943	WDFY3	NM_178585.2	NM_178585	Homo sapiens WD repeat and FYVE domain containing 3 (WDFY3); transcript variant 3; mRNA
Ssc.27840.1.A1_at	10272	0.00287292	2.6939	3.5138	2.27027	ITC.24.2	VASP	NM_003370.3	NM_003370	Homo sapiens vasodilator-stimulated phosphoprotein (VASP); mRNA
Ssc.15375.1.S1_at	3143	0.0477866	-1.2072	-2.0269	0.440564	ITC.225.1	LOC342918	XM_936809.3	XM_936809	PREDICTED: Homo sapiens similar to mCG134545 (LOC342918); mRNA
Ssc.4833.1.S1_at	13172	0.0020422	1.5144	2.3332	2.26778	ITC.59388.53	RALB	NM_002881.2	NM_002881	Homo sapiens v-ral simian leukemia viral oncogene homolog B (ras related; GTP binding protein) (RALB); mRNA
Ssc.19334.1.S1_at	5596	0.00164778	1.7904	2.6086	2.26642	ITC.59388.1153	GRB2	NM_002086.4	NM_002086	Homo sapiens growth factor receptor-bound protein 2 (GRB2); transcript variant 1; mRNA
Ssc.19483.3.A1_at	5712	0.0197081	-0.4198	-1.2361	0.442064	ITC.44880.1	MPV17	NM_002437.4	NM_002437	Homo sapiens MpV17 mitochondrial inner membrane protein (MPV17); nuclear gene encoding mitochondrial protein; mRNA
Ssc.15642.1.A1_at	3283	0.00365359	2.3793	3.1955	2.26189	gnl|ti|1373545991	RNF114	NM_018683.3	NM_018683	Homo sapiens ring finger protein 114 (RNF114); mRNA
Ssc.17611.1.S1_at	4464	0.0346137	-1.296	-2.1112	0.442551	ITC.59385.278	AK1	NM_000476.2	NM_000476	Homo sapiens adenylate kinase 1 (AK1); mRNA
Ssc.6221.1.S1_at	14062	0.00243636	1.5669	2.3813	2.25782	ITC.15044.1074	RNF149	NM_173647.2	NM_173647	Homo sapiens ring finger protein 149 (RNF149); mRNA >gi|22760786|dbj|AK074985.1| Homo sapiens cDNA FLJ90504 fis; clone NT2RP3004090; weakly similar to GOLIATH PROTEIN
Ssc.3001.1.S1_at	11367	0.00243636	2.6427	1.8293	0.443348	ITC.15057.15	CRAT	NM_000755.2	NM_000755	Homo sapiens carnitine acetyltransferase (CRAT); nuclear gene encoding mitochondrial protein; transcript variant 1; mRNA
Ssc.1955.1.A1_at	5764	0.00218094	2.8378	3.6509	2.25489	ITC.15047.138	LAMP2	NM_013995.2	NM_013995	Homo sapiens lysosomal-associated membrane protein 2 (LAMP2); transcript variant B; mRNA
Ssc.6626.3.S1_at	14303	0.0492691	-0.08608	-0.8983	0.443872	ITC.59392.518	SLC7A6OS	NM_032178.1	NM_032178	Homo sapiens solute carrier family 7; member 6 opposite strand (SLC7A6OS); mRNA >gi|10435251|dbj|AK023353.1| Homo sapiens cDNA FLJ13291 fis; clone OVARC1001176
Ssc.18955.1.S1_at	5342	0.00168338	0.3638	1.176	2.25286	ITC.30088.12	CD300A	NM_007261.2	NM_007261	Homo sapiens CD300a molecule (CD300A); mRNA
Ssc.24265.1.S1_at	8157	0.0399456	-0.8252	-1.6368	0.444147	ITC.30081.1053	TNK1	NM_003985.3	NM_003985	Homo sapiens tyrosine kinase; non-receptor; 1 (TNK1); mRNA
Ssc.27879.1.S1_at	10283	0.00711972	0.8369	1.6483	2.25106	ITC.1.694	IQSEC1	NM_001134382.1	NM_001134382	Homo sapiens IQ motif and Sec7 domain 1 (IQSEC1); transcript variant 1; mRNA
Ssc.9187.3.S1_a_at	16035	0.00175355	-0.22	0.5909	2.24993	gb|BX922417.2|BX922417	-	-	-	MORE INFO AVAILABLE AT www.anexdb.org
Ssc.21339.1.S1_at	6567	0.00475555	0.9638	1.7735	2.24723	ITC.6.405	TRIM21	NM_003141.3	NM_003141	Homo sapiens tripartite motif-containing 21 (TRIM21); mRNA
Ssc.18473.1.A1_at	5017	0.0012191	2.7769	3.5862	2.24634	ITC.59388.495	ARRB2	NM_004313.3	NM_004313	Homo sapiens arrestin; beta 2 (ARRB2); transcript variant 1; mRNA
Ssc.3828.1.S1_at	12552	0.00331293	2.1773	2.9858	2.24454	ITC.59388.2752	TAPBP	NM_003190.3	NM_003190	Homo sapiens TAP binding protein (tapasin) (TAPBP); transcript variant 1; mRNA
Ssc.2559.1.S1_at	8980	0.0102598	0.4398	-0.367	0.446284	gb|BX924347.2|BX924347	-	-	-	MORE INFO AVAILABLE AT www.anexdb.org
Ssc.7456.1.A1_at	14850	0.00996334	0.3724	-0.4341	0.446418	ITC.44842.1	SLC15A2	NM_021082.2	NM_021082	Homo sapiens solute carrier family 15 (H+/peptide transporter); member 2 (SLC15A2); mRNA >gi|28279956|gb|BC044572.1| Homo sapiens solute carrier family 15 (H+/peptide transporter); member 2; mRNA (cDNA clone MGC:57148 IMAGE:5288920); complete cds
Ssc.18181.1.A1_at	4801	0.00175333	0.7308	1.5372	2.23983	ITC.16290.1	B9D2	NM_030578.2	NM_030578	Homo sapiens B9 protein domain 2 (B9D2); mRNA >gi|33869650|gb|BC004157.2| Homo sapiens B9 protein domain 2; mRNA (cDNA clone MGC:2435 IMAGE:2819388); complete cds
Ssc.21523.1.S1_at	6643	0.0103974	0.8263	1.6324	2.23916	gnl|ti|1382672646	N-PAC	NM_032569.3	NM_032569	Homo sapiens cytokine-like nuclear factor n-pac (N-PAC); mRNA
Ssc.4283.1.S1_at	12852	0.00778973	1.3537	2.1593	2.23804	ITC.30089.133	BIN2	NM_016293.2	NM_016293	Homo sapiens bridging integrator 2 (BIN2); mRNA
Ssc.12918.1.S1_at	1912	0.010538	0.09069	0.8959	2.23717	ITC.2.976	NMI	NM_004688.2	NM_004688	Homo sapiens N-myc (and STAT) interactor (NMI); mRNA
Ssc.23804.1.S1_at	7816	0.00846876	1.2	2.0042	2.23491	ITC.44075.50	SLC7A3	NM_001048164.1	NM_001048164	Homo sapiens solute carrier family 7 (cationic amino acid transporter; y+ system); member 3 (SLC7A3); transcript variant 2; mRNA
Ssc.27641.1.A1_at	10216	0.0292656	-1.6352	-0.8314	2.23401	ITC.59388.947	CTBP2	NM_001083914.1	NM_001083914	Homo sapiens C-terminal binding protein 2 (CTBP2); transcript variant 3; mRNA
Ssc.18593.1.S1_at	5122	0.00820916	0.2878	1.0912	2.23312	ITC.15095.1	AKAP13	NM_144767.3	NM_144767	Homo sapiens A kinase (PRKA) anchor protein 13 (AKAP13); transcript variant 3; mRNA
Ssc.2947.1.S1_at	11033	0.0012191	1.9073	2.7092	2.22977	ITC.15045.275	RPS6KA1	NM_002953.3	NM_002953	Homo sapiens ribosomal protein S6 kinase; 90kDa; polypeptide 1 (RPS6KA1); transcript variant 1; mRNA
Ssc.28957.1.S1_at	10744	0.00583092	0.1143	-0.6869	0.44879	ITC.115.1	TNRC4	NM_007185.3	NM_007185	Homo sapiens trinucleotide repeat containing 4 (TNRC4); mRNA
Ssc.26107.1.S1_at	9201	0.0170491	-0.8494	-0.04833	2.22792	ITC.30080.928	C3orf38	NM_173824.3	NM_173824	Homo sapiens chromosome 3 open reading frame 38 (C3orf38); mRNA
Ssc.18083.1.A1_at	4736	0.0381779	-0.974	-0.1741	2.22532	ITC.17040.1	XKR8	NM_018053.2	NM_018053	Homo sapiens XK; Kell blood group complex subunit-related family; member 8 (XKR8); mRNA >gi|10438731|dbj|AK026024.1| Homo sapiens cDNA: FLJ22371 fis; clone HRC06680
Ssc.29086.2.S1_a_at	10815	0.00140513	0.259	1.0577	2.22265	gb|BW973638.1|BW973638	-	-	-	MORE INFO AVAILABLE AT www.anexdb.org
Ssc.6796.1.A1_at	14417	0.0065842	0.1681	0.9665	2.22198	ITC.59386.3245	G3BP2	NM_203504.2	NM_203504	Homo sapiens GTPase activating protein (SH3 domain) binding protein 2 (G3BP2); transcript variant 3; mRNA
Ssc.21431.3.A1_s_at	6603	0.0147238	0.2849	-0.5135	0.450048	ITC.30079.849	PHGDH	NM_006623.2	NM_006623	Homo sapiens phosphoglycerate dehydrogenase (PHGDH); mRNA >gi|15030034|gb|BC011262.1| Homo sapiens phosphoglycerate dehydrogenase; mRNA (cDNA clone MGC:18226 IMAGE:4156703); complete cds
Ssc.19531.3.S1_at	5746	0.0204541	0.2793	1.0775	2.22154	ITC.1.470	LFNG	NM_001040167.1	NM_001040167	Homo sapiens LFNG O-fucosylpeptide 3-beta-N-acetylglucosaminyltransferase (LFNG); transcript variant 1; mRNA
Ssc.6430.1.A1_at	14176	0.0244825	1.6646	2.4624	2.22065	ITC.30087.358	-	-	-	MORE INFO AVAILABLE AT www.anexdb.org
Ssc.31140.1.S1_at	12093	0.0127483	3.304	4.1005	2.21777	ITC.15931.1	IFIT3	NM_001031683.2	NM_001031683	Homo sapiens interferon-induced protein with tetratricopeptide repeats 3 (IFIT3); transcript variant 2; mRNA
Ssc.30869.1.S1_at	11901	0.00179433	2.1007	2.8969	2.2171	ITC.2.855	BAT2D1	NM_015172.3	NM_015172	Homo sapiens BAT2 domain containing 1 (BAT2D1); mRNA
Ssc.23937.1.A1_at	7897	0.0142124	1.1338	1.9277	2.21201	ITC.820.1	-	-	-	MORE INFO AVAILABLE AT www.anexdb.org
Ssc.21091.1.S1_at	6400	0.00175333	1.5453	2.3387	2.2109	ITC.6.447	MYO1F	NM_012335.2	NM_012335	Homo sapiens myosin IF (MYO1F); mRNA >gi|20380849|gb|BC028071.1| Homo sapiens myosin IF; mRNA (cDNA clone MGC:40199 IMAGE:5213035); complete cds
Ssc.29247.1.A1_at	10913	0.00301306	0.3767	1.1698	2.21024	ITC.218.1	Zfp710	NM_175433.4	NM_175433	Mus musculus zinc finger protein 710 (Zfp710); mRNA >gi|38614321|gb|BC060641.1| Mus musculus zinc finger protein 710; mRNA (cDNA clone MGC:79151 IMAGE:6849964); complete cds
Ssc.24291.1.A1_s_at	8177	0.00391951	1.4049	2.1974	2.20891	ITC.15849.2	MAPK14	NM_001315.2	NM_001315	Homo sapiens mitogen-activated protein kinase 14 (MAPK14); transcript variant 1; mRNA
Ssc.6015.1.A1_at	13939	0.00993722	1.7024	2.4946	2.20825	ITC.30082.444	PTPN12	NM_001131009.1	NM_001131009	Homo sapiens protein tyrosine phosphatase; non-receptor type 12 (PTPN12); transcript variant 3; mRNA
Ssc.7883.1.A1_at	15180	0.0478203	-0.1577	-0.9494	0.453074	ITC.30086.1432	FTSJ1	XM_001249379.2	XM_001249379	PREDICTED: Bos taurus hypothetical LOC781023 (FTSJ1); mRNA
Ssc.12617.1.S1_at	1744	0.0239865	-0.277	-1.0685	0.453165	ITC.59372.62	COL5A3	NM_015719.3	NM_015719	Homo sapiens collagen; type V; alpha 3 (COL5A3); mRNA
Ssc.28508.1.S1_at	10599	0.0114144	-0.1243	-0.9155	0.453301	ITC.7794.1	RFX1	NM_002918.3	NM_002918	Homo sapiens regulatory factor X; 1 (influences HLA class II expression) (RFX1); mRNA
Ssc.20593.2.S1_a_at	6211	0.0296271	-0.1206	-0.9109	0.453709	ITC.34428.1	IPO8	NM_006390.2	NM_006390	Homo sapiens importin 8 (IPO8); mRNA
Ssc.24595.1.S1_at	8394	0.0255884	-1.1097	-0.3197	2.2034	ITC.16595.2	WNT5B	NM_032642.2	NM_032642	Homo sapiens wingless-type MMTV integration site family; member 5B (WNT5B); transcript variant 1; mRNA
Ssc.12829.1.A1_at	1860	0.0275976	-0.2038	0.5858	2.20252	ITC.5.1093	TNFSF10	NM_003810.2	NM_003810	Homo sapiens tumor necrosis factor (ligand) superfamily; member 10 (TNFSF10); mRNA
Ssc.18317.1.A1_at	4901	0.0363801	-1.0603	-0.2708	2.2023	ITC.30081.685	SOS2	NM_006939.2	NM_006939	Homo sapiens son of sevenless homolog 2 (Drosophila) (SOS2); mRNA
Ssc.5730.2.A1_at	13762	0.00177728	2.7685	1.9799	0.454481	ITC.59401.2137	KPNA1	NM_002264.2	NM_002264	Homo sapiens karyopherin alpha 1 (importin alpha 5) (KPNA1); mRNA
Ssc.8647.1.A1_at	15714	0.00645705	0.001847	0.7898	2.19889	ITC.2114.1	LONRF3	XM_001249810.2	XM_001249810	PREDICTED: Bos taurus similar to LON peptidase N-terminal domain and RING finger protein 3; transcript variant 1 (LONRF3); mRNA
Ssc.13743.1.S1_at	2455	0.0039966	0.2042	0.9921	2.19877	ITC.30083.1095	C14orf129	NM_016472.3	NM_016472	Homo sapiens chromosome 14 open reading frame 129 (C14orf129); mRNA >gi|34189223|gb|BC004818.2| Homo sapiens chromosome 14 open reading frame 129; mRNA (cDNA clone MGC:4945 IMAGE:3449501); complete cds
Ssc.6193.1.A1_at	14048	0.00145907	0.8191	1.6053	2.19504	ITC.15113.5	RAB24	NM_001031677.2	NM_001031677	Homo sapiens RAB24; member RAS oncogene family (RAB24); transcript variant 1; mRNA
Ssc.11168.1.A1_at	887	0.00246216	1.8456	2.6317	2.19482	ITC.30080.667	PSMB10	NM_002801.2	NM_002801	Homo sapiens proteasome (prosome; macropain) subunit; beta type; 10 (PSMB10); mRNA
Ssc.1217.1.S1_at	1509	0.0024049	1.9012	2.6871	2.19438	ITC.59373.232	PHF11	NM_001040444.1	NM_001040444	Homo sapiens PHD finger protein 11 (PHF11); transcript variant 2; mRNA
Ssc.18439.1.S1_at	4989	0.00175355	1.7293	0.9435	0.455755	ITC.59386.3398	KLHL36	NM_024731.2	NM_024731	Homo sapiens kelch-like 36 (Drosophila) (KLHL36); mRNA >gi|21707317|gb|BC033821.1| Homo sapiens kelch-like 36 (Drosophila); mRNA (cDNA clone MGC:44957 IMAGE:5219021); complete cds
Ssc.4755.1.A1_at	13129	0.00561974	-0.2308	0.554	2.19197	ITC.30080.507	TMEM199	NM_152464.1	NM_152464	Homo sapiens transmembrane protein 199 (TMEM199); mRNA >gi|21620025|gb|BC033113.1| Homo sapiens transmembrane protein 199; mRNA (cDNA clone MGC:45714 IMAGE:5429060); complete cds
Ssc.12429.1.S1_at	1649	0.00605772	0.48	1.2648	2.19197	ITC.30082.428	ORAI1	NM_032790.3	NM_032790	Homo sapiens ORAI calcium release-activated calcium modulator 1 (ORAI1); mRNA
Ssc.19892.1.A1_at	5966	0.00812829	1.41	2.1945	2.19131	ITC.2.215	NOTCH2	NM_024408.2	NM_024408	Homo sapiens Notch homolog 2 (Drosophila) (NOTCH2); mRNA
Ssc.8098.1.A1_at	15329	0.0082617	0.2805	1.0649	2.19109	ITC.15047.155	LAMP2	NM_002294.2	NM_002294	Homo sapiens lysosomal-associated membrane protein 2 (LAMP2); transcript variant A; mRNA
Ssc.13948.1.S1_at	2588	0.00335433	-0.8517	-0.06737	2.19094	ITC.15153.2	STBD1	NM_003943.3	NM_003943	Homo sapiens starch binding domain 1 (STBD1); mRNA
Ssc.31053.1.A1_at	12032	0.0393134	-1.2027	-0.4198	2.18781	ITC.31747.1	GOLGB1	NM_004487.3	NM_004487	Homo sapiens golgin B1; golgi integral membrane protein (GOLGB1); mRNA
Ssc.10256.1.A1_at	259	0.00169476	0.1795	0.9624	2.18781	ITC.31605.1	PDE4B	NM_002600.3	NM_002600	Homo sapiens phosphodiesterase 4B; cAMP-specific (phosphodiesterase E4 dunce homolog; Drosophila) (PDE4B); transcript variant a; mRNA
Ssc.7558.1.A1_at	14933	0.00964643	2.3455	3.1282	2.18737	ITC.15131.1	HERC6	NM_017912.3	NM_017912	Homo sapiens hect domain and RLD 6 (HERC6); mRNA
Ssc.11235.1.S1_at	942	0.0475187	-0.225	-1.0076	0.457216	ITC.44060.62	SERPINH1	NM_001235.2	NM_001235	Homo sapiens serpin peptidase inhibitor; clade H (heat shock protein 47); member 1; (collagen binding protein 1) (SERPINH1); mRNA
Ssc.9753.1.A1_at	16383	0.0014373	1.0551	1.8373	2.18628	ITC.44056.1642	MSRA	NM_174114.2	NM_174114	Bos taurus methionine sulfoxide reductase A (MSRA); mRNA >gi|1205992|gb|U37150.1|BTU37150 Bos taurus peptide methionine sulfoxide reductase (msrA) mRNA; complete cds
Ssc.20300.1.S1_at	6108	0.0094933	1.5976	2.3795	2.18562	ITC.30080.1906	KRT73	XM_001790258.1	XM_001790258	PREDICTED: Bos taurus keratin 73 (KRT73); mRNA
Ssc.5842.1.A1_at	13828	0.0131898	-0.6109	0.171	2.18562	ITC.30084.331	KLHL2	NM_007246.2	NM_007246	Homo sapiens kelch-like 2; Mayven (Drosophila) (KLHL2); mRNA >gi|18490683|gb|BC022503.1| Homo sapiens kelch-like 2; Mayven (Drosophila); mRNA (cDNA clone MGC:26455 IMAGE:4791972); complete cds
Ssc.2111.1.S1_at	6411	0.00591087	1.5852	2.366	2.18322	ITC.30126.19	AFTPH	NM_001002243.1	NM_001002243	Homo sapiens aftiphilin (AFTPH); transcript variant 3; mRNA
Ssc.20294.1.S1_at	6102	0.017876	1.1456	1.9259	2.18213	ITC.59386.1485	LOC441108	NM_001013717.1	NM_001013717	Homo sapiens hypothetical gene supported by AK128882 (LOC441108); mRNA >gi|21756554|dbj|AK096941.1| Homo sapiens cDNA FLJ39622 fis; clone SMINT2001199
Ssc.5264.1.A1_at	13464	0.0024049	1.3253	2.1053	2.18147	gnl|ti|1377351253	UGP2	NM_001001521.1	NM_001001521	Homo sapiens UDP-glucose pyrophosphorylase 2 (UGP2); transcript variant 2; mRNA
Ssc.6855.1.S1_at	14461	0.017876	0.5073	-0.2714	0.459002	ITC.1579.2	KPNA1	NM_002264.2	NM_002264	Homo sapiens karyopherin alpha 1 (importin alpha 5) (KPNA1); mRNA
Ssc.2772.1.S1_a_at	10242	0.00298984	0.9668	1.7442	2.17581	ITC.27.63	LIN37	NM_019104.1	NM_019104	Homo sapiens lin-37 homolog (C. elegans) (LIN37); mRNA
Ssc.22450.1.S1_at	7331	0.0109233	0.7557	-0.02156	0.459664	ITC.59392.2100	UBE2O	NM_022066.3	NM_022066	Homo sapiens ubiquitin-conjugating enzyme E2O (UBE2O); mRNA
Ssc.17142.1.A1_s_at	4216	0.00371105	1.9982	2.7754	2.17537	gnl|ti|1380821476	CD47	NM_198793.2	NM_198793	Homo sapiens CD47 molecule (CD47); transcript variant 2; mRNA
Ssc.16557.1.S1_at	3880	0.0024049	0.7765	-0.00061	0.459733	ITC.48412.1	FBXO36	NM_174899.4	NM_174899	Homo sapiens F-box protein 36 (FBXO36); mRNA
Ssc.9170.1.A1_at	16024	0.0401134	-1.0248	-1.8016	0.459875	ITC.30426.1	PRKD1	NM_002742.2	NM_002742	Homo sapiens protein kinase D1 (PRKD1); mRNA
Ssc.18456.2.S1_at	5005	0.00862646	-0.1276	0.6487	2.17342	ITC.30107.2	ETS2	NM_005239.4	NM_005239	Homo sapiens v-ets erythroblastosis virus E26 oncogene homolog 2 (avian) (ETS2); mRNA
Ssc.3575.1.S1_at	12398	0.0475187	-1.1423	-0.3663	2.17276	ITC.16073.2	ZSWIM6	NM_020928.1	NM_020928	Homo sapiens zinc finger; SWIM-type containing 6 (ZSWIM6); mRNA
Ssc.16250.1.S2_at	3692	0.0205801	2.3782	3.1527	2.16951	ITC.59374.47	IL1RN	NM_173843.1	NM_173843	Homo sapiens interleukin 1 receptor antagonist (IL1RN); transcript variant 4; mRNA
Ssc.5145.2.S1_at	13401	0.0389357	-0.02442	0.7496	2.16847	ITC.44076.17	HSPA1A	NM_005345.5	NM_005345	Homo sapiens heat shock 70kDa protein 1A (HSPA1A); mRNA
Ssc.19620.1.S1_at	5829	0.0188843	-0.3354	-1.109	0.461349	ITC.31874.1	SP6	NM_199262.2	NM_199262	Homo sapiens Sp6 transcription factor (SP6); mRNA
Ssc.6873.1.S1_at	14474	0.00473326	0.8619	1.6346	2.16561	ITC.1.884	GNAI3	NM_006496.2	NM_006496	Homo sapiens guanine nucleotide binding protein (G protein); alpha inhibiting activity polypeptide 3 (GNAI3); mRNA
Ssc.26076.1.S1_at	9176	0.00662792	0.9029	1.6756	2.16561	ITC.3.56		NM_005647.2	NM_005647	Homo sapiens transducin (beta)-like 1X-linked (TBL1X); mRNA
Ssc.11450.1.S1_at	1083	0.0140384	2.0534	2.8258	2.16496	gnl|ti|1380781985	CLIC1	NM_001288.4	NM_001288	Homo sapiens chloride intracellular channel 1 (CLIC1); mRNA
Ssc.3319.1.S1_at	12247	0.0410639	-0.1602	-0.9325	0.461949	ITC.30096.49	ITIH1	NM_002215.2	NM_002215	Homo sapiens inter-alpha (globulin) inhibitor H1 (ITIH1); mRNA
Ssc.15637.1.S1_at	3278	0.0053018	1.0847	1.8563	2.16322	gnl|ti|1379770172	SPIN1	NM_006717.2	NM_006717	Homo sapiens spindlin 1 (SPIN1); mRNA
Ssc.3503.1.A1_at	12361	0.00328944	0.4821	1.2532	2.16214	ITC.59388.1807	SIRPA	NM_080792.2	NM_080792	Homo sapiens signal-regulatory protein alpha (SIRPA); transcript variant 3; mRNA
Ssc.10208.1.A1_s_at	237	0.00309678	0.3045	1.0751	2.16106	ITC.44057.5	OBFC2A	NM_001031716.2	NM_001031716	Homo sapiens oligonucleotide/oligosaccharide-binding fold containing 2A (OBFC2A); transcript variant 1; mRNA
Ssc.9406.2.S1_at	16174	0.00435189	-0.04785	0.7221	2.15966	ITC.9.7	LYPLA1	NM_006330.2	NM_006330	Homo sapiens lysophospholipase I (LYPLA1); mRNA
Ssc.2667.2.S1_a_at	9568	0.0198337	0.1073	-0.662	0.463337	gb|CN166294.1|CN166294	-	-	-	MORE INFO AVAILABLE AT www.anexdb.org
Ssc.13226.1.A1_at	2105	0.00935424	1.2726	2.0419	2.15825	ITC.30079.534	PARP9	NM_031458.1	NM_031458	Homo sapiens poly (ADP-ribose) polymerase family; member 9 (PARP9); mRNA >gi|12751138|gb|AF307338.1|AF307338 Homo sapiens B aggressive lymphoma long isoform (BAL) mRNA; complete cds
Ssc.7378.1.A1_at	14800	0.00852307	1.3834	2.1511	2.1548	ITC.59406.9	ATP6V1B2	NM_001693.3	NM_001693	Homo sapiens ATPase; H+ transporting; lysosomal 56/58kDa; V1 subunit B2 (ATP6V1B2); mRNA
Ssc.1934.1.S1_a_at	5601	0.0101011	-0.3365	0.4308	2.15394	ITC.12.157	RNF185	NM_152267.3	NM_152267	Homo sapiens ring finger protein 185 (RNF185); transcript variant 1; mRNA
Ssc.11161.1.S1_at	878	0.00164778	0.9084	1.6746	2.15157	ITC.30087.414	CYFIP1	NM_001033028.1	NM_001033028	Homo sapiens cytoplasmic FMR1 interacting protein 1 (CYFIP1); transcript variant 2; mRNA
Ssc.8659.2.S1_a_at	15725	0.0306281	-1.2536	-0.4879	2.1505	ITC.24.38	ATG12	NM_004707.2	NM_004707	Homo sapiens ATG12 autophagy related 12 homolog (S. cerevisiae) (ATG12); mRNA
Ssc.8024.1.A1_at	15278	0.0275568	-0.9162	-1.6811	0.46538	gb|BF702952.1|BF702952	-	-	-	MORE INFO AVAILABLE AT www.anexdb.org
Ssc.6209.1.A1_at	14057	0.0473474	-1.1071	-1.8704	0.466126	ITC.3282.1	CHD6	NM_032221.3	NM_032221	Homo sapiens chromodomain helicase DNA binding protein 6 (CHD6); mRNA
Ssc.22334.1.S1_at	7258	0.0009471	0.6152	1.3779	2.14406	ITC.30081.725	C9orf78	NM_016520.2	NM_016520	Homo sapiens chromosome 9 open reading frame 78 (C9orf78); mRNA
Ssc.1783.1.S1_at	4568	0.00620073	1.1731	1.9357	2.14384	ITC.15045.265	IRF3	NM_001571.4	NM_001571	Homo sapiens interferon regulatory factor 3 (IRF3); mRNA
Ssc.6634.1.A1_at	14309	0.0159169	2.5237	3.2861	2.14341	gnl|ti|1377963725	CSN2	NM_181008.2	NM_181008	Bos taurus casein beta (CSN2); mRNA >gi|459291|gb|S67277.1| beta-casein A3 [cattle; mammary gland; mRNA; 1126 nt]
Ssc.21796.1.S1_at	6845	0.00154354	2.8834	2.1216	0.466825	gnl|ti|1380728280	SORL1	NM_003105.4	NM_003105	Homo sapiens sortilin-related receptor; L(DLR class) A repeats-containing (SORL1); mRNA
Ssc.27894.1.S1_at	10298	0.0080873	0.6784	1.44	2.1417	ITC.59372.1010	MARK2	NM_017490.2	NM_017490	Homo sapiens MAP/microtubule affinity-regulating kinase 2 (MARK2); transcript variant 1; mRNA
Ssc.19163.1.S1_at	5459	0.00228027	3.0958	2.3355	0.467526	ITC.30080.996	MXI1	NM_130439.3	NM_130439	Homo sapiens MAX interactor 1 (MXI1); transcript variant 2; mRNA
AFFX-Ssc-gapdh-M_s_at	70	0.00196118	3.5421	4.3005	2.13486	ITC.44071.4	GAPDH	NM_002046.3	NM_002046	Homo sapiens glyceraldehyde-3-phosphate dehydrogenase (GAPDH); mRNA
Ssc.7769.1.S1_at	15095	0.0124129	1.3122	2.0703	2.13422	ITC.59377.172	LPGAT1	NM_014873.2	NM_014873	Homo sapiens lysophosphatidylglycerol acyltransferase 1 (LPGAT1); mRNA
Ssc.21622.1.A1_at	6724	0.0390796	0.02847	-0.7295	0.468617	ITC.59373.952	FBP2	NM_003837.2	NM_003837	Homo sapiens fructose-1;6-bisphosphatase 2 (FBP2); mRNA
Ssc.24678.1.A1_at	8443	0.0183992	-0.5502	-1.3073	0.469025	ITC.55405.1	LOC100154598	XM_001926458.1	XM_001926458	PREDICTED: Sus scrofa similar to lysosomal-associated membrane protein 2; transcript variant 1 (LOC100154598); mRNA
Ssc.12026.1.A1_at	1434	0.00434701	0.7805	1.5373	2.13144	ITC.4.55	CASP7	NM_001227.3	NM_001227	Homo sapiens caspase 7; apoptosis-related cysteine peptidase (CASP7); transcript variant alpha; mRNA
Ssc.935.1.S1_at	16136	0.00175333	3.1876	3.9444	2.13144	ITC.30090.112	PGK1	NM_000291.3	NM_000291	Homo sapiens phosphoglycerate kinase 1 (PGK1); mRNA
Ssc.27474.2.S1_at	10091	0.00748176	0.9034	1.66	2.13102	ITC.48.1	CFP	NM_002621.1	NM_002621	Homo sapiens complement factor properdin (CFP); mRNA
Ssc.2217.1.S1_at	7137	0.00429227	1.3899	2.1461	2.13017	ITC.21.87	MAPKAPK2	NM_004759.3	NM_004759	Homo sapiens mitogen-activated protein kinase-activated protein kinase 2 (MAPKAPK2); transcript variant 1; mRNA
Ssc.30665.1.S1_at	11741	0.034777	-1.0729	-0.3176	2.12825	ITC.30083.796	C4orf32	NM_152400.2	NM_152400	Homo sapiens chromosome 4 open reading frame 32 (C4orf32); mRNA
Ssc.18896.1.A1_at	5311	0.00610549	0.2602	1.0151	2.1274	ITC.46638.2	CARD9	NM_052814.3	NM_052814	Homo sapiens caspase recruitment domain family; member 9 (CARD9); transcript variant 2; mRNA
Ssc.20228.1.S1_a_at	6077	0.00389515	-0.1459	0.6084	2.12612	ITC.4.61	PRPF31	NM_015629.2	NM_015629	Homo sapiens PRP31 pre-mRNA processing factor 31 homolog (S. cerevisiae) (PRPF31); mRNA >gi|18249846|gb|AY040822.1| Homo sapiens U4/U6 snRNP-associated 61 kDa protein mRNA; complete cds
Ssc.4674.1.S1_at	13085	0.00344619	1.6907	2.444	2.124	ITC.15044.76	TNFRSF1A	NM_001065.2	NM_001065	Homo sapiens tumor necrosis factor receptor superfamily; member 1A (TNFRSF1A); mRNA
Ssc.5763.1.A1_at	13782	0.00363167	0.8889	1.6402	2.11975	ITC.30086.1592	MPZL1	NM_003953.4	NM_003953	Homo sapiens myelin protein zero-like 1 (MPZL1); transcript variant 1; mRNA
Ssc.23484.1.A1_a_at	7686	0.00498361	0.6295	1.3808	2.11975	ITC.1.1756	SCARB2	NM_005506.2	NM_005506	Homo sapiens scavenger receptor class B; member 2 (SCARB2); mRNA
Ssc.15911.1.S1_at	3469	0.0413548	-1.9472	-2.6972	0.472367	ITC.4.414	NEK2	NM_002497.2	NM_002497	Homo sapiens NIMA (never in mitosis gene a)-related kinase 2 (NEK2); mRNA
Ssc.26337.1.S1_at	9351	0.00349899	1.2052	1.9549	2.11637	ITC.5.161	C17orf72	NR_015354.2	NR_015354	Homo sapiens chromosome 17 open reading frame 72 (C17orf72); non-coding RNA
Ssc.6025.1.S1_at	13942	0.00626773	2.5247	3.2739	2.11531	ITC.59387.112	STAT1	NM_007315.3	NM_007315	Homo sapiens signal transducer and activator of transcription 1; 91kDa (STAT1); transcript variant alpha; mRNA
Ssc.24915.1.S1_at	8605	0.0335047	-1.2945	-0.546	2.11383	ITC.59386.1353	C12orf72	NM_001135864.1	NM_001135864	Homo sapiens chromosome 12 open reading frame 72 (C12orf72); transcript variant 3; mRNA
Ssc.21749.1.S1_at	6828	0.0475299	-1.7039	-2.4512	0.473644	ITC.15044.806	AGTR2	NM_000686.4	NM_000686	Homo sapiens angiotensin II receptor; type 2 (AGTR2); mRNA
Ssc.30748.1.S1_at	11805	0.0129669	-0.2758	-1.023	0.473691	ITC.152.1	KIF11	NM_004523.3	NM_004523	Homo sapiens kinesin family member 11 (KIF11); mRNA
Ssc.29184.1.A1_at	10874	0.0492691	-0.6052	-1.3521	0.473833	ITC.30084.130	ZNF638	NM_014497.3	NM_014497	Homo sapiens zinc finger protein 638 (ZNF638); transcript variant 1; mRNA
Ssc.16170.1.S1_at	3639	0.0100765	0.4602	-0.2867	0.473833	ITC.21118.1	KCNJ5	NM_000890.3	NM_000890	Homo sapiens potassium inwardly-rectifying channel; subfamily J; member 5 (KCNJ5); mRNA
Ssc.12448.1.S1_at	1660	0.00475555	1.9086	2.6547	2.10876	ITC.59392.2222	PTPRJ	NM_002843.3	NM_002843	Homo sapiens protein tyrosine phosphatase; receptor type; J (PTPRJ); transcript variant 1; mRNA
Ssc.5976.1.S1_a_at	13913	0.00307219	0.8037	1.5497	2.10855	ITC.44059.85	SUPT4H1	NM_003168.1	NM_003168	Homo sapiens suppressor of Ty 4 homolog 1 (S. cerevisiae) (SUPT4H1); mRNA >gi|1297309|gb|U43923.1|HSU43923 Human transcription factor SUPT4H mRNA; complete cds
Ssc.2219.1.S1_at	7154	0.0041944	0.1099	0.8559	2.10855	ITC.16342.1	PFKFB4	XM_881407.3	XM_881407	PREDICTED: Bos taurus similar to 6-phosphofructo-2-kinase/fructose-2;6-biphosphatase 4; transcript variant 4 (PFKFB4); mRNA
Ssc.10194.1.A1_at	227	0.0387395	-1.2458	-0.5001	2.10792	ITC.30080.1375	LOC654323	NM_001038000.1	NM_001038000	Sus scrofa FKBP1A-like (LOC654323); mRNA >gi|61098746|gb|AY820760.1| Sus scrofa FKBP1A-like mRNA; complete cds
Ssc.26359.1.S1_a_at	9371	0.0109695	0.5084	1.2537	2.10707	gnl|ti|1377011919	CDS2	NM_003818.2	NM_003818	Homo sapiens CDP-diacylglycerol synthase (phosphatidate cytidylyltransferase) 2 (CDS2); mRNA
Ssc.21600.1.S1_at	6702	0.00086199	1.6321	2.377	2.10623	ITC.59392.12	SKAP2	NM_003930.3	NM_003930	Homo sapiens src kinase associated phosphoprotein 2 (SKAP2); mRNA
Ssc.1784.1.A1_at	4575	0.00618883	0.6021	1.3441	2.10013	ITC.15956.3	TMEM120A	NM_031925.1	NM_031925	Homo sapiens transmembrane protein 120A (TMEM120A); mRNA >gi|13241760|gb|AF327923.1|AF327923 Homo sapiens transmembrane protein induced by tumor necrosis factor alpha (TMPIT) mRNA; complete cds
Ssc.21570.3.S1_at	6673	0.0112979	-0.4307	0.3108	2.09908	ITC.16148.2	NCKAP1L	NM_005337.4	NM_005337	Homo sapiens NCK-associated protein 1-like (NCKAP1L); mRNA
Ssc.8984.1.S1_at	15921	0.00307901	1.5079	2.2493	2.09887	ITC.30084.582	ARHGEF2	NM_004723.2	NM_004723	Homo sapiens rho/rac guanine nucleotide exchange factor (GEF) 2 (ARHGEF2); mRNA
Ssc.12966.1.S1_at	1951	0.0059411	1.8152	2.5563	2.09824	ITC.15046.421		NM_005574.2	NM_005574	Homo sapiens LIM domain only 2 (rhombotin-like 1) (LMO2); mRNA >gi|663012|emb|X61118.1|HSTTG2 Human TTG-2 mRNA for a cysteine rich protein with LIM motif
Ssc.14780.1.S1_at	2971	0.0418418	-2.0175	-1.2772	2.09656	ITC.30212.2	C15orf29	NM_024713.2	NM_024713	Homo sapiens chromosome 15 open reading frame 29 (C15orf29); mRNA
Ssc.19778.1.S1_at	5923	0.00191455	0.9608	1.7	2.09426	ITC.45321.1	TNFAIP8L2	NM_024575.3	NM_024575	Homo sapiens tumor necrosis factor; alpha-induced protein 8-like 2 (TNFAIP8L2); mRNA
Ssc.3364.2.S1_at	12275	0.0356	-1.103	-0.3642	2.09342	ITC.59408.586	PUM1	NM_014676.2	NM_014676	Homo sapiens pumilio homolog 1 (Drosophila) (PUM1); transcript variant 2; mRNA
Ssc.20910.1.S1_at	6315	0.00116896	2.9993	3.7376	2.09238	ITC.59373.911	STK17A	NM_004760.2	NM_004760	Homo sapiens serine/threonine kinase 17a (STK17A); mRNA
Ssc.12833.1.A1_at	1862	0.00122629	0.1231	0.8611	2.09175	ITC.30084.493	EIF4E3	NM_001134651.1	NM_001134651	Homo sapiens eukaryotic translation initiation factor 4E family member 3 (EIF4E3); transcript variant 1; mRNA
Ssc.27296.1.S1_at	9959	0.0311992	-0.6963	0.04103	2.09035	ITC.15044.14	Zeb2	NM_015753.3	NM_015753	Mus musculus zinc finger E-box binding homeobox 2 (Zeb2); transcript variant 2; mRNA
Ssc.3908.1.A1_at	12597	0.00451198	2.623	3.3603	2.09028	ITC.30111.2	GNAS	NM_001077490.1	NM_001077490	Homo sapiens GNAS complex locus (GNAS); transcript variant 2; mRNA
Ssc.9069.2.S1_at	15965	0.0340413	0.523	-0.2128	0.479122	ITC.59388.2790	GPRC5A	NM_003979.3	NM_003979	Homo sapiens G protein-coupled receptor; family C; group 5; member A (GPRC5A); mRNA
Ssc.4789.1.A1_at	13148	0.00186697	2.8062	3.5417	2.08652	ITC.30079.1171	LASP1	NM_006148.1	NM_006148	Homo sapiens LIM and SH3 protein 1 (LASP1); mRNA >gi|2407912|emb|X82456.1|HSMLN50 H.sapiens MLN50 mRNA
Ssc.8656.1.A1_at	15721	0.00436838	2.2955	3.0308	2.08611	ITC.59371.208	GNB1	NM_002074.2	NM_002074	Homo sapiens guanine nucleotide binding protein (G protein); beta polypeptide 1 (GNB1); mRNA
Ssc.12128.1.A1_at	1491	0.00680097	-0.1001	0.6347	2.08506	ITC.30322.1	EMB	NM_198449.1	NM_198449	Homo sapiens embigin homolog (mouse) (EMB); mRNA >gi|37590304|gb|BC059398.1| Homo sapiens embigin homolog (mouse); mRNA (cDNA clone MGC:71745 IMAGE:30332712); complete cds
Ssc.1165.1.S1_at	1197	0.0118688	1.6894	2.424	2.08465	ITC.30088.262	PDIA3	NM_005313.4	NM_005313	Homo sapiens protein disulfide isomerase family A; member 3 (PDIA3); mRNA
Ssc.9321.1.S1_at	16120	0.00241978	1.1744	1.9071	2.08069	gb|BX921256.2|BX921256	-	-	-	MORE INFO AVAILABLE AT www.anexdb.org
Ssc.9637.1.S1_at	16313	0.00234473	0.9692	1.7004	2.07757	ITC.30108.4	GLUL	NM_001033044.1	NM_001033044	Homo sapiens glutamate-ammonia ligase (glutamine synthetase) (GLUL); transcript variant 2; mRNA
Ssc.31189.1.S1_at	12128	0.00640137	1.3116	2.0422	2.07633	gnl|ti|1377959537	CHPT1	NM_020244.2	NM_020244	Homo sapiens choline phosphotransferase 1 (CHPT1); mRNA
Ssc.24392.2.A1_at	8255	0.0147885	-0.3068	0.4222	2.07301	ITC.30087.299	RAB5B	NM_002868.2	NM_002868	Homo sapiens RAB5B; member RAS oncogene family (RAB5B); mRNA
Ssc.3945.2.S1_at	12625	0.0401225	-0.07636	-0.8053	0.48242	ITC.1296.2	OCRL	NM_001587.3	NM_001587	Homo sapiens oculocerebrorenal syndrome of Lowe (OCRL); transcript variant b; mRNA
Ssc.1631.1.S1_at	3717	0.00283367	0.718	1.4464	2.07176	ITC.30081.976	RXRA	NM_002957.4	NM_002957	Homo sapiens retinoid X receptor; alpha (RXRA); mRNA
Ssc.17562.2.S1_at	4443	0.00244066	1.5174	2.2457	2.07156	ITC.15045.634	MBOAT7	NM_024298.2	NM_024298	Homo sapiens membrane bound O-acyltransferase domain containing 7 (MBOAT7); mRNA >gi|16550753|dbj|AK055908.1| Homo sapiens cDNA FLJ31346 fis; clone MESAN1000180; highly similar to BB1=malignant cell expression-enhanced gene/tumor progression-enhanced gene
Ssc.9778.1.S1_at	16402	0.0088605	4.0858	4.8139	2.07114	ITC.3.483	SRGN	NM_002727.2	NM_002727	Homo sapiens serglycin (SRGN); mRNA
Ssc.10789.1.A1_at	583	0.00471592	0.009323	0.7373	2.07089	ITC.1185.2	-	-	-	MORE INFO AVAILABLE AT www.anexdb.org
Ssc.22277.1.S1_at	7222	0.00475555	0.01275	0.7401	2.06959	ITC.30079.829	FAM175B	NM_032182.3	NM_032182	Homo sapiens family with sequence similarity 175; member B (FAM175B); mRNA
Ssc.1014.1.S1_at	199	0.00083909	2.8493	3.5764	2.06907	gnl|ti|1380939104	PSMB4	NM_002796.2	NM_002796	Homo sapiens proteasome (prosome; macropain) subunit; beta type; 4 (PSMB4); mRNA
Ssc.7258.1.S1_at	14727	0.0009471	0.5501	1.277	2.06866	gnl|ti|1382799864	P4HA1	NM_001017962.1	NM_001017962	Homo sapiens procollagen-proline; 2-oxoglutarate 4-dioxygenase (proline 4-hydroxylase); alpha polypeptide I (P4HA1); transcript variant 2; mRNA
Ssc.4131.1.S1_at	12734	0.00240426	1.0893	1.8158	2.06783	ITC.16142.1	TFE3	NM_006521.3	NM_006521	Homo sapiens transcription factor binding to IGHM enhancer 3 (TFE3); mRNA >gi|19684175|gb|BC026027.1| Homo sapiens transcription factor binding to IGHM enhancer 3; mRNA (cDNA clone MGC:39177 IMAGE:4576858); complete cds
Ssc.6184.1.A1_at	14041	0.002196	0.8175	1.5436	2.067	ITC.44057.71	TOPORS	NM_005802.2	NM_005802	Homo sapiens topoisomerase I binding; arginine/serine-rich (TOPORS); mRNA
Ssc.18477.1.S1_at	5022	0.00145907	0.2937	1.0187	2.06473	ITC.30082.749	VPS39	NM_015289.2	NM_015289	Homo sapiens vacuolar protein sorting 39 homolog (S. cerevisiae) (VPS39); mRNA
Ssc.27863.1.S1_at	10278	0.01855	2.3953	3.1195	2.06308	ITC.30080.60	TAP1	NM_000593.5	NM_000593	Homo sapiens transporter 1; ATP-binding cassette; sub-family B (MDR/TAP) (TAP1); mRNA >gi|33878458|gb|BC014081.2| Homo sapiens transporter 1; ATP-binding cassette; sub-family B (MDR/TAP); mRNA (cDNA clone MGC:20334 IMAGE:4304716); complete cds
Ssc.8868.1.S1_at	15854	0.0177725	0.7092	1.4302	2.05649	ITC.15065.94	FCGR2C	NM_201563.3	NM_201563	Homo sapiens Fc fragment of IgG; low affinity IIc; receptor for (CD32) (FCGR2C); transcript variant 1; mRNA
Ssc.10488.1.A1_at	383	0.00698052	-0.07844	0.6419	2.05513	ITC.30084.38	PMM2	NM_000303.2	NM_000303	Homo sapiens phosphomannomutase 2 (PMM2); mRNA
Ssc.3761.1.A1_at	12511	0.0158764	2.1707	2.8906	2.05423	ITC.30087.248	PLA2G6	NM_001004426.1	NM_001004426	Homo sapiens phospholipase A2; group VI (cytosolic; calcium-independent) (PLA2G6); transcript variant 2; mRNA
Ssc.11227.1.S1_at	936	0.00610549	1.0435	1.7631	2.05361	ITC.8.48	PNPLA6	NM_006702.3	NM_006702	Homo sapiens patatin-like phospholipase domain containing 6 (PNPLA6); mRNA
Ssc.20467.1.S1_at	6172	0.0254064	0.001917	0.7214	2.05337	ITC.1131.1	GAS7	NM_001130831.1	NM_001130831	Homo sapiens growth arrest-specific 7 (GAS7); transcript variant d; mRNA
Ssc.14898.3.S1_at	2984	0.0377103	-0.1445	-0.8637	0.487142	ITC.30081.101	B4GALNT1	NM_001478.3	NM_001478	Homo sapiens beta-1;4-N-acetyl-galactosaminyl transferase 1 (B4GALNT1); mRNA
Ssc.18091.1.A1_at	4742	0.00892349	-0.02318	-0.7423	0.487181	ITC.1702.1	hCG_2045899	NM_181506.4	NM_181506	Homo sapiens synleurin (SLRN); mRNA
Ssc.746.1.S1_a_at	14851	0.00476832	0.8078	1.5265	2.05176	ITC.44057.51	ATP6V1H	NM_015941.2	NM_015941	Homo sapiens ATPase; H+ transporting; lysosomal 50/57kDa; V1 subunit H (ATP6V1H); transcript variant 1; mRNA
Ssc.16417.1.A1_at	3783	0.0216423	0.8939	0.1764	0.487971	ITC.40462.1	GMEB2	NM_012384.2	NM_012384	Homo sapiens glucocorticoid modulatory element binding protein 2 (GMEB2); mRNA
Ssc.4775.1.S1_at	13142	0.0294489	0.1276	-0.5898	0.488019	ITC.30082.181	CSDC2	NM_014460.3	NM_014460	Homo sapiens cold shock domain containing C2; RNA binding (CSDC2); mRNA
Ssc.14028.1.S1_at	2628	0.0102203	1.7265	2.4423	2.04582	ITC.59386.1168	AOAH	NM_001637.2	NM_001637	Homo sapiens acyloxyacyl hydrolase (neutrophil) (AOAH); mRNA
Ssc.2028.1.S1_at	6098	0.00098506	2.0009	2.7163	2.045	ITC.30116.10	ATP6V1F	NM_004231.2	NM_004231	Homo sapiens ATPase; H+ transporting; lysosomal 14kDa; V1 subunit F (ATP6V1F); mRNA
Ssc.4657.1.S1_at	13077	0.0188843	0.414	1.1289	2.04398	ITC.30090.182	TSPAN13	NM_014399.3	NM_014399	Homo sapiens tetraspanin 13 (TSPAN13); mRNA
Ssc.5993.1.A1_at	13924	0.0279444	-1.079	-0.3647	2.04276	ITC.45210.1	FGGY	NM_018291.3	NM_018291	Homo sapiens FGGY carbohydrate kinase domain containing (FGGY); transcript variant 2; mRNA
Ssc.18432.1.S1_at	4983	0.0108103	1.1897	1.9036	2.04194	ITC.30079.1475	PAPOLA	NM_032632.3	NM_032632	Homo sapiens poly(A) polymerase alpha (PAPOLA); mRNA
Ssc.30423.1.A1_at	11592	0.00287292	0.6117	1.3255	2.04174	ITC.59406.1098	STAG2	NM_006603.4	NM_006603	Homo sapiens stromal antigen 2 (STAG2); transcript variant 4; mRNA
Ssc.17780.1.S1_s_at	4522	0.0320124	-0.1742	-0.8878	0.489877	dbj|AB087976.1|	-	-	-	MORE INFO AVAILABLE AT www.anexdb.org
Ssc.8808.1.A1_at	15816	0.00846531	0.1123	0.8251	2.03969	ITC.15060.7	PTPLAD2	NM_001010915.3	NM_001010915	Homo sapiens protein tyrosine phosphatase-like A domain containing 2 (PTPLAD2); mRNA
Ssc.8739.2.S1_at	15776	0.00712907	-0.1569	-0.8693	0.490466	ITC.34.2	NCAPD3	NM_015261.2	NM_015261	Homo sapiens non-SMC condensin II complex; subunit D3 (NCAPD3); mRNA
Ssc.10716.1.A1_at	532	0.00682747	0.2019	0.914	2.03827	ITC.45141.1	SCYL2	NM_017988.4	NM_017988	Homo sapiens SCY1-like 2 (S. cerevisiae) (SCYL2); mRNA >gi|39645499|gb|BC063798.1| Homo sapiens SCY1-like 2 (S. cerevisiae); mRNA (cDNA clone MGC:70725 IMAGE:6473586); complete cds
Ssc.19356.1.S1_at	5621	0.00698052	0.9171	1.6292	2.03827	ITC.15074.17	MPP1	NM_002436.2	NM_002436	Homo sapiens membrane protein; palmitoylated 1; 55kDa (MPP1); mRNA
Ssc.16047.1.S1_at	3549	0.00537767	1.4429	2.1548	2.03786	ITC.1.480	STAT5B	NM_012448.3	NM_012448	Homo sapiens signal transducer and activator of transcription 5B (STAT5B); mRNA
Ssc.5538.1.S1_at	13639	0.0156554	2.7964	2.0849	0.490907	ITC.15047.190	CA2	NM_000067.2	NM_000067	Homo sapiens carbonic anhydrase II (CA2); mRNA
Ssc.25815.1.A1_at	9060	0.00786845	0.5745	1.2858	2.03664	ITC.16065.2	PARP3	NM_001003931.2	NM_001003931	Homo sapiens poly (ADP-ribose) polymerase family; member 3 (PARP3); transcript variant 1; mRNA
Ssc.12286.2.A1_at	1573	0.0202323	0.6434	1.3538	2.03481	ITC.45455.1	PML	NM_033239.2	NM_033239	Homo sapiens promyelocytic leukemia (PML); transcript variant 9; mRNA
Ssc.16790.1.S1_at	4029	0.0373851	-1.0285	-1.7388	0.491497	ITC.15044.1072	MMP9	NM_004994.2	NM_004994	Homo sapiens matrix metallopeptidase 9 (gelatinase B; 92kDa gelatinase; 92kDa type IV collagenase) (MMP9); mRNA
Ssc.26328.1.S1_at	9345	0.0126489	0.5305	1.2408	2.0346	ITC.16275.2	CCR5	NM_000579.3	NM_000579	Homo sapiens chemokine (C-C motif) receptor 5 (CCR5); transcript variant A; mRNA
Ssc.11336.1.S1_at	1006	0.00432573	0.502	1.2116	2.03318	gb|BX924227.2|BX924227	-	-	-	MORE INFO AVAILABLE AT www.anexdb.org
Ssc.283.1.S1_at	10475	0.00786797	1.16	1.8694	2.03277	ITC.15051.2	KMO	NM_003679.3	NM_003679	Homo sapiens kynurenine 3-monooxygenase (kynurenine 3-hydroxylase) (KMO); mRNA
Ssc.5127.1.S1_at	13389	0.0170491	0.5353	1.2446	2.03257	ITC.30116.5	FBP1	NM_001127628.1	NM_001127628	Homo sapiens fructose-1;6-bisphosphatase 1 (FBP1); transcript variant 2; mRNA
Ssc.761.1.S1_at	14980	0.0350885	-0.8602	-1.5694	0.492038	ITC.59408.590	NR4A3	NM_173198.1	NM_173198	Homo sapiens nuclear receptor subfamily 4; group A; member 3 (NR4A3); transcript variant 2; mRNA
Ssc.12521.1.A1_at	1699	0.00310297	-0.08155	0.6275	2.03206	ITC.17719.1	AKAP13	NM_007200.3	NM_007200	Homo sapiens A kinase (PRKA) anchor protein 13 (AKAP13); transcript variant 2; mRNA
Ssc.3466.1.S1_at	12341	0.00175333	2.2774	2.9862	2.03155	ITC.59372.566	MAP2K2	NM_030662.3	NM_030662	Homo sapiens mitogen-activated protein kinase kinase 2 (MAP2K2); mRNA
Ssc.11671.1.A1_at	1216	0.0021895	1.3814	2.0897	2.03054	ITC.15053.11	DSC2	NM_004949.3	NM_004949	Homo sapiens desmocollin 2 (DSC2); transcript variant Dsc2b; mRNA
Ssc.27854.1.S1_at	10277	0.0185125	0.4379	1.1457	2.02952	ITC.59371.167	Rhbdf2	NM_172572.2	NM_172572	Mus musculus rhomboid 5 homolog 2 (Drosophila) (Rhbdf2); mRNA
Ssc.6249.1.S1_at	14082	0.00769211	0.4873	1.1949	2.02912	ITC.1.936	OCIAD1	NM_017830.2	NM_017830	Homo sapiens OCIA domain containing 1 (OCIAD1); transcript variant 1; mRNA
Ssc.6191.1.S1_at	14046	0.00744185	0.3019	1.0093	2.02871	ITC.31355.1	DTX3L	NM_138287.3	NM_138287	Homo sapiens deltex 3-like (Drosophila) (DTX3L); mRNA
Ssc.3393.2.A1_a_at	12292	0.00322533	0.3454	1.052	2.02709	ITC.30081.644	PHCA	NM_018367.5	NM_018367	Homo sapiens phytoceramidase; alkaline (PHCA); mRNA
Ssc.8031.1.A1_at	15282	0.0136218	1.4653	2.1719	2.02709	ITC.59405.4745	GPN2	NM_001031770.1	NM_001031770	Bos taurus GPN-loop GTPase 2 (GPN2); mRNA >gi|61554085|gb|BT021658.1| Bos taurus hypothetical protein FLJ10349 (FLJ10349); mRNA; complete cds
Ssc.16407.2.S1_at	3778	0.0021895	1.508	2.2145	2.02688	ITC.15132.2	MYO9B	NM_001130065.1	NM_001130065	Homo sapiens myosin IXB (MYO9B); transcript variant 2; mRNA
Ssc.7462.1.S1_at	14853	0.0024843	0.6985	1.4049	2.02668	ITC.59406.9	ATP6V1B2	NM_001693.3	NM_001693	Homo sapiens ATPase; H+ transporting; lysosomal 56/58kDa; V1 subunit B2 (ATP6V1B2); mRNA
Ssc.6240.1.A1_at	14078	0.0207214	-0.00622	-0.7124	0.493526	ITC.1799.1	LRRC46	NM_033413.2	NM_033413	Homo sapiens leucine rich repeat containing 46 (LRRC46); mRNA >gi|33877399|gb|BC010412.2| Homo sapiens leucine rich repeat containing 46; mRNA (cDNA clone MGC:16309 IMAGE:3836250); complete cds
Ssc.15332.1.S1_at	3124	0.0259722	0.09541	0.8011	2.02524	ITC.1.58	FAM46A	NM_017633.2	NM_017633	Homo sapiens family with sequence similarity 46; member A (FAM46A); mRNA
Ssc.13551.1.S1_at	2321	0.00063295	2.7054	1.9999	0.493862	ITC.7.158	TSPYL1	NM_003309.2	NM_003309	Homo sapiens TSPY-like 1 (TSPYL1); mRNA
Ssc.25867.1.S1_at	9084	0.0209392	-0.7711	-0.0658	2.02445	ITC.1396.1	POLR3GL	NM_032305.1	NM_032305	Homo sapiens polymerase (RNA) III (DNA directed) polypeptide G (32kD)-like (POLR3GL); mRNA >gi|13279316|gb|BC004355.1| Homo sapiens polymerase (RNA) III (DNA directed) polypeptide G (32kD)-like; mRNA (cDNA clone MGC:3200 IMAGE:3357827); complete cds
Ssc.5353.1.S1_at	13515	0.00330731	0.4619	1.167	2.02405	ITC.807.3	ZDHHC3	NM_001135179.1	NM_001135179	Homo sapiens zinc finger; DHHC-type containing 3 (ZDHHC3); transcript variant 1; mRNA
Ssc.2922.1.A1_a_at	10897	0.0120655	-0.3705	0.3345	2.02385	ITC.30080.1703	RNPC3	NM_017619.3	NM_017619	Homo sapiens RNA-binding region (RNP1; RRM) containing 3 (RNPC3); mRNA
Ssc.15114.1.S1_at	3020	0.00589406	-0.00857	0.6955	2.02197	ITC.59408.86	ASAP1	NM_018482.2	NM_018482	Homo sapiens ArfGAP with SH3 domain; ankyrin repeat and PH domain 1 (ASAP1); mRNA
Ssc.11572.2.A1_at	1157	0.0420383	-1.0492	-1.7531	0.494652	ITC.44056.764	HDAC3	NM_003883.3	NM_003883	Homo sapiens histone deacetylase 3 (HDAC3); mRNA
Ssc.27354.1.S1_at	10003	0.0239865	-0.9349	-0.2321	2.0194	ITC.1369.2	STXBP5	NM_001127715.1	NM_001127715	Homo sapiens syntaxin binding protein 5 (tomosyn) (STXBP5); transcript variant 2; mRNA
Ssc.13826.1.S1_at	2526	0.00155942	2.8212	3.5239	2.0192	ITC.15077.30	SORD2	XR_039732.1	XR_039732	PREDICTED: Homo sapiens misc_RNA (LOC653381); miscRNA
Ssc.26686.2.S1_at	9580	0.00993722	0.1585	-0.544	0.495345	ITC.4.358	RBM19	NM_016196.2	NM_016196	Homo sapiens RNA binding motif protein 19 (RBM19); mRNA
Ssc.6696.1.A1_at	14356	0.00164778	3.0052	3.707	2.01738	gnl|ti|1382790851	TXN	NM_003329.2	NM_003329	Homo sapiens thioredoxin (TXN); mRNA
Ssc.8476.1.A1_at	15589	0.00059586	1.2685	1.9696	2.01597	ITC.30087.562	OSBPL9	NM_024586.3	NM_024586	Homo sapiens oxysterol binding protein-like 9 (OSBPL9); transcript variant 6; mRNA
Ssc.13780.4.S1_x_at	2497	0.00622534	3.2856	3.9862	2.01496	gnl|ti|1377336388	LOC652614	XM_942149.1	XM_942149	PREDICTED: Homo sapiens similar to MHC class I antigen (LOC652614); mRNA
Ssc.16669.1.S1_at	3946	0.0108103	0.5242	1.2248	2.01496	ITC.59371.990	Rabgap1l	NM_001038621.2	NM_001038621	Mus musculus RAB GTPase activating protein 1-like (Rabgap1l); transcript variant 2; mRNA
Ssc.7204.1.A1_at	14685	0.00311432	3.7216	3.0211	0.496337	ITC.30096.14	HAGH	NM_005326.4	NM_005326	Homo sapiens hydroxyacylglutathione hydrolase (HAGH); transcript variant 1; mRNA
Ssc.16214.1.A1_x_at	3673	0.0276112	-0.5589	-1.2593	0.496387	ITC.15076.5	LOC730415	XM_001720843.1	XM_001720843	PREDICTED: Homo sapiens hypothetical LOC730415; transcript variant 3 (LOC730415); mRNA
Ssc.7197.1.A1_at	14679	0.00777464	1.0373	1.7374	2.01395	ITC.15046.36	CTPS2	NM_175859.1	NM_175859	Homo sapiens CTP synthase II (CTPS2); transcript variant 2; mRNA
Ssc.27284.1.S1_at	9951	0.0381153	-0.9069	-1.6069	0.496585	ITC.46164.1	SRGAP1	NM_020762.1	NM_020762	Homo sapiens SLIT-ROBO Rho GTPase activating protein 1 (SRGAP1); mRNA >gi|31753110|gb|BC053903.1| Homo sapiens SLIT-ROBO Rho GTPase activating protein 1; mRNA (cDNA clone MGC:61613 IMAGE:6526787); complete cds
Ssc.670.1.S1_at	14361	0.045085	3.7777	4.4772	2.01275	ITC.30121.114	LYZ	NM_000239.2	NM_000239	Homo sapiens lysozyme (renal amyloidosis) (LYZ); mRNA
Ssc.5440.1.A1_at	13577	0.0204502	1.3814	2.0803	2.01154	ITC.59371.1592	PJA2	NM_014819.4	NM_014819	Homo sapiens praja 2; RING-H2 motif containing (PJA2); mRNA
Ssc.4729.1.S1_at	13117	0.0475187	-0.6688	-1.3675	0.497231	ITC.59372.57	GLS2	NM_013267.2	NM_013267	Homo sapiens glutaminase 2 (liver; mitochondrial) (GLS2); nuclear gene encoding mitochondrial protein; mRNA
Ssc.4047.2.S1_at	12680	0.00301603	1.2021	1.9007	2.01094	ITC.30082.733	CAPZA2	NM_006136.2	NM_006136	Homo sapiens capping protein (actin filament) muscle Z-line; alpha 2 (CAPZA2); mRNA
Ssc.7146.1.A1_at	14642	0.00514383	-0.1673	0.5311	2.01053	ITC.30294.2	ABCA1	NM_005502.2	NM_005502	Homo sapiens ATP-binding cassette; sub-family A (ABC1); member 1 (ABCA1); mRNA
Ssc.18574.2.S1_at	5098	0.00726315	0.5352	1.233	2.00933	ITC.59382.78	CUGBP2	NM_001025077.2	NM_001025077	Homo sapiens CUG triplet repeat; RNA binding protein 2 (CUGBP2); transcript variant 3; mRNA
Ssc.18913.1.S1_at	5320	0.00330731	4.2182	3.5212	0.498077	ITC.15163.1	MAL	NM_022438.1	NM_022438	Homo sapiens mal; T-cell differentiation protein (MAL); transcript variant b; mRNA
Ssc.20974.1.A1_at	6346	0.00150342	1.0099	1.7069	2.00772	ITC.59405.239	GNS	NM_002076.3	NM_002076	Homo sapiens glucosamine (N-acetyl)-6-sulfatase (GNS); mRNA
Ssc.17560.1.S1_at	4441	0.017328	-1.1306	-0.4348	2.00531	ITC.30079.735	GPR177	NM_024911.4	NM_024911	Homo sapiens G protein-coupled receptor 177 (GPR177); transcript variant 1; mRNA
Ssc.9134.1.A1_at	16007	0.00335394	0.4293	1.1249	2.00491	ITC.30126.19	AFTPH	NM_001002243.1	NM_001002243	Homo sapiens aftiphilin (AFTPH); transcript variant 3; mRNA
Ssc.5729.2.S1_at	13760	0.00145907	-0.0925	0.6025	2.00371	ITC.59374.1002	PHKA2	NM_000292.2	NM_000292	Homo sapiens phosphorylase kinase; alpha 2 (liver) (PHKA2); mRNA
Ssc.25070.1.A1_at	8723	0.00608806	-0.03725	0.6569	2.00201	ITC.59405.261	GPN2	NM_001031770.1	NM_001031770	Bos taurus GPN-loop GTPase 2 (GPN2); mRNA >gi|61554085|gb|BT021658.1| Bos taurus hypothetical protein FLJ10349 (FLJ10349); mRNA; complete cds
Ssc.11698.1.A1_at	1237	0.00911495	1.3464	2.0401	2.00111	ITC.30093.77	ST8SIA4	NM_005668.4	NM_005668	Homo sapiens ST8 alpha-N-acetyl-neuraminide alpha-2;8-sialyltransferase 4 (ST8SIA4); transcript variant 1; mRNA
Ssc.28560.1.A1_at	10619	0.0246944	-0.3205	-1.0138	0.499924	ITC.44808.2	LOC100157894	XM_001927107.1	XM_001927107	PREDICTED: Sus scrofa similar to NAD(P) dependent steroid dehydrogenase-like (LOC100157894); mRNA
Ssc.4175.1.A1_at	12770	0.0338417	-0.07747	-0.7706	0.500009	ITC.15044.272	SELI	NM_033505.2	NM_033505	Homo sapiens selenoprotein I (SELI); mRNA
Ssc.9380.1.S1_at	16151	0.00881425	0.2634	0.9565	1.99991	ITC.30089.7	GADD45B	NM_015675.2	NM_015675	Homo sapiens growth arrest and DNA-damage-inducible; beta (GADD45B); mRNA
Ssc.13771.1.S1_at	2480	0.00328944	0.9545	1.6472	1.99911	ITC.59388.771	NIP30	NM_024946.2	NM_024946	Homo sapiens NEFA-interacting nuclear protein NIP30 (NIP30); mRNA
Ssc.16047.2.S1_at	3550	0.00154354	0.9749	1.6674	1.99871	ITC.1.480	STAT5B	NM_012448.3	NM_012448	Homo sapiens signal transducer and activator of transcription 5B (STAT5B); mRNA
Ssc.20945.1.S1_at	6329	0.00458388	1.6066	2.299	1.99851	ITC.1348.2	BAZ2A	NM_013449.3	NM_013449	Homo sapiens bromodomain adjacent to zinc finger domain; 2A (BAZ2A); mRNA
Ssc.6525.1.S1_at	14241	0.0012191	2.3703	3.0622	1.99751	ITC.4.382	PPP1R12A	NM_002480.1	NM_002480	Homo sapiens protein phosphatase 1; regulatory (inhibitor) subunit 12A (PPP1R12A); mRNA >gi|2443337|dbj|D87930.1| Homo sapiens mRNA for myosin phosphatase target subunit 1 (MYPT1)
Ssc.10048.1.S1_at	150	0.00283367	1.1437	1.8342	1.99471	ITC.59405.4186	DNAJC25	NM_001015882.2	NM_001015882	Homo sapiens DnaJ (Hsp40) homolog; subfamily C ; member 25 (DNAJC25); mRNA
Ssc.16932.1.S1_at	4107	0.00390052	0.6336	1.3241	1.99471	ITC.59392.2258	B3GNT3	NM_001098473.1	NM_001098473	Bos taurus UDP-GlcNAc:betaGal beta-1;3-N-acetylglucosaminyltransferase 3 (B3GNT3); mRNA >gi|134024709|gb|BC134623.1| Bos taurus UDP-GlcNAc:betaGal beta-1;3-N-acetylglucosaminyltransferase 3; mRNA (cDNA clone MGC:151528 IMAGE:8099261); complete cds
Ssc.30881.1.A1_at	11910	0.0157125	0.1592	-0.5309	0.501526	ITC.4.427	C5orf42	NM_023073.2	NM_023073	Homo sapiens chromosome 5 open reading frame 42 (C5orf42); mRNA
Ssc.4490.1.A1_at	12974	0.00239762	2.5298	3.2198	1.99372	ITC.59388.1143	CCPG1	NM_020739.2	NM_020739	Homo sapiens cell cycle progression 1 (CCPG1); transcript variant 2; mRNA
Ssc.9770.1.A1_at	16398	0.00363248	0.4607	1.1503	1.99292	ITC.44070.79	SEC23B	NM_032985.4	NM_032985	Homo sapiens Sec23 homolog B (S. cerevisiae) (SEC23B); transcript variant 2; mRNA
Ssc.17203.2.S1_at	4248	0.00615885	0.1756	0.8651	1.99272	gnl|ti|1382501674	CTSS	NM_004079.3	NM_004079	Homo sapiens cathepsin S (CTSS); mRNA
Ssc.2354.1.S1_at	7738	0.0368373	-0.8124	-0.1231	1.99232	ITC.15048.273	GPR160	NM_014373.2	NM_014373	Homo sapiens G protein-coupled receptor 160 (GPR160); mRNA
Ssc.7652.1.A1_at	15006	0.00094723	2.5404	3.2294	1.99172	ITC.30079.1238	PTEN	NM_000314.4	NM_000314	Homo sapiens phosphatase and tensin homolog (PTEN); mRNA
Ssc.11109.1.S1_at	832	0.0139203	2.2602	2.9475	1.98834	ITC.30199.2	PIK3CG	NM_002649.2	NM_002649	Homo sapiens phosphoinositide-3-kinase; catalytic; gamma polypeptide (PIK3CG); mRNA
Ssc.30801.1.A1_at	11856	0.0256387	0.09037	0.7771	1.98721	ITC.59401.1269	UGP2	NM_001001521.1	NM_001001521	Homo sapiens UDP-glucose pyrophosphorylase 2 (UGP2); transcript variant 2; mRNA
Ssc.20874.3.A1_at	6299	0.00542009	-0.01186	0.6747	1.98687	ITC.30089.17	ACTR1A	NM_005736.3	NM_005736	Homo sapiens ARP1 actin-related protein 1 homolog A; centractin alpha (yeast) (ACTR1A); mRNA
Ssc.21343.1.S1_at	6569	0.018273	-0.5968	-1.2833	0.503335	gb|AF038601.1|AF038601	-	-	-	MORE INFO AVAILABLE AT www.anexdb.org
Ssc.2375.1.S1_at	7779	0.00727972	2.1175	2.8038	1.98635	ITC.15047.80	GPI	NM_000175.2	NM_000175	Homo sapiens glucose phosphate isomerase (GPI); mRNA
Ssc.16705.1.S1_at	3976	0.0318014	0.1673	-0.5186	0.503637	ITC.15045.236	NES	NM_006617.1	NM_006617	Homo sapiens nestin (NES); mRNA
Ssc.2609.1.S1_at	9189	0.00307219	1.969	1.2832	0.503687	ITC.44078.8	TNNI1	NM_003281.3	NM_003281	Homo sapiens troponin I type 1 (skeletal; slow) (TNNI1); mRNA
Ssc.9726.1.A1_at	16363	0.0116858	0.2945	0.98	1.98476	ITC.28.4	DRAM	NM_018370.2	NM_018370	Homo sapiens damage-regulated autophagy modulator (DRAM); mRNA
Ssc.30658.1.A1_at	11734	0.0156114	0.8139	1.499	1.98397	ITC.30089.307	Fbxl14	NM_133940.2	NM_133940	Mus musculus F-box and leucine-rich repeat protein 14 (Fbxl14); mRNA
Ssc.18798.1.A1_at	5242	0.00043272	0.0783	0.7631	1.98338	ITC.59388.713	SLC10A3	NM_019848.2	NM_019848	Homo sapiens solute carrier family 10 (sodium/bile acid cotransporter family); member 3 (SLC10A3); mRNA
Ssc.16614.1.A1_at	3905	0.00201482	1.119	1.8037	1.98318	ITC.4.589	PPP1R12A	NM_002480.1	NM_002480	Homo sapiens protein phosphatase 1; regulatory (inhibitor) subunit 12A (PPP1R12A); mRNA >gi|2443337|dbj|D87930.1| Homo sapiens mRNA for myosin phosphatase target subunit 1 (MYPT1)
Ssc.17005.1.A1_at	4166	0.00778149	1.1149	1.7992	1.98238	ITC.15045.94	ARRDC4	NM_183376.2	NM_183376	Homo sapiens arrestin domain containing 4 (ARRDC4); mRNA
Ssc.15703.1.S1_at	3316	0.0009471	1.7983	2.4825	1.98219	ITC.59405.316	RELA	NM_021975.2	NM_021975	Homo sapiens v-rel reticuloendotheliosis viral oncogene homolog A (avian) (RELA); mRNA
Ssc.9746.1.S1_a_at	16380	0.00914244	0.4211	1.1052	1.98199	ITC.30084.349	CSNK1D	NM_139062.1	NM_139062	Homo sapiens casein kinase 1; delta (CSNK1D); transcript variant 2; mRNA >gi|16041785|gb|BC015775.1| Homo sapiens casein kinase 1; delta; mRNA (cDNA clone MGC:23540 IMAGE:4849869); complete cds
Ssc.1967.1.A1_at	5876	0.00169476	2.5767	1.893	0.504746	gnl|ti|1380917237	TUBA1B	NM_006082.2	NM_006082	Homo sapiens tubulin; alpha 1b (TUBA1B); mRNA
Ssc.9406.1.A1_at	16173	0.00823593	0.6935	1.3769	1.9806	ITC.9.7	LYPLA1	NM_006330.2	NM_006330	Homo sapiens lysophospholipase I (LYPLA1); mRNA
Ssc.2217.2.S1_at	7138	0.0103257	1.6479	2.3301	1.97823	ITC.21.37	MAPKAPK2	NM_032960.2	NM_032960	Homo sapiens mitogen-activated protein kinase-activated protein kinase 2 (MAPKAPK2); transcript variant 2; mRNA
Ssc.1272.1.A1_at	1796	0.0101011	0.681	-0.00101	0.5056	ITC.16780.1	KEL	NM_000420.2	NM_000420	Homo sapiens Kell blood group; metallo-endopeptidase (KEL); mRNA
Ssc.7769.2.S1_at	15096	0.0068527	1.6369	2.3187	1.97743	ITC.59377.172	LPGAT1	NM_014873.2	NM_014873	Homo sapiens lysophosphatidylglycerol acyltransferase 1 (LPGAT1); mRNA
Ssc.24979.1.S1_at	8659	0.00502222	1.4412	2.1229	1.97724	ITC.30079.713	ARPC4	NM_001024960.1	NM_001024960	Homo sapiens actin related protein 2/3 complex; subunit 4; 20kDa (ARPC4); transcript variant 3; mRNA
Ssc.24513.1.S1_at	8346	0.00554473	2.5471	3.2281	1.97585	ITC.30531.1	TET2	NM_001127208.1	NM_001127208	Homo sapiens tet oncogene family member 2 (TET2); transcript variant 1; mRNA
Ssc.21845.2.S1_at	6882	0.0149841	0.2173	0.8983	1.97585	ITC.59377.605	GTPBP10	NM_033107.2	NM_033107	Homo sapiens GTP-binding protein 10 (putative) (GTPBP10); transcript variant 2; mRNA
Ssc.11079.1.A1_at	800	0.00981609	1.9937	2.6746	1.97566	gnl|ti|1374463036	RNASE4	NM_194431.1	NM_194431	Homo sapiens ribonuclease; RNase A family; 4 (RNASE4); transcript variant 3; mRNA
Ssc.7024.1.A1_at	14572	0.0036029	0.7693	1.4501	1.97546	ITC.30080.1127	ARHGAP26	NM_015071.4	NM_015071	Homo sapiens Rho GTPase activating protein 26 (ARHGAP26); transcript variant 1; mRNA
Ssc.22051.1.A1_at	7045	0.0498313	-0.2386	0.442	1.97506	ITC.59386.1672	NSF	NM_006178.2	NM_006178	Homo sapiens N-ethylmaleimide-sensitive factor (NSF); mRNA
Ssc.6830.1.A1_at	14443	0.00849448	2.1949	2.8751	1.97427	ITC.15044.299	PSMA1	NM_002786.2	NM_002786	Homo sapiens proteasome (prosome; macropain) subunit; alpha type; 1 (PSMA1); transcript variant 2; mRNA
Ssc.9774.1.A1_at	16401	0.00988165	1.2563	1.9365	1.97427	ITC.20936.1	TRPS1	NM_014112.2	NM_014112	Homo sapiens trichorhinophalangeal syndrome I (TRPS1); mRNA
Ssc.24969.1.S1_at	8647	0.010295	-0.6398	0.04021	1.9739	ITC.30097.117	KRCC1	NM_016618.1	NM_016618	Homo sapiens lysine-rich coiled-coil 1 (KRCC1); mRNA >gi|7582277|gb|AF208845.1|AF208845 Homo sapiens BM-003 mRNA; complete cds
Ssc.20060.1.A1_at	6016	0.00502628	2.3784	3.0582	1.97348	ITC.44057.885	TRIP12	NM_004238.1	NM_004238	Homo sapiens thyroid hormone receptor interactor 12 (TRIP12); mRNA >gi|460710|dbj|D28476.1|HUMKG1C Homo sapiens KIAA0045 mRNA; partial cds
Ssc.26340.1.S1_at	9355	0.0414983	-0.4145	0.2652	1.97329	ITC.15046.347	MED27	NM_004269.2	NM_004269	Homo sapiens mediator complex subunit 27 (MED27); mRNA
Ssc.1801.1.A1_at	4688	0.00658742	1.4375	2.117	1.97289	ITC.14.100	FNBP1	NM_015033.2	NM_015033	Homo sapiens formin binding protein 1 (FNBP1); mRNA
Ssc.53.1.S1_at	13486	0.00593857	3.7309	4.41	1.9721	gnl|ti|480379108	OSTF1	NM_012383.4	NM_012383	Homo sapiens osteoclast stimulating factor 1 (OSTF1); mRNA
Ssc.19377.2.S1_at	5642	0.0297376	-0.314	0.365	1.9719	ITC.46155.1	CRTC3	NM_022769.3	NM_022769	Homo sapiens CREB regulated transcription coactivator 3 (CRTC3); transcript variant 1; mRNA
Ssc.6805.1.A1_at	14427	0.00659129	0.4548	1.1335	1.97131	ITC.15053.83	RBMS1	NM_016839.2	NM_016839	Homo sapiens RNA binding motif; single stranded interacting protein 1 (RBMS1); transcript variant 2; mRNA
Ssc.3458.3.A1_a_at	12335	0.0066488	1.2236	1.9021	1.97092	ITC.13.129	ACSL5	NM_203380.1	NM_203380	Homo sapiens acyl-CoA synthetase long-chain family member 5 (ACSL5); transcript variant 3; mRNA
Ssc.2455.1.S1_at	8367	0.0343087	0.3745	-0.3039	0.507428	ITC.30082.853	PUNC	NM_004884.3	NM_004884	Homo sapiens putative neuronal cell adhesion molecule (PUNC); mRNA
Ssc.3709.1.S1_at	12480	0.0024049	1.0685	1.7469	1.97072	ITC.59373.1060	MRPL10	NM_145255.2	NM_145255	Homo sapiens mitochondrial ribosomal protein L10 (MRPL10); nuclear gene encoding mitochondrial protein; mRNA
Ssc.6767.1.S1_at	14404	0.00409596	2.3869	3.0646	1.96934	ITC.15060.87	SELT	NM_016275.3	NM_016275	Homo sapiens selenoprotein T (SELT); mRNA
Ssc.26594.1.S1_at	9523	0.00473326	-0.1089	-0.7864	0.507885	ITC.6.696	C6orf108	NM_006443.2	NM_006443	Homo sapiens chromosome 6 open reading frame 108 (C6orf108); transcript variant 1; mRNA
Ssc.6139.1.S1_a_at	14007	0.00697397	0.9584	1.6359	1.96895	ITC.15109.3	WARS	NM_173701.1	NM_173701	Homo sapiens tryptophanyl-tRNA synthetase (WARS); transcript variant 2; mRNA
Ssc.29168.1.A1_at	10863	0.00560817	-0.4074	0.2699	1.96856	ITC.16556.2	PLA2G4A	NM_024420.2	NM_024420	Homo sapiens phospholipase A2; group IVA (cytosolic; calcium-dependent) (PLA2G4A); mRNA
Ssc.7861.1.A1_at	15161	0.0230061	-0.0343	0.6429	1.96836	ITC.44059.171	MAP2K1	NM_002755.3	NM_002755	Homo sapiens mitogen-activated protein kinase kinase 1 (MAP2K1); mRNA
Ssc.21216.2.A1_a_at	6489	0.00697397	1.3331	2.01	1.96777	ITC.44910.1	PSMB3	NM_002795.2	NM_002795	Homo sapiens proteasome (prosome; macropain) subunit; beta type; 3 (PSMB3); mRNA
Ssc.4188.1.S1_at	12781	0.0024049	0.8599	1.5363	1.96678	ITC.59372.308	HM13	NM_030789.2	NM_030789	Homo sapiens histocompatibility (minor) 13 (HM13); transcript variant 1; mRNA
Ssc.26387.1.S1_at	9392	0.0105577	1.2416	1.9179	1.96659	ITC.30093.74	ARID3A	NM_005224.2	NM_005224	Homo sapiens AT rich interactive domain 3A (BRIGHT-like) (ARID3A); mRNA
Ssc.12114.1.S1_a_at	1484	0.0107411	1.6721	2.3483	1.96639	ITC.25.32	CAPN1	NM_005186.2	NM_005186	Homo sapiens calpain 1; (mu/I) large subunit (CAPN1); mRNA >gi|29663|emb|X04366.1|HSCANPR Human mRNA for calcium activated neutral protease large subunit (muCANP; calpain; EC 3.4.22.17)
Ssc.1717.1.S1_at	4233	0.0116921	1.162	1.8378	1.9656	ITC.1.1	HSPA5	NM_005347.3	NM_005347	Homo sapiens heat shock 70kDa protein 5 (glucose-regulated protein; 78kDa) (HSPA5); mRNA
Ssc.6696.1.S1_at	14357	0.00155539	0.1845	0.8598	1.96462	gnl|ti|1382794882	TXN	NM_003329.2	NM_003329	Homo sapiens thioredoxin (TXN); mRNA
Ssc.11156.1.S1_at	871	0.00204062	2.211	2.8852	1.96246	gnl|ti|1380727588	-	-	-	MORE INFO AVAILABLE AT www.anexdb.org
Ssc.26009.1.S1_at	9140	0.0278352	2.543	3.2172	1.96246	ITC.14.198	LOC100156227	XM_001929567.1	XM_001929567	PREDICTED: Sus scrofa similar to Uncharacterized protein C6orf89 homolog (LOC100156227); mRNA
Ssc.13473.1.A1_at	2272	0.020665	0.9741	1.6474	1.9607	ITC.45114.2	UGCG	NM_003358.1	NM_003358	Homo sapiens UDP-glucose ceramide glucosyltransferase (UGCG); mRNA >gi|1350551|dbj|D50840.1|HUMCGA Homo sapiens mRNA for ceramide glucosyltransferase; complete cds
Ssc.17203.1.A1_at	4247	0.00809897	3.3932	4.0661	1.95991	gnl|ti|1382501674	CTSS	NM_004079.3	NM_004079	Homo sapiens cathepsin S (CTSS); mRNA
Ssc.3752.1.A1_at	12507	0.00109013	2.8028	2.1307	0.510635	ITC.44056.776	KIAA1191	NM_020444.3	NM_020444	Homo sapiens KIAA1191 (KIAA1191); transcript variant 1; mRNA
Ssc.2922.2.A1_at	10898	0.00975207	-0.3895	0.2826	1.95835	ITC.30080.580	RNPC3	NM_017619.3	NM_017619	Homo sapiens RNA-binding region (RNP1; RRM) containing 3 (RNPC3); mRNA
Ssc.22450.2.A1_at	7332	0.00421336	3.7362	3.0645	0.510839	gnl|ti|1380351894	UBE2O	NM_022066.3	NM_022066	Homo sapiens ubiquitin-conjugating enzyme E2O (UBE2O); mRNA
Ssc.3163.1.S1_at	12164	0.0068011	1.3398	2.0113	1.95717	ITC.59384.70	TWF2	NM_007284.3	NM_007284	Homo sapiens twinfilin; actin-binding protein; homolog 2 (Drosophila) (TWF2); mRNA
Ssc.12546.1.A1_at	1713	0.00505333	1.0559	1.7272	1.95678	ITC.18.10	LONP2	NM_031490.2	NM_031490	Homo sapiens lon peptidase 2; peroxisomal (LONP2); mRNA >gi|28804186|emb|AJ548761.1|HSA548761 Homo sapiens mRNA for for peroxisomal lon protease (LONP gene)
Ssc.15868.1.A1_at	3437	0.0146346	-0.7929	-1.4624	0.511964	ITC.15062.3	OCLN	NM_002538.2	NM_002538	Homo sapiens occludin (OCLN); mRNA
Ssc.7247.1.S1_at	14718	0.00429781	2.3813	3.05	1.9517	ITC.15054.6	RAC1	NM_006908.4	NM_006908	Homo sapiens ras-related C3 botulinum toxin substrate 1 (rho family; small GTP binding protein Rac1) (RAC1); transcript variant Rac1; mRNA
Ssc.1046.1.A1_at	369	0.0112474	-0.6796	-0.01218	1.9492	ITC.30080.549	UHRF1BP1L	NM_015054.1	NM_015054	Homo sapiens UHRF1 binding protein 1-like (UHRF1BP1L); transcript variant 1; mRNA
Ssc.15932.1.S1_at	3485	0.0374413	-0.2891	-0.9565	0.513041	gnl|ti|1374518006	ITGAV	NM_002210.2	NM_002210	Homo sapiens integrin; alpha V (vitronectin receptor; alpha polypeptide; antigen CD51) (ITGAV); mRNA
Ssc.16537.1.S1_at	3865	0.0113331	0.92	1.5874	1.94916	ITC.59408.264	PACSIN2	NM_007229.2	NM_007229	Homo sapiens protein kinase C and casein kinase substrate in neurons 2 (PACSIN2); mRNA >gi|33870534|gb|BC008037.2| Homo sapiens protein kinase C and casein kinase substrate in neurons 2; mRNA (cDNA clone MGC:1214 IMAGE:2967052); complete cds
Ssc.8536.1.A1_at	15625	0.00300837	1.0917	1.7589	1.94877	ITC.30084.648	ZFAND5	NM_001102421.1	NM_001102421	Homo sapiens zinc finger; AN1-type domain 5 (ZFAND5); transcript variant b; mRNA
Ssc.22476.1.A1_at	7350	0.00583092	-0.4006	0.2665	1.94858	ITC.5.982	TXNDC16	NM_020784.1	NM_020784	Homo sapiens thioredoxin domain containing 16 (TXNDC16); mRNA >gi|20521893|dbj|AB037765.2| Homo sapiens mRNA for KIAA1344 protein; partial cds
Ssc.11746.1.A1_at	1268	0.026514	-0.5336	0.1316	1.94488	ITC.30479.2	MST150	NM_032947.3	NM_032947	Homo sapiens MSTP150 (MST150); mRNA
Ssc.1067.1.S1_at	504	0.00228027	3.0824	3.7472	1.9441	gnl|ti|1380353275	PSMB2	NM_002794.3	NM_002794	Homo sapiens proteasome (prosome; macropain) subunit; beta type; 2 (PSMB2); mRNA
Ssc.4811.1.S1_at	13159	0.00815151	-0.2843	0.3804	1.94391	ITC.30096.60	NECAP1	NM_015509.3	NM_015509	Homo sapiens NECAP endocytosis associated 1 (NECAP1); transcript variant 1; mRNA
Ssc.13418.1.A1_at	2230	0.00211134	1.2031	1.8673	1.94294	ITC.15050.120	MAPKSP1	NM_021970.3	NM_021970	Homo sapiens MAPK scaffold protein 1 (MAPKSP1); transcript variant 1; mRNA
Ssc.2768.3.S1_at	10229	0.0181541	-0.00109	0.6627	1.94214	ITC.59405.1442	PAFAH2	NM_000437.3	NM_000437	Homo sapiens platelet-activating factor acetylhydrolase 2; 40kDa (PAFAH2); mRNA
Ssc.20621.1.S1_at	6227	0.00698052	1.2469	1.9105	1.94177	ITC.30079.979	VPS26B	NM_052875.3	NM_052875	Homo sapiens vacuolar protein sorting 26 homolog B (S. pombe) (VPS26B); mRNA
Ssc.15883.1.A1_at	3449	0.0225247	1.2843	0.6212	0.515252	gb|DY408833.1|DY408833	-	-	-	MORE INFO AVAILABLE AT www.anexdb.org
Ssc.15501.1.S1_at	3203	0.0189564	-0.06212	0.6006	1.94006	ITC.45200.1	SGK3	NM_013257.3	NM_013257	Homo sapiens serum/glucocorticoid regulated kinase family; member 3 (SGK3); transcript variant 1; mRNA
Ssc.16549.1.S1_at	3873	0.00310165	3.0151	3.6778	1.94002	ITC.1.917	LAMP1	NM_005561.3	NM_005561	Homo sapiens lysosomal-associated membrane protein 1 (LAMP1); mRNA
Ssc.19239.1.S1_at	5527	0.0138936	0.07351	-0.5884	0.515865	ITC.17430.1	GPD1	NM_005276.2	NM_005276	Homo sapiens glycerol-3-phosphate dehydrogenase 1 (soluble) (GPD1); mRNA >gi|21594876|gb|BC032234.1| Homo sapiens glycerol-3-phosphate dehydrogenase 1 (soluble); mRNA (cDNA clone MGC:34464 IMAGE:5229925); complete cds
Ssc.16056.1.A1_at	3558	0.0228582	-0.6845	-1.3461	0.516025	ITC.30718.1	GPD2	NM_000408.3	NM_000408	Homo sapiens glycerol-3-phosphate dehydrogenase 2 (mitochondrial) (GPD2); nuclear gene encoding mitochondrial protein; transcript variant 2; mRNA
Ssc.24240.1.A1_a_at	8136	0.0426894	0.4282	-0.2329	0.516283	ITC.30082.359	TOMM34	XM_865451.2	XM_865451	PREDICTED: Bos taurus similar to translocase of outer mitochondrial membrane 34; transcript variant 3 (TOMM34); mRNA
Ssc.18528.2.A1_at	5063	0.0012191	1.6672	2.3281	1.93653	ITC.30079.48	MFSD1	NM_022736.1	NM_022736	Homo sapiens major facilitator superfamily domain containing 1 (MFSD1); mRNA >gi|10436537|dbj|AK024215.1| Homo sapiens cDNA FLJ14153 fis; clone NT2RM1000092; weakly similar to MULTIDRUG RESISTANCE PROTEIN 2
Ssc.3542.1.S1_at	12376	0.00598185	0.8337	1.4946	1.93653	ITC.5.1875	RPS19BP1	NM_194326.2	NM_194326	Homo sapiens ribosomal protein S19 binding protein 1 (RPS19BP1); mRNA >gi|22902219|gb|BC037573.1| Homo sapiens ribosomal protein S19 binding protein 1; mRNA (cDNA clone MGC:45448 IMAGE:5399759); complete cds
Ssc.16250.1.S1_at	3691	0.0396747	0.1808	0.8416	1.93634	ITC.59374.47	IL1RN	NM_173843.1	NM_173843	Homo sapiens interleukin 1 receptor antagonist (IL1RN); transcript variant 4; mRNA
Ssc.9544.1.S1_at	16264	0.00503961	1.4478	2.1071	1.93344	ITC.30088.134	CFLAR	NM_001127183.1	NM_001127183	Homo sapiens CASP8 and FADD-like apoptosis regulator (CFLAR); transcript variant 2; mRNA
Ssc.20312.1.S1_a_at	6111	0.0295827	-1.2548	-0.5961	1.93228	ITC.44056.1449	HSPB11	NM_016126.2	NM_016126	Homo sapiens heat shock protein family B (small); member 11 (HSPB11); mRNA
Ssc.20915.1.S1_at	6317	0.00676616	2.8537	3.512	1.93151	gnl|ti|1374658809	PSMA2	NM_002787.4	NM_002787	Homo sapiens proteasome (prosome; macropain) subunit; alpha type; 2 (PSMA2); mRNA
Ssc.15352.1.S1_at	3129	0.0024049	2.6251	1.9668	0.517731	ITC.30085.201	FAM117A	NM_030802.2	NM_030802	Homo sapiens family with sequence similarity 117; member A (FAM117A); mRNA >gi|22902370|gb|BC037572.1| Homo sapiens family with sequence similarity 117; member A; mRNA (cDNA clone MGC:44930 IMAGE:5526752); complete cds
Ssc.28453.1.A1_at	10563	0.0434291	-0.6623	-0.00527	1.92905	ITC.30079.2061	CCDC61	NM_001080402.1	NM_001080402	Homo sapiens coiled-coil domain containing 61 (CCDC61); mRNA
Ssc.15484.1.S1_at	3193	0.0348782	0.2749	0.9315	1.92823	ITC.59371.405	IL10RB	NM_000628.3	NM_000628	Homo sapiens interleukin 10 receptor; beta (IL10RB); mRNA
Ssc.2976.1.S1_at	11211	0.00033789	-0.2862	-0.9428	0.518612	ITC.4.801	HAND1	NM_004821.2	NM_004821	Homo sapiens heart and neural crest derivatives expressed 1 (HAND1); mRNA
Ssc.9637.1.S2_at	16314	0.00083909	2.1033	2.7597	1.92784	ITC.30108.4	GLUL	NM_001033044.1	NM_001033044	Homo sapiens glutamate-ammonia ligase (glutamine synthetase) (GLUL); transcript variant 2; mRNA
Ssc.7224.1.A1_at	14702	0.0120655	1.5083	2.1644	1.92726	ITC.30080.1291	LBA1	NM_014831.1	NM_014831	Homo sapiens lupus brain antigen 1 (LBA1); mRNA
Ssc.15941.1.S1_x_at	3491	0.0212271	1.8843	1.2284	0.518975	ITC.44056.2370	LOC652494	XM_001719484.1	XM_001719484	PREDICTED: Homo sapiens similar to hCG2042717 (LOC652494); mRNA
Ssc.26607.1.A1_at	9532	0.0119229	1.057	1.7124	1.92591	ITC.59401.722	LRRFIP1	NM_001137553.1	NM_001137553	Homo sapiens leucine rich repeat (in FLII) interacting protein 1 (LRRFIP1); transcript variant 5; mRNA
Ssc.9402.1.A1_at	16169	0.0335254	-0.6439	-1.2992	0.519286	ITC.15046.331	ARHGEF10	NM_014629.2	NM_014629	Homo sapiens Rho guanine nucleotide exchange factor (GEF) 10 (ARHGEF10); mRNA
Ssc.10393.2.A1_at	343	0.00136873	3.4746	2.8199	0.519598	ITC.44795.2	MKRN1	NM_013446.2	NM_013446	Homo sapiens makorin ring finger protein 1 (MKRN1); mRNA >gi|19684159|gb|BC025955.1| Homo sapiens makorin ring finger protein 1; mRNA (cDNA clone MGC:39197 IMAGE:4869484); complete cds
Ssc.6054.1.S1_a_at	13959	0.00448095	0.7604	1.4151	1.92457	gb|CV870263.1|CV870263	-	-	-	MORE INFO AVAILABLE AT www.anexdb.org
Ssc.23301.1.S1_at	7635	0.00287292	0.4583	1.1129	1.92437	ITC.30079.861	SLC39A1	NM_014437.3	NM_014437	Homo sapiens solute carrier family 39 (zinc transporter); member 1 (SLC39A1); mRNA >gi|33991357|gb|BC014303.2| Homo sapiens solute carrier family 39 (zinc transporter); member 1; mRNA (cDNA clone MGC:16418 IMAGE:3942586); complete cds
Ssc.8137.1.A1_at	15350	0.00347995	4.8852	4.231	0.519858	ITC.9.179	STRADB	NM_018571.5	NM_018571	Homo sapiens STE20-related kinase adaptor beta (STRADB); mRNA
Ssc.18173.1.S1_at	4795	0.0154393	1.787	2.441	1.92322	ITC.59388.2502	RNF181	NM_016494.3	NM_016494	Homo sapiens ring finger protein 181 (RNF181); mRNA
Ssc.5280.1.A1_at	13474	0.00435321	1.0358	1.6895	1.92264	ITC.1.586	LIMD2	NM_030576.3	NM_030576	Homo sapiens LIM domain containing 2 (LIMD2); mRNA
Ssc.1770.1.S1_at	4486	0.00772215	0.4042	-0.2492	0.520274	ITC.25.65	YIPF2	NM_024029.3	NM_024029	Homo sapiens Yip1 domain family; member 2 (YIPF2); mRNA >gi|33877901|gb|BC013014.2| Homo sapiens Yip1 domain family; member 2; mRNA (cDNA clone MGC:4456 IMAGE:2960233); complete cds
Ssc.15421.2.S1_at	3164	0.00975207	0.7104	1.3637	1.92187	ITC.59401.642	C20orf43	NM_016407.3	NM_016407	Homo sapiens chromosome 20 open reading frame 43 (C20orf43); mRNA
Ssc.22306.1.A1_at	7243	0.00177728	1.0392	1.6917	1.92034	ITC.30079.1548	CD164	NM_006016.3	NM_006016	Homo sapiens CD164 molecule; sialomucin (CD164); mRNA >gi|34190239|gb|BC011522.2| Homo sapiens CD164 molecule; sialomucin; mRNA (cDNA clone MGC:9546 IMAGE:3854912); complete cds
Ssc.19779.1.S1_at	5924	0.00257426	1.9897	1.3374	0.520846	ITC.1.996	PPP2R4	NM_178003.1	NM_178003	Homo sapiens protein phosphatase 2A activator; regulatory subunit 4 (PPP2R4); transcript variant 5; mRNA
Ssc.11790.3.A1_a_at	1296	0.00129036	0.1432	0.7952	1.91938	ITC.815.5	PITPNA	NM_006224.3	NM_006224	Homo sapiens phosphatidylinositol transfer protein; alpha (PITPNA); mRNA
Ssc.19508.1.S1_at	5725	0.00404193	1.4405	2.0919	1.91822	gnl|ti|1381254652	LOC654323	NM_001038000.1	NM_001038000	Sus scrofa FKBP1A-like (LOC654323); mRNA >gi|61098746|gb|AY820760.1| Sus scrofa FKBP1A-like mRNA; complete cds
Ssc.7275.2.A1_at	14739	0.0119229	0.4725	1.1233	1.91707	ITC.16237.1	KYNU	NM_003937.2	NM_003937	Homo sapiens kynureninase (L-kynurenine hydrolase) (KYNU); transcript variant 1; mRNA
Ssc.23054.1.S1_at	7560	0.00483891	2.2998	2.9489	1.91382	ITC.1.747	JAK3	NM_000215.3	NM_000215	Homo sapiens Janus kinase 3 (a protein tyrosine kinase; leukocyte) (JAK3); mRNA
Ssc.5119.1.S1_at	13385	0.0333438	1.8403	2.4894	1.91382	ITC.59401.457	SLC25A28	NM_031212.3	NM_031212	Homo sapiens solute carrier family 25; member 28 (SLC25A28); mRNA
Ssc.5453.1.A1_at	13586	0.01014	-0.07368	0.5744	1.91187	ITC.780.3	QPCT	NM_012413.3	NM_012413	Homo sapiens glutaminyl-peptide cyclotransferase (QPCT); mRNA
Ssc.5792.1.S1_at	13802	0.0395896	0.3779	1.0247	1.90942	ITC.30088.126	CTNNA1	NM_001903.2	NM_001903	Homo sapiens catenin (cadherin-associated protein); alpha 1; 102kDa (CTNNA1); mRNA
Ssc.823.1.A1_at	15413	0.00591087	2.2645	2.9112	1.90923	ITC.59388.1660	-	-	-	MORE INFO AVAILABLE AT www.anexdb.org
Ssc.11756.2.S1_at	1274	0.0424147	-0.6186	-1.2644	0.524243	ITC.30082.307	CDC2L6	NM_015076.3	NM_015076	Homo sapiens cell division cycle 2-like 6 (CDK8-like) (CDC2L6); mRNA
Ssc.21572.1.S1_at	6674	0.0199703	0.008464	0.6538	1.90663	ITC.15050.86	MED13L	NM_015335.2	NM_015335	Homo sapiens mediator complex subunit 13-like (MED13L); mRNA >gi|38036173|gb|AY338463.1| Homo sapiens thyroid hormone receptor-associated protein complex 240 kDa component-like mRNA; complete cds
Ssc.2530.1.S1_at	8887	0.00909745	0.7712	1.4163	1.90618	ITC.30087.520	PAK1	NM_002576.4	NM_002576	Homo sapiens p21 protein (Cdc42/Rac)-activated kinase 1 (PAK1); transcript variant 2; mRNA
Ssc.7970.1.A1_at	15247	0.00915521	0.8267	1.4717	1.90599	ITC.44070.5	WTAP	NM_152857.1	NM_152857	Homo sapiens Wilms tumor 1 associated protein (WTAP); transcript variant 2; mRNA
Ssc.13778.1.S1_at	2486	0.0041944	2.4849	1.8401	0.524767	ITC.44056.1223	Ighg	XM_001472541.1	XM_001472541	PREDICTED: Mus musculus similar to immunoglobulin gamma 2A chain (LOC100048855); mRNA
Ssc.236.1.A1_at	7757	0.00109503	2.9295	2.2855	0.525187	ITC.1.1134	PPP2CB	NM_001009552.1	NM_001009552	Homo sapiens protein phosphatase 2 (formerly 2A); catalytic subunit; beta isoform (PPP2CB); transcript variant 2; mRNA
Ssc.17288.3.S1_at	4302	0.00475555	1.2007	1.8442	1.90313	ITC.15044.141	SNW1	NM_012245.2	NM_012245	Homo sapiens SNW domain containing 1 (SNW1); mRNA
Ssc.4462.1.S1_at	12956	0.00145907	0.2312	0.8746	1.90294	ITC.44076.19	SDHC	NM_003001.3	NM_003001	Homo sapiens succinate dehydrogenase complex; subunit C; integral membrane protein; 15kDa (SDHC); nuclear gene encoding mitochondrial protein; transcript variant 1; mRNA
Ssc.2110.3.A1_at	6404	0.0112648	-0.07921	0.5635	1.90163	ITC.59401.34	ACTR10	NM_018477.2	NM_018477	Homo sapiens actin-related protein 10 homolog (S. cerevisiae) (ACTR10); mRNA
Ssc.13466.1.A1_at	2264	0.00069252	0.7791	1.4218	1.90161	gnl|ti|1380941256	GBE1	NM_000158.3	NM_000158	Homo sapiens glucan (1;4-alpha-); branching enzyme 1 (GBE1); mRNA
Ssc.1341.1.S1_at	2224	0.0146479	2.0761	2.7185	1.90104	ITC.15044.816	TKT	NM_001135055.1	NM_001135055	Homo sapiens transketolase (TKT); transcript variant 2; mRNA
Ssc.24815.1.S1_at	8530	0.0395553	-1.0463	-0.4042	1.90047	ITC.32620.1	B230217C12Rik	NM_001080935.1	NM_001080935	Mus musculus RIKEN cDNA B230217C12 gene (B230217C12Rik); mRNA
Ssc.6709.1.S1_at	14371	0.0213224	0.6759	1.3175	1.89952	ITC.15049.100	LGMN	NM_005606.5	NM_005606	Homo sapiens legumain (LGMN); transcript variant 1; mRNA
Ssc.8854.1.A1_at	15846	0.00095585	0.8804	1.5213	1.89819	ITC.15049.3	ARHGAP27	NM_199282.1	NM_199282	Homo sapiens Rho GTPase activating protein 27 (ARHGAP27); mRNA >gi|34531662|dbj|AK125535.1| Homo sapiens cDNA FLJ43547 fis; clone PROST2016462
Ssc.30164.1.A1_at	11451	0.00816877	0.5118	1.1527	1.89819	ITC.45416.1	PIP3-E	NM_001130700.1	NM_001130700	Homo sapiens phosphoinositide-binding protein PIP3-E (PIP3-E); transcript variant 2; mRNA
Ssc.26302.1.S1_at	9326	0.00169249	1.1379	1.7785	1.89762	ITC.15066.112	SKIV2L	NM_006929.4	NM_006929	Homo sapiens superkiller viralicidic activity 2-like (S. cerevisiae) (SKIV2L); mRNA
Ssc.22996.1.A1_at	7542	0.0024049	0.03148	-0.6091	0.526987	ITC.59386.986	PM20D2	NM_001010853.1	NM_001010853	Homo sapiens peptidase M20 domain containing 2 (PM20D2); mRNA
Ssc.27899.1.S1_at	10302	0.0407596	-0.4386	0.2019	1.89743	ITC.59388.2077	ZC3H7B	NM_017590.4	NM_017590	Homo sapiens zinc finger CCCH-type containing 7B (ZC3H7B); mRNA
Ssc.18181.2.S1_at	4802	0.0220429	0.1425	0.7821	1.89572	ITC.16290.1	B9D2	NM_030578.2	NM_030578	Homo sapiens B9 protein domain 2 (B9D2); mRNA >gi|33869650|gb|BC004157.2| Homo sapiens B9 protein domain 2; mRNA (cDNA clone MGC:2435 IMAGE:2819388); complete cds
Ssc.16886.1.A1_at	4087	0.00106595	-0.3852	0.2544	1.89572	ITC.30084.690	UAP1	NM_003115.4	NM_003115	Homo sapiens UDP-N-acteylglucosamine pyrophosphorylase 1 (UAP1); mRNA
Ssc.1116.1.S1_at	877	0.00828167	-0.3072	0.332	1.89496	ITC.15060.17	CPD	NM_001304.3	NM_001304	Homo sapiens carboxypeptidase D (CPD); mRNA
Ssc.8231.1.A1_at	15415	0.0024049	1.8583	2.4973	1.89459	ITC.9.231	LYPLA1	NM_006330.2	NM_006330	Homo sapiens lysophospholipase I (LYPLA1); mRNA
Ssc.25208.2.S1_at	8825	0.00234089	1.1345	1.7726	1.89288	ITC.30089.255	COL4A3BP	NM_005713.2	NM_005713	Homo sapiens collagen; type IV; alpha 3 (Goodpasture antigen) binding protein (COL4A3BP); transcript variant 1; mRNA
Ssc.16963.1.S1_at	4131	0.0227818	0.3022	0.9397	1.89175	ITC.15045.647	B4GALT5	NM_004776.3	NM_004776	Homo sapiens UDP-Gal:betaGlcNAc beta 1;4- galactosyltransferase; polypeptide 5 (B4GALT5); mRNA
Ssc.24442.1.S1_at	8296	0.00918126	0.5901	1.2271	1.8908	ITC.30079.890	PAPOLA	NM_032632.3	NM_032632	Homo sapiens poly(A) polymerase alpha (PAPOLA); mRNA
Ssc.23486.1.S1_at	7688	0.00293087	1.2458	1.8828	1.8908	ITC.59374.262	ETHE1	NM_014297.3	NM_014297	Homo sapiens ethylmalonic encephalopathy 1 (ETHE1); mRNA
Ssc.3446.1.S1_at	12327	0.00370581	1.371	2.0076	1.89004	ITC.15044.1220	SNX2	NM_003100.2	NM_003100	Homo sapiens sorting nexin 2 (SNX2); mRNA
Ssc.1886.1.S1_at	5289	0.0484007	-0.5116	-1.148	0.529194	ITC.30310.2	FOXM1	NM_021953.2	NM_021953	Homo sapiens forkhead box M1 (FOXM1); transcript variant 2; mRNA
Ssc.17761.1.S1_a_at	4506	0.0159471	-0.9282	-0.292	1.88929	gb|AJ657430.1|AJ657430	-	-	-	MORE INFO AVAILABLE AT www.anexdb.org
Ssc.8883.1.S1_at	15862	0.00123346	2.3469	2.983	1.8891	ITC.1.775	NDFIP1	NM_030571.3	NM_030571	Homo sapiens Nedd4 family interacting protein 1 (NDFIP1); mRNA
Ssc.7195.1.A1_at	14676	0.0216865	-0.2361	-0.8719	0.529512	ITC.990.1	BUB1	NM_004336.3	NM_004336	Homo sapiens budding uninhibited by benzimidazoles 1 homolog (yeast) (BUB1); mRNA
Ssc.19150.1.S1_at	5447	0.00582796	0.1578	0.7929	1.88721	ITC.15044.689	ATP5G3	NM_001689.4	NM_001689	Homo sapiens ATP synthase; H+ transporting; mitochondrial F0 complex; subunit C3 (subunit 9) (ATP5G3); nuclear gene encoding mitochondrial protein; transcript variant 2; mRNA
Ssc.29296.1.S1_at	10945	0.0024049	0.5904	1.2253	1.88683	ITC.59374.87	LRRC8A	NM_001127245.1	NM_001127245	Homo sapiens leucine rich repeat containing 8 family; member A (LRRC8A); transcript variant 3; mRNA
Ssc.21866.1.S1_at	6904	0.00496052	3.5089	2.8742	0.530094	ITC.16245.1	EPB49	NM_001114139.1	NM_001114139	Homo sapiens erythrocyte membrane protein band 4.9 (dematin) (EPB49); transcript variant 6; mRNA
Ssc.30866.1.S1_at	11899	0.0210723	-0.2784	0.3563	1.88646	ITC.44057.677	KIAA1033	NM_015275.1	NM_015275	Homo sapiens KIAA1033 (KIAA1033); mRNA
Ssc.15869.1.S1_at	3438	0.047598	0.1164	-0.5179	0.530307	ITC.15384.1	ART5	NM_053017.3	NM_053017	Homo sapiens ADP-ribosyltransferase 5 (ART5); transcript variant 1; mRNA
Ssc.12344.1.S1_at	1605	0.0217241	-0.2364	-0.8704	0.530466	ITC.7.136	RHOJ	NM_020663.3	NM_020663	Homo sapiens ras homolog gene family; member J (RHOJ); mRNA
Ssc.2466.1.S1_at	8432	0.00884743	2.24	2.8731	1.88344	ITC.59401.655	LRP10	NM_014045.3	NM_014045	Homo sapiens low density lipoprotein receptor-related protein 10 (LRP10); mRNA
Ssc.1143.1.S1_a_at	1069	0.00365359	-0.1476	0.4854	1.88325	gnl|ti|1382542788	ANXA4	NM_001001440.2	NM_001001440	Bos taurus annexin A4 (ANXA4); mRNA >gi|215|emb|X13627.1|BTCHR4 Bovine mRNA for endonexin (chromobindin 4)
Ssc.4929.1.S1_at	13241	0.0151083	2.0456	2.6779	1.88193	ITC.30082.912	STK40	NM_032017.1	NM_032017	Homo sapiens serine/threonine kinase 40 (STK40); mRNA >gi|21739601|emb|AL834137.1|HSM805345 Homo sapiens mRNA; cDNA DKFZp762O044 (from clone DKFZp762O044)
Ssc.3261.1.S1_at	12219	0.00589406	0.9631	1.5948	1.88081	ITC.44056.2197	COMMD1	NM_152516.2	NM_152516	Homo sapiens copper metabolism (Murr1) domain containing 1 (COMMD1); mRNA
Ssc.11559.1.A1_at	1147	0.0333551	-0.5166	-1.1482	0.53174	ITC.30248.2	THBS3	NM_007112.3	NM_007112	Homo sapiens thrombospondin 3 (THBS3); mRNA
Ssc.28458.1.A1_at	10566	0.00188457	1.8515	2.483	1.88043	ITC.59372.122	DENND3	XM_584806.4	XM_584806	PREDICTED: Bos taurus similar to DENN/MADD domain containing 3 (DENND3); mRNA
Ssc.25763.1.A1_at	9040	0.00070474	0.4728	1.1042	1.88024	ITC.59401.2095	DYNC1LI2	NM_006141.2	NM_006141	Homo sapiens dynein; cytoplasmic 1; light intermediate chain 2 (DYNC1LI2); mRNA
Ssc.5296.1.A1_at	13485	0.00193956	1.4177	2.049	1.88005	ITC.44057.12	PIK3AP1	NM_152309.2	NM_152309	Homo sapiens phosphoinositide-3-kinase adaptor protein 1 (PIK3AP1); mRNA
Ssc.28787.1.S1_at	10680	0.0193897	-0.3537	0.2775	1.87987	gb|CF368375.1|CF368375	-	-	-	MORE INFO AVAILABLE AT www.anexdb.org
Ssc.14942.1.S1_s_at	2990	0.0153694	3.9777	4.6084	1.87893	ITC.44071.4	GAPDH	NM_002046.3	NM_002046	Homo sapiens glyceraldehyde-3-phosphate dehydrogenase (GAPDH); mRNA
Ssc.14386.1.A1_at	2856	0.00613227	0.8003	1.4306	1.87817	ITC.59371.822	CCNG2	NM_004354.2	NM_004354	Homo sapiens cyclin G2 (CCNG2); mRNA
Ssc.21608.1.S1_at	6711	0.0051289	1.2612	1.8903	1.87592	ITC.15071.27	NR1H2	NM_007121.4	NM_007121	Homo sapiens nuclear receptor subfamily 1; group H; member 2 (NR1H2); mRNA
Ssc.11548.1.S1_at	1135	0.00116896	3.894	4.5227	1.87517	ITC.15066.273	H3F3B	NM_005324.3	NM_005324	Homo sapiens H3 histone; family 3B (H3.3B) (H3F3B); mRNA
Ssc.6229.1.S1_at	14067	0.00482051	1.2895	1.9181	1.87498	ITC.15045.605	PELI1	NM_020651.3	NM_020651	Homo sapiens pellino homolog 1 (Drosophila) (PELI1); mRNA
Ssc.1354.1.S1_at	2312	0.00077787	5.1704	4.542	0.533445	ITC.1.795	ERAF	NM_016633.2	NM_016633	Homo sapiens erythroid associated factor (ERAF); mRNA
Ssc.19802.1.S1_at	5930	0.00435265	1.7202	2.3483	1.87405	gb|DB803374.1|DB803374	-	-	-	MORE INFO AVAILABLE AT www.anexdb.org
Ssc.3240.1.A1_at	12209	0.0370245	-0.05731	-0.6852	0.533717	ITC.15045.567	AGRN	NM_198576.2	NM_198576	Homo sapiens agrin (AGRN); mRNA
Ssc.7152.1.A1_at	14647	0.00162611	4.544	3.9162	0.533765	ITC.59371.24	BNIP3L	NM_004331.2	NM_004331	Homo sapiens BCL2/adenovirus E1B 19kDa interacting protein 3-like (BNIP3L); mRNA
Ssc.19660.2.S1_at	5870	0.00815151	1.9646	1.3369	0.533818	ITC.15046.44	INO80C	NM_194281.3	NM_194281	Homo sapiens INO80 complex subunit C (INO80C); transcript variant 2; mRNA
Ssc.21935.1.S1_at	6954	0.00404193	0.06759	0.6946	1.872	ITC.15141.1	LOC100134045	XM_001717329.1	XM_001717329	PREDICTED: Homo sapiens similar to tensin 3 (LOC100134045); mRNA
Ssc.26794.1.A1_at	9644	0.00590941	-0.581	-1.2068	0.534833	ITC.45666.1	PCSK2	NM_002594.2	NM_002594	Homo sapiens proprotein convertase subtilisin/kexin type 2 (PCSK2); mRNA
Ssc.22037.2.S1_at	7035	0.0231392	0.0585	0.684	1.86918	ITC.15044.273	LAPTM5	NM_006762.1	NM_006762	Homo sapiens lysosomal multispanning membrane protein 5 (LAPTM5); mRNA >gi|1255239|gb|U51240.1|HSU51240 Human lysosomal-associated multitransmembrane protein (LAPTm5) mRNA; complete cds
Ssc.20965.1.S1_at	6340	0.00147832	2.5496	3.175	1.86899	ITC.59392.1545	RABAC1	NM_006423.1	NM_006423	Homo sapiens Rab acceptor 1 (prenylated) (RABAC1); mRNA >gi|4877284|emb|AJ133534.1|HSA133534 Homo sapiens mRNA for prenylated Rab acceptor 1
Ssc.16431.1.S1_at	3796	0.00116896	4.3234	3.6982	0.535154	gnl|ti|1374660571	SKP1	NM_170679.2	NM_170679	Homo sapiens S-phase kinase-associated protein 1 (SKP1); transcript variant 2; mRNA
Ssc.14393.2.S1_x_at	2862	0.0321065	-0.2395	-0.8646	0.535208	ITC.59374.26	HSD3B2	NM_000198.2	NM_000198	Homo sapiens hydroxy-delta-5-steroid dehydrogenase; 3 beta- and steroid delta-isomerase 2 (HSD3B2); mRNA
Ssc.6418.1.S1_at	14168	0.00685294	1.3162	0.6912	0.535261	dbj|AK237390.1|	-	-	-	MORE INFO AVAILABLE AT www.anexdb.org
Ssc.21043.1.S1_at	6382	0.0068103	1.2923	1.9173	1.86825	ITC.59401.415	SEC61A1	NM_013336.3	NM_013336	Homo sapiens Sec61 alpha 1 subunit (S. cerevisiae) (SEC61A1); mRNA
Ssc.16354.1.S1_at	3751	0.00413545	0.2246	0.8495	1.86806	ITC.59401.739	NR1H3	NM_001130102.1	NM_001130102	Homo sapiens nuclear receptor subfamily 1; group H; member 3 (NR1H3); transcript variant 3; mRNA
Ssc.27158.2.S1_at	9852	0.00829902	0.7315	1.3561	1.8675	ITC.44958.1	FLOT2	NM_004475.2	NM_004475	Homo sapiens flotillin 2 (FLOT2); mRNA
Ssc.11414.1.A1_at	1061	0.00777464	-0.1017	0.522	1.86582	ITC.30080.1877	NIN	NM_016350.3	NM_016350	Homo sapiens ninein (GSK3B interacting protein) (NIN); transcript variant 4; mRNA
Ssc.16484.1.S1_a_at	3831	0.048765	-0.5407	0.08224	1.8644	ITC.30120.4	TPRG1L	NM_182752.3	NM_182752	Homo sapiens tumor protein p63 regulated 1-like (TPRG1L); mRNA
Ssc.17780.1.A1_s_at	4521	0.0399456	-1.4252	-2.0478	0.536548	dbj|AB087976.1|	-	-	-	MORE INFO AVAILABLE AT www.anexdb.org
Ssc.489.1.A1_at	13214	0.0115922	-0.4705	-1.0929	0.536655	ITC.20.34	SNORA8	NR_002920.1	NR_002920	Homo sapiens small nucleolar RNA; H/ACA box 8 (SNORA8); non-coding RNA >gi|38601901|emb|AJ609454.1| Homo sapiens ACA8 snoRNA gene
Ssc.10047.1.A1_at	149	0.00638919	0.4882	1.1104	1.86302	ITC.30096.101	BRI3	NM_015379.3	NM_015379	Homo sapiens brain protein I3 (BRI3); mRNA
Ssc.54.1.A1_at	13550	0.0152093	1.6894	2.3116	1.86302	ITC.17.53	CD9	NM_001769.2	NM_001769	Homo sapiens CD9 molecule (CD9); mRNA
Ssc.8329.1.A1_at	15482	0.00320047	1.2888	1.9108	1.86265	gnl|ti|1382511455	UBE4A	NM_004788.2	NM_004788	Homo sapiens ubiquitination factor E4A (UFD2 homolog; yeast) (UBE4A); mRNA
Ssc.26249.2.S1_at	9283	0.0201741	2.2338	1.6122	0.537084	ITC.59371.570	CCNDBP1	NM_012142.2	NM_012142	Homo sapiens cyclin D-type binding-protein 1 (CCNDBP1); transcript variant 1; mRNA
Ssc.14472.1.S1_at	2911	0.00927304	2.8791	2.2577	0.537192	ITC.30349.1	RHD	NM_001127691.1	NM_001127691	Homo sapiens Rh blood group; D antigen (RHD); transcript variant 2; mRNA
Ssc.20217.1.S1_at	6069	0.0147779	-0.04718	-0.6684	0.537289	ITC.59388.2463	FBXW4	NM_022039.3	NM_022039	Homo sapiens F-box and WD repeat domain containing 4 (FBXW4); mRNA
Ssc.11734.1.A1_at	1260	0.0406842	-2.5049	-1.8838	1.86097	ITC.30081.134	LOC100154228	XM_001924166.1	XM_001924166	PREDICTED: Sus scrofa hypothetical protein LOC100154228 (LOC100154228); mRNA
Ssc.773.1.S1_at	15062	0.00926953	2.2608	2.8802	1.85781	gnl|ti|1380823363	HIST1H2BH	NM_003524.2	NM_003524	Homo sapiens histone cluster 1; H2bh (HIST1H2BH); mRNA
Ssc.29311.1.A1_at	10957	0.014626	2.6495	2.0303	0.538375	ITC.45115.1	RMND5A	NM_022780.3	NM_022780	Homo sapiens required for meiotic nuclear division 5 homolog A (S. cerevisiae) (RMND5A); mRNA
Ssc.9061.1.A1_at	15960	0.0104872	0.993	0.3747	0.53886	ITC.44066.11	CST6	NM_001323.2	NM_001323	Homo sapiens cystatin E/M (CST6); mRNA
Ssc.17910.1.A1_at	4627	0.0338963	-0.1575	0.4608	1.85577	ITC.30083.1455	MUTED	NM_201280.1	NM_201280	Homo sapiens muted homolog (mouse) (MUTED); mRNA >gi|19848255|gb|AF426434.1| Homo sapiens muted protein mRNA; complete cds
Ssc.30724.1.S1_at	11784	0.017315	1.0067	1.6249	1.85558	ITC.15131.1	HERC6	NM_017912.3	NM_017912	Homo sapiens hect domain and RLD 6 (HERC6); mRNA
Ssc.7608.1.A1_at	14977	0.0120055	1.6691	2.2867	1.85447	gnl|ti|1380632411	ARL8B	NM_018184.2	NM_018184	Homo sapiens ADP-ribosylation factor-like 8B (ARL8B); mRNA
Ssc.10023.1.A1_at	132	0.00557747	0.5541	1.1717	1.85447	ITC.31990.1	ZNF148	NM_021964.2	NM_021964	Homo sapiens zinc finger protein 148 (ZNF148); mRNA
Ssc.5095.1.A1_at	13366	0.00484356	1.5341	2.1515	1.8541	ITC.15044.1500	RERE	NM_001042682.1	NM_001042682	Homo sapiens arginine-glutamic acid dipeptide (RE) repeats (RERE); transcript variant 3; mRNA
Ssc.13048.1.A1_at	2004	0.00287292	0.6559	1.2732	1.85392	ITC.59386.32	GPN2	NM_001031770.1	NM_001031770	Bos taurus GPN-loop GTPase 2 (GPN2); mRNA >gi|61554085|gb|BT021658.1| Bos taurus hypothetical protein FLJ10349 (FLJ10349); mRNA; complete cds
Ssc.5072.1.S1_at	13349	0.00505691	1.1454	1.7627	1.85392	ITC.1.940	SGTA	NM_003021.3	NM_003021	Homo sapiens small glutamine-rich tetratricopeptide repeat (TPR)-containing; alpha (SGTA); mRNA
Ssc.17289.1.A1_at	4303	0.0253	0.2289	0.846	1.85354	ITC.30079.984	KLF10	NM_001032282.2	NM_001032282	Homo sapiens Kruppel-like factor 10 (KLF10); transcript variant 2; mRNA
Ssc.14188.1.A1_at	2713	0.0115246	0.6288	1.2454	1.85262	ITC.45127.2	LPGAT1	NM_014873.2	NM_014873	Homo sapiens lysophosphatidylglycerol acyltransferase 1 (LPGAT1); mRNA
Ssc.8964.1.S1_at	15912	0.0309199	3.1977	2.5835	0.541074	ITC.7.153	C19orf22	NM_138774.3	NM_138774	Homo sapiens chromosome 19 open reading frame 22 (C19orf22); mRNA
Ssc.18352.1.S1_at	4926	0.0373851	0.54	1.154	1.84781	ITC.44843.2	HEATR1	NM_018072.4	NM_018072	Homo sapiens HEAT repeat containing 1 (HEATR1); mRNA
Ssc.7274.1.A1_at	14737	0.0203742	2.6915	3.304	1.84504	ITC.59401.210	EIF2AK2	NM_001135652.1	NM_001135652	Homo sapiens eukaryotic translation initiation factor 2-alpha kinase 2 (EIF2AK2); transcript variant 3; mRNA
Ssc.24064.1.S1_at	7991	0.0339363	0.195	-0.4173	0.542103	ITC.31606.1	CEP78	NM_032171.1	NM_032171	Homo sapiens centrosomal protein 78kDa (CEP78); transcript variant 2; mRNA
Ssc.27574.1.S1_at	10162	0.00950963	-0.0223	0.5899	1.84448	ITC.2.1188	LTBR	NM_002342.1	NM_002342	Homo sapiens lymphotoxin beta receptor (TNFR superfamily; member 3) (LTBR); mRNA >gi|339761|gb|L04270.1|HUMTNFRRP Homo sapiens (clone CD18) tumor necrosis factor receptor 2 related protein mRNA; complete cds
Ssc.2759.1.S1_at	10175	0.0247848	0.4434	1.0553	1.84393	ITC.59388.133	PFKL	NR_024108.1	NR_024108	Homo sapiens phosphofructokinase; liver (PFKL); transcript variant 1; transcribed RNA
Ssc.11137.1.A1_at	853	0.00364417	1.1881	1.7999	1.84375	ITC.6.662	UBN1	NM_001079514.1	NM_001079514	Homo sapiens ubinuclein 1 (UBN1); transcript variant 2; mRNA
Ssc.30742.1.A1_at	11800	0.00561974	1.6855	2.2965	1.84227	ITC.44090.3	EXOC1	NM_001024924.1	NM_001024924	Homo sapiens exocyst complex component 1 (EXOC1); transcript variant 3; mRNA
Ssc.27968.1.A1_at	10339	0.00888747	0.9649	1.5757	1.8419	ITC.15200.3	FURIN	NM_002569.2	NM_002569	Homo sapiens furin (paired basic amino acid cleaving enzyme) (FURIN); mRNA
Ssc.24102.1.S1_at	8021	0.0237404	0.597	1.2068	1.84006	ITC.59377.251	AGFG1	NM_004504.4	NM_004504	Homo sapiens ArfGAP with FG repeats 1 (AGFG1); transcript variant 2; mRNA
Ssc.3216.1.A1_at	12190	0.00638919	0.8438	1.4536	1.84006	ITC.34.17	HNRNPH2	NM_019597.3	NM_019597	Homo sapiens heterogeneous nuclear ribonucleoprotein H2 (H') (HNRNPH2); transcript variant 1; mRNA
Ssc.14158.1.A1_at	2694	0.0449145	-1.0065	-0.3972	1.83914	ITC.15917.1	C5orf44	NM_024941.3	NM_024941	Homo sapiens chromosome 5 open reading frame 44 (C5orf44); transcript variant 2; mRNA
Ssc.28243.1.A1_at	10460	0.0485964	-1.0715	-0.4622	1.83914	ITC.16109.2	HIST1H2AC	NM_003512.3	NM_003512	Homo sapiens histone cluster 1; H2ac (HIST1H2AC); mRNA
Ssc.2768.2.S1_at	10228	0.0102296	0.8307	1.4396	1.83841	ITC.59405.359	PAFAH2	NM_000437.3	NM_000437	Homo sapiens platelet-activating factor acetylhydrolase 2; 40kDa (PAFAH2); mRNA
Ssc.5457.1.A1_at	13589	0.0311605	0.04712	-0.5617	0.543992	ITC.15219.1	ACSBG1	NM_015162.3	NM_015162	Homo sapiens acyl-CoA synthetase bubblegum family member 1 (ACSBG1); mRNA
Ssc.16839.1.S1_at	4063	0.00619673	1.987	1.3782	0.544003	ITC.12.20	DDAH1	NM_001134445.1	NM_001134445	Homo sapiens dimethylarginine dimethylaminohydrolase 1 (DDAH1); transcript variant 2; mRNA
Ssc.6485.6.A1_a_at	14217	0.0085495	0.2756	0.8842	1.83786	emb|AJ634673.1|	-	-	-	MORE INFO AVAILABLE AT www.anexdb.org
Ssc.11742.2.S1_at	1265	0.00178301	2.667	3.2754	1.83749	ITC.30088.16	SYK	NR_024156.1	NR_024156	Homo sapiens spleen tyrosine kinase (SYK); transcript variant 4; transcribed RNA
Ssc.18577.1.S1_at	5100	0.00961508	1.1461	0.5378	0.544275	ITC.45394.1	DYRK3	NM_003582.2	NM_003582	Homo sapiens dual-specificity tyrosine-(Y)-phosphorylation regulated kinase 3 (DYRK3); transcript variant 1; mRNA
Ssc.22063.1.S1_at	7055	0.0189483	0.8635	1.4718	1.83731	ITC.59372.1390	EXOC7	NM_015219.2	NM_015219	Homo sapiens exocyst complex component 7 (EXOC7); transcript variant 2; mRNA
Ssc.15959.1.S1_at	3506	0.0012191	1.0728	1.6809	1.83694	ITC.5285.1	LOC100156700	XM_001925556.1	XM_001925556	PREDICTED: Sus scrofa similar to LOC507596 protein (LOC100156700); mRNA
Ssc.30974.1.S1_at	11973	0.00820916	-0.2484	0.3597	1.83694	ITC.15044.826	TMEM87A	NM_015497.3	NM_015497	Homo sapiens transmembrane protein 87A (TMEM87A); transcript variant 1; mRNA
Ssc.6625.1.A1_at	14300	0.0214813	1.2322	1.8401	1.83657	gnl|ti|1382796714	ATP6V1A	NM_001690.2	NM_001690	Homo sapiens ATPase; H+ transporting; lysosomal 70kDa; V1 subunit A (ATP6V1A); mRNA
Ssc.2943.1.A1_at	11014	0.0354186	-0.3607	-0.9682	0.544711	ITC.44057.311	FOXO3	NM_201559.2	NM_201559	Homo sapiens forkhead box O3 (FOXO3); transcript variant 2; mRNA
Ssc.5681.1.S1_at	13729	0.00707726	1.3824	1.9899	1.83584	ITC.1.142	RPL35A	NM_000996.2	NM_000996	Homo sapiens ribosomal protein L35a (RPL35A); mRNA
Ssc.15456.1.S1_at	3180	0.00233575	2.7773	3.3839	1.83418	gnl|ti|1376891508	ARPC1B	NM_005720.2	NM_005720	Homo sapiens actin related protein 2/3 complex; subunit 1B; 41kDa (ARPC1B); mRNA
Ssc.14470.1.S2_at	2910	0.00503996	2.8725	3.4785	1.83308	ITC.15863.4	MSN	NM_002444.2	NM_002444	Homo sapiens moesin (MSN); mRNA
Ssc.21634.1.A1_at	6734	0.0238715	1.0647	1.6705	1.83272	ITC.30079.2058	-	-	-	MORE INFO AVAILABLE AT www.anexdb.org
Ssc.15824.1.S1_at	3389	0.00411074	1.1968	1.802	1.83162	ITC.59378.88	LOC728860	XM_001722957.1	XM_001722957	PREDICTED: Homo sapiens karyopherin alpha-2 subunit like; transcript variant 2 (LOC728860); mRNA
Ssc.9075.1.A1_at	15969	0.00985492	0.7152	1.3203	1.83144	ITC.10.7	JUN	NM_002228.3	NM_002228	Homo sapiens jun oncogene (JUN); mRNA
Ssc.5959.1.S1_at	13902	0.0426939	-0.2443	-0.8492	0.546129	ITC.30081.748	PM20D1	NM_152491.3	NM_152491	Homo sapiens peptidase M20 domain containing 1 (PM20D1); mRNA
Ssc.14167.1.A1_at	2700	0.0409557	-1.0514	-1.6562	0.546184	ITC.45732.1	GOLGA4	NM_002078.3	NM_002078	Homo sapiens golgi autoantigen; golgin subfamily a; 4 (GOLGA4); mRNA
Ssc.11014.1.S1_at	738	0.0240792	-0.4286	0.176	1.83052	gb|BX677258.2|BX677258	-	-	-	MORE INFO AVAILABLE AT www.anexdb.org
Ssc.5566.1.S1_at	13657	0.0475841	0.08198	-0.5219	0.546686	ITC.768.3	INHA	NM_002191.2	NM_002191	Homo sapiens inhibin; alpha (INHA); mRNA
Ssc.422.1.S1_at	12808	0.0230752	1.0171	1.6205	1.82832	ITC.30079.528	IGF2R	NM_000876.2	NM_000876	Homo sapiens insulin-like growth factor 2 receptor (IGF2R); mRNA
Ssc.9391.1.A1_at	16162	0.00213399	0.8778	1.481	1.82796	ITC.45431.1	KIAA0247	NM_014734.2	NM_014734	Homo sapiens KIAA0247 (KIAA0247); mRNA >gi|40352933|gb|BC064697.1| Homo sapiens KIAA0247; mRNA (cDNA clone MGC:71667 IMAGE:30344263); complete cds
Ssc.15906.1.S1_at	3467	0.0410322	-0.7835	-1.3865	0.547168	ITC.59388.872	LOC784113	XM_001252523.2	XM_001252523	PREDICTED: Bos taurus similar to pregnancy-associated glycoprotein-13 (LOC784113); mRNA
Ssc.13400.1.S1_at	2217	0.00622534	0.4264	-0.1759	0.547551	ITC.15859.3	CLDND1	NM_001040181.1	NM_001040181	Homo sapiens claudin domain containing 1 (CLDND1); transcript variant 1; mRNA
Ssc.12693.1.S1_at	1779	0.0138954	0.9719	1.5741	1.82613	ITC.5.763	PTPLB	NM_198402.3	NM_198402	Homo sapiens protein tyrosine phosphatase-like (proline instead of catalytic arginine); member b (PTPLB); mRNA >gi|158260988|dbj|AK289983.1| Homo sapiens cDNA FLJ77861 complete cds
Ssc.2449.1.S1_at	8328	0.0141055	2.4695	3.0715	1.82577	ITC.7.17	IDH2	NM_002168.2	NM_002168	Homo sapiens isocitrate dehydrogenase 2 (NADP+); mitochondrial (IDH2); nuclear gene encoding mitochondrial protein; mRNA
Ssc.27201.1.S1_a_at	9886	0.0154393	2.4342	3.036	1.8254	ITC.2369.1	CCRL2	NM_001130910.1	NM_001130910	Homo sapiens chemokine (C-C motif) receptor-like 2 (CCRL2); transcript variant 2; mRNA
Ssc.21956.1.S1_at	6972	0.00811462	0.7213	1.3223	1.82394	ITC.30082.364	CDC16	NM_003903.3	NM_003903	Homo sapiens cell division cycle 16 homolog (S. cerevisiae) (CDC16); transcript variant 1; mRNA
Ssc.1720.1.S1_at	4246	0.0189733	0.3969	0.9979	1.82394	ITC.15045.820	AMPD2	NM_139156.2	NM_139156	Homo sapiens adenosine monophosphate deaminase 2 (isoform L) (AMPD2); transcript variant 2; mRNA
Ssc.19873.1.S1_a_at	5955	0.0219254	-1.4786	-0.8782	1.82285	ITC.15064.72	CREB3L2	NM_194071.2	NM_194071	Homo sapiens cAMP responsive element binding protein 3-like 2 (CREB3L2); mRNA
Ssc.15576.1.S1_at	3234	0.0337533	-0.9351	-0.3349	1.82248	ITC.30084.13	CEBPG	NM_001806.2	NM_001806	Homo sapiens CCAAT/enhancer binding protein (C/EBP); gamma (CEBPG); mRNA
Ssc.149.1.S1_at	2985	0.00748294	4.7931	4.1929	0.548702	ITC.59372.906	NTAN1	NM_173474.2	NM_173474	Homo sapiens N-terminal asparagine amidase (NTAN1); mRNA >gi|40225892|gb|BC017336.2| Homo sapiens N-terminal asparagine amidase; mRNA (cDNA clone MGC:29626 IMAGE:4872717); complete cds
Ssc.8858.1.S1_at	15849	0.0100594	1.7213	1.1212	0.548757	ITC.848.1	FAM122B	NM_145284.3	NM_145284	Homo sapiens family with sequence similarity 122B (FAM122B); mRNA >gi|31874686|emb|BX538218.1|HSM806449 Homo sapiens mRNA; cDNA DKFZp686L20116 (from clone DKFZp686L20116); complete cds
Ssc.8099.1.S1_at	15330	0.00786797	3.4853	2.8853	0.548812	ITC.15045.537	C10orf58	NM_032333.4	NM_032333	Homo sapiens chromosome 10 open reading frame 58 (C10orf58); mRNA
Ssc.30827.2.S1_at	11874	0.0353243	-0.4586	0.1411	1.82157	ITC.778.3	TBC1D1	NM_015173.2	NM_015173	Homo sapiens TBC1 (tre-2/USP6; BUB2; cdc16) domain family; member 1 (TBC1D1); mRNA
Ssc.1801.2.S1_a_at	4689	0.00120185	1.4634	2.0631	1.82157	ITC.14.100	FNBP1	NM_015033.2	NM_015033	Homo sapiens formin binding protein 1 (FNBP1); mRNA
Ssc.9731.1.A1_at	16370	0.00561974	1.8332	2.4327	1.82121	ITC.15095.2	AKAP13	NM_144767.3	NM_144767	Homo sapiens A kinase (PRKA) anchor protein 13 (AKAP13); transcript variant 3; mRNA
Ssc.11791.1.S1_at	1297	0.00328308	0.7538	1.3532	1.82103	ITC.30090.13	SCARB1	NM_005505.4	NM_005505	Homo sapiens scavenger receptor class B; member 1 (SCARB1); transcript variant 1; mRNA
Ssc.28437.1.A1_a_at	10551	0.0100077	1.4198	2.0191	1.82084	ITC.16412.1	SFRS12IP1	NM_173829.3	NM_173829	Homo sapiens SFRS12-interacting protein 1 (SFRS12IP1); mRNA
Ssc.5910.3.S1_at	13870	0.0191884	1.6049	2.2038	1.82012	ITC.59405.257	VAV1	NM_005428.2	NM_005428	Homo sapiens vav 1 guanine nucleotide exchange factor (VAV1); mRNA
Ssc.11489.1.A1_at	1101	0.0263712	1.4321	2.0309	1.81993	gb|BI183010.1|BI183010	-	-	-	MORE INFO AVAILABLE AT www.anexdb.org
Ssc.24076.1.A1_at	7998	0.036989	-1.4649	-0.8662	1.81975	ITC.30865.2	SFT2D2	NM_199344.2	NM_199344	Homo sapiens SFT2 domain containing 2 (SFT2D2); mRNA
Ssc.2408.1.S1_at	8001	0.0254338	-0.2827	-0.8813	0.549581	ITC.30081.1164	SLC39A5	NM_001135195.1	NM_001135195	Homo sapiens solute carrier family 39 (metal ion transporter); member 5 (SLC39A5); transcript variant 2; mRNA
Ssc.15942.3.S1_x_at	3493	0.00209191	0.8537	0.2554	0.549745	emb|AM177163.1|	-	-	-	MORE INFO AVAILABLE AT www.anexdb.org
Ssc.10667.1.A1_at	502	0.0270135	0.2105	0.8081	1.81775	ITC.9.89	HMG2L1	NM_005487.3	NM_005487	Homo sapiens high-mobility group protein 2-like 1 (HMG2L1); transcript variant 1; mRNA
Ssc.27278.1.S1_at	9946	0.0071125	0.09769	0.6952	1.81759	ITC.59392.347		NM_017853.1	NM_017853	Homo sapiens thioredoxin-like 4B (TXNL4B); mRNA >gi|7020665|dbj|AK000518.1| Homo sapiens cDNA FLJ20511 fis; clone KAT09708
Ssc.10917.1.A1_at	663	0.00363973	1.6777	2.275	1.81721	ITC.59373.797	OXR1	NM_181354.4	NM_181354	Homo sapiens oxidation resistance 1 (OXR1); transcript variant 2; mRNA
Ssc.30729.1.S1_at	11789	0.0188775	-0.5768	0.02041	1.81704	ITC.51.1	ZNF281	NM_012482.3	NM_012482	Homo sapiens zinc finger protein 281 (ZNF281); mRNA >gi|38174521|gb|BC060820.1| Homo sapiens zinc finger protein 281; mRNA (cDNA clone MGC:71675 IMAGE:30344180); complete cds
Ssc.24015.1.S1_at	7956	0.0097385	-0.3831	-0.9799	0.550571	ITC.32506.1	BEND5	NM_024603.2	NM_024603	Homo sapiens BEN domain containing 5 (BEND5); mRNA
Ssc.2361.1.A1_at	7759	0.00302416	2.08	2.6768	1.8163	ITC.9.131	PPP1R3D	NM_006242.3	NM_006242	Homo sapiens protein phosphatase 1; regulatory (inhibitor) subunit 3D (PPP1R3D); mRNA
Ssc.5353.2.S1_at	13516	0.0393042	-0.4005	0.1962	1.81612	ITC.807.3	ZDHHC3	NM_001135179.1	NM_001135179	Homo sapiens zinc finger; DHHC-type containing 3 (ZDHHC3); transcript variant 1; mRNA
Ssc.6714.1.A1_at	14374	0.00083909	1.8818	1.2852	0.550681	ITC.1.1048	IDI1	NM_004508.2	NM_004508	Homo sapiens isopentenyl-diphosphate delta isomerase 1 (IDI1); mRNA
Ssc.24925.1.A1_at	8610	0.00697397	-0.08043	-0.6764	0.551028	ITC.1635.1	RHOV	NM_133639.2	NM_133639	Homo sapiens ras homolog gene family; member V (RHOV); mRNA >gi|19570847|dbj|AB079131.1| Homo sapiens ARHV mRNA for WRCH1-related GTPase; complete cds
Ssc.15309.1.S1_at	3110	0.0488989	0.2958	-0.3	0.551121	ITC.30084.45	EBF1	NM_024007.3	NM_024007	Homo sapiens early B-cell factor 1 (EBF1); mRNA
Ssc.8038.2.A1_at	15288	0.0496551	-0.6579	-1.2534	0.551287	ITC.3.263	CPEB4	NM_030627.2	NM_030627	Homo sapiens cytoplasmic polyadenylation element binding protein 4 (CPEB4); mRNA
Ssc.1987.1.S1_at	5953	0.0174979	0.1893	0.7843	1.81303	ITC.30079.350	MYO18A	NM_203318.1	NM_203318	Homo sapiens myosin XVIIIA (MYO18A); transcript variant 2; mRNA
Ssc.26655.1.S1_at	9560	0.0152741	-0.1202	0.4736	1.81086	ITC.24058.1	SP2	NM_003110.5	NM_003110	Homo sapiens Sp2 transcription factor (SP2); mRNA
Ssc.5563.2.S1_a_at	13656	0.0445543	-0.2375	-0.8311	0.552335	ITC.15055.224	RBP1	NM_002899.3	NM_002899	Homo sapiens retinol binding protein 1; cellular (RBP1); transcript variant 1; mRNA
Ssc.17472.1.S1_at	4405	0.0270654	-0.1792	0.414	1.80977	ITC.44057.48	CCDC127	NM_145265.2	NM_145265	Homo sapiens coiled-coil domain containing 127 (CCDC127); mRNA >gi|34190419|gb|BC015349.2| Homo sapiens coiled-coil domain containing 127; mRNA (cDNA clone MGC:21397 IMAGE:3852440); complete cds
Ssc.21236.1.S1_at	6502	0.00626773	2.0064	1.4142	0.553109	ITC.15055.247	RALGPS2	NM_152663.3	NM_152663	Homo sapiens Ral GEF with PH domain and SH3 binding motif 2 (RALGPS2); mRNA
Ssc.2960.1.A1_at	11102	0.00246216	0.966	0.3738	0.553109	gnl|ti|1382787683	ATP11A	NM_015205.2	NM_015205	Homo sapiens ATPase; class VI; type 11A (ATP11A); transcript variant 1; mRNA
Ssc.7867.1.S1_at	15166	0.0221781	1.1756	0.5836	0.55322	ITC.59384.168	ARPP-19	NM_006628.4	NM_006628	Homo sapiens cyclic AMP phosphoprotein; 19 kD (ARPP-19); mRNA
Ssc.2997.1.A1_at	11340	0.0332856	0.2484	-0.3435	0.553275	ITC.15120.3	BDH1	NM_203314.2	NM_203314	Homo sapiens 3-hydroxybutyrate dehydrogenase; type 1 (BDH1); nuclear gene encoding mitochondrial protein; transcript variant 3; mRNA
Ssc.17346.1.S1_at	4352	0.0432703	-0.5055	-1.0972	0.553386	ITC.3564.1	GPAM	NM_020918.4	NM_020918	Homo sapiens glycerol-3-phosphate acyltransferase; mitochondrial (GPAM); nuclear gene encoding mitochondrial protein; mRNA
Ssc.1206.1.A1_at	1450	0.00392656	1.0647	1.6564	1.80706	ITC.59408.1754	GLRX	NM_001118890.1	NM_001118890	Homo sapiens glutaredoxin (thioltransferase) (GLRX); transcript variant 2; mRNA
Ssc.6757.1.A1_at	14397	0.0119696	0.8575	1.4488	1.80634	ITC.30080.330	TRUB2	NM_015679.1	NM_015679	Homo sapiens TruB pseudouridine (psi) synthase homolog 2 (E. coli) (TRUB2); mRNA >gi|7023543|dbj|AK001956.1| Homo sapiens cDNA FLJ11094 fis; clone PLACE1005373; weakly similar to TRNA PSEUDOURIDINE SYNTHASE B (EC 4.2.1.70)
Ssc.26689.1.S1_at	9582	0.00657713	0.3115	0.9027	1.80615	ITC.15045.261	SMC5	NM_015110.3	NM_015110	Homo sapiens structural maintenance of chromosomes 5 (SMC5); mRNA
Ssc.11787.2.A1_at	1292	0.0101011	2.0589	2.6489	1.80399	ITC.6.309	RASSF2	NM_014737.2	NM_014737	Homo sapiens Ras association (RalGDS/AF-6) domain family member 2 (RASSF2); transcript variant 1; mRNA
Ssc.11381.1.S1_at	1036	0.00150342	1.8958	2.4857	1.80381	ITC.30094.32	IFNAR1	NM_000629.2	NM_000629	Homo sapiens interferon (alpha; beta and omega) receptor 1 (IFNAR1); mRNA
Ssc.7277.1.A1_at	14740	0.0395139	1.878	1.2882	0.554438	ITC.59405.4014	TRAK2	NM_015049.2	NM_015049	Homo sapiens trafficking protein; kinesin binding 2 (TRAK2); mRNA
Ssc.2652.1.A1_at	9478	0.0355866	1.081	1.6702	1.80255	ITC.59377.389	ANTXR2	NM_058172.4	NM_058172	Homo sapiens anthrax toxin receptor 2 (ANTXR2); mRNA
Ssc.235.1.S1_a_at	7698	0.00357266	0.8948	1.4837	1.80201	ITC.44060.58	CAST	NM_001042444.1	NM_001042444	Homo sapiens calpastatin (CAST); transcript variant 10; mRNA
Ssc.6645.1.S1_at	14315	0.00122388	1.8447	2.4334	1.80164	ITC.15048.25	HBP1	NM_012257.3	NM_012257	Homo sapiens HMG-box transcription factor 1 (HBP1); mRNA
Ssc.21778.1.S1_at	6839	0.0150469	0.6976	1.2861	1.80128	ITC.59392.514	C1orf85	NM_144580.1	NM_144580	Homo sapiens chromosome 1 open reading frame 85 (C1orf85); mRNA >gi|17511812|gb|BC018757.1| Homo sapiens chromosome 1 open reading frame 85; mRNA (cDNA clone MGC:31963 IMAGE:4850051); complete cds
Ssc.3452.1.A1_at	12330	0.00786797	0.4586	1.0467	1.80056	ITC.15185.1	DDX26B	NM_182540.4	NM_182540	Homo sapiens DEAD/H (Asp-Glu-Ala-Asp/His) box polypeptide 26B (DDX26B); mRNA
Ssc.5709.1.S1_at	13745	0.0245437	0.8199	0.2319	0.555437	ITC.59387.297	IPO11	NM_001134779.1	NM_001134779	Homo sapiens importin 11 (IPO11); transcript variant 1; mRNA
Ssc.25821.1.S1_s_at	9066	0.00165755	0.1963	0.7842	1.8002	ITC.1472.3	GOLGA2	NM_004486.4	NM_004486	Homo sapiens golgi autoantigen; golgin subfamily a; 2 (GOLGA2); mRNA
Ssc.5848.2.S1_a_at	13834	0.0149462	0.8121	1.3999	1.80002	ITC.44855.3	B4GALT5	NM_004776.3	NM_004776	Homo sapiens UDP-Gal:betaGlcNAc beta 1;4- galactosyltransferase; polypeptide 5 (B4GALT5); mRNA
Ssc.1118.1.A1_at	897	0.0204637	0.8422	1.4299	1.79984	ITC.59405.1003	TET2	NM_001127208.1	NM_001127208	Homo sapiens tet oncogene family member 2 (TET2); transcript variant 1; mRNA
Ssc.9187.2.S1_a_at	16034	0.0353243	-0.04734	0.54	1.7992	ITC.59385.320	OAZ2	NM_002537.2	NM_002537	Homo sapiens ornithine decarboxylase antizyme 2 (OAZ2); mRNA
Ssc.14340.1.S1_at	2829	0.00657713	2.9792	3.5665	1.79912	ITC.6.124	LITAF	NM_001136472.1	NM_001136472	Homo sapiens lipopolysaccharide-induced TNF factor (LITAF); transcript variant 2; mRNA
Ssc.31145.1.A1_at	12096	0.00820916	0.9106	1.4978	1.79894	ITC.30081.992	MED13	NM_005121.2	NM_005121	Homo sapiens mediator complex subunit 13 (MED13); mRNA
Ssc.6782.1.S1_at	14411	0.0441243	-0.4909	-1.0778	0.556048	ITC.19311.1	SRGAP2	NM_015326.2	NM_015326	Homo sapiens SLIT-ROBO Rho GTPase activating protein 2 (SRGAP2); transcript variant 1; mRNA
Ssc.10583.1.A2_at	452	0.0280113	-0.7209	-1.3077	0.556104	gnl|ti|1376877250	DSTN	NM_001004031.1	NM_001004031	Sus scrofa destrin (DSTN); mRNA >gi|217681|dbj|D90053.1|PIGDESTN Sus scrofa mRNA for destrin; complete cds
Ssc.23517.1.S1_at	7717	0.00528206	1.0085	1.5951	1.79787	ITC.30079.94	TMED4	NM_182547.2	NM_182547	Homo sapiens transmembrane emp24 protein transport domain containing 4 (TMED4); mRNA >gi|30962894|gb|BC052641.1| Homo sapiens transmembrane emp24 protein transport domain containing 4; mRNA (cDNA clone MGC:61684 IMAGE:5223093); complete cds
Ssc.20362.1.S1_at	6130	0.0116015	1.8167	2.4031	1.79751	ITC.30081.392	C7orf59	NM_001008395.2	NM_001008395	Homo sapiens chromosome 7 open reading frame 59 (C7orf59); mRNA
Ssc.29369.1.A1_at	10986	0.00913324	2.644	2.0578	0.556438	ITC.8.11	ANP32E	NM_030920.3	NM_030920	Homo sapiens acidic (leucine-rich) nuclear phosphoprotein 32 family; member E (ANP32E); transcript variant 1; mRNA
Ssc.19694.1.S1_at	5890	0.0320124	0.9094	0.3235	0.556605	ITC.15045.209	GPX3	NM_002084.3	NM_002084	Homo sapiens glutathione peroxidase 3 (plasma) (GPX3); mRNA
Ssc.2205.1.S1_a_at	7041	0.00758646	1.6883	2.274	1.79625	ITC.44803.1	FLOT1	NM_005803.2	NM_005803	Homo sapiens flotillin 1 (FLOT1); mRNA >gi|6031143|gb|AF089750.2|AF089750 Homo sapiens flotillin-1 mRNA; complete cds
Ssc.5181.1.S1_at	13420	0.00173285	3.1259	3.7111	1.79535	ITC.15045.684	LOC729494	XR_015202.1	XR_015202	PREDICTED: Homo sapiens misc_RNA (LOC729494); miscRNA
Ssc.3037.1.S1_at	11563	0.00409085	-0.5975	-0.01271	1.79461	ITC.30087.7	SCPEP1	NM_021626.2	NM_021626	Homo sapiens serine carboxypeptidase 1 (SCPEP1); mRNA
Ssc.25065.1.S1_at	8717	0.0144553	1.1344	0.5499	0.557384	ITC.1026.1	NARF	NM_001038618.2	NM_001038618	Homo sapiens nuclear prelamin A recognition factor (NARF); transcript variant 3; mRNA
Ssc.23360.1.A1_at	7650	0.0279171	-0.2288	-0.8133	0.557384	gb|CJ017886.1|CJ017886	-	-	-	MORE INFO AVAILABLE AT www.anexdb.org
Ssc.18185.1.S1_at	4805	0.00473326	1.9669	2.5513	1.79391	ITC.30088.259	HYPK	NM_016400.2	NM_016400	Homo sapiens Huntingtin interacting protein K (HYPK); mRNA >gi|17939528|gb|BC019262.1| Homo sapiens Huntingtin interacting protein K; mRNA (cDNA clone MGC:2632 IMAGE:3504222); complete cds
Ssc.18781.2.S1_at	5234	0.0134381	-0.5384	-1.1226	0.557552	ITC.30080.630	UST	NM_005715.2	NM_005715	Homo sapiens uronyl-2-sulfotransferase (UST); mRNA
Ssc.15846.1.A1_a_at	3403	0.0232382	-0.3033	-0.8875	0.557552	dbj|D49583.1|PIGRTCRD24	-	-	-	MORE INFO AVAILABLE AT www.anexdb.org
Ssc.9114.1.S1_at	15996	0.0275928	2.8393	3.4223	1.7914	ITC.44890.1	STEAP4	NM_024636.2	NM_024636	Homo sapiens STEAP family member 4 (STEAP4); mRNA
Ssc.1005.1.S1_a_at	152	0.00454852	3.3971	3.9796	1.79051	ITC.36.44	MRLC2	NM_033546.2	NM_033546	Homo sapiens myosin regulatory light chain MRLC2 (MRLC2); mRNA >gi|829622|gb|U26162.1|HSU26162 Human myosin regulatory light chain mRNA; complete cds
Ssc.27175.1.A1_at	9866	0.0147238	-0.513	-1.0954	0.558556	ITC.17277.1	MYO5C	NM_018728.2	NM_018728	Homo sapiens myosin VC (MYO5C); mRNA
Ssc.13396.1.A1_at	2212	0.0149439	0.526	1.1082	1.78997	gb|BI405105.1|BI405105	-	-	-	MORE INFO AVAILABLE AT www.anexdb.org
Ssc.7158.1.A1_a_at	14651	0.0302065	1.4284	0.8463	0.558724	ITC.15045.235	CAPNS1	NM_001749.2	NM_001749	Homo sapiens calpain; small subunit 1 (CAPNS1); transcript variant 1; mRNA
Ssc.936.1.S1_at	16141	0.016367	1.0896	1.6712	1.7889	ITC.15071.73	CNN2	NM_201277.1	NM_201277	Homo sapiens calponin 2 (CNN2); transcript variant 2; mRNA
Ssc.7568.1.A1_at	14943	0.00987413	-0.7037	-0.1222	1.78872	ITC.15045.233	SNX18	NM_001102575.1	NM_001102575	Homo sapiens sorting nexin 18 (SNX18); transcript variant 1; mRNA
Ssc.29710.1.A1_at	11177	0.0420383	0.03065	-0.55	0.559535	ITC.5.1464	-	-	-	MORE INFO AVAILABLE AT www.anexdb.org
Ssc.1031.1.S1_at	291	0.0389989	1.3062	1.8866	1.78675	ITC.15047.29	OAS1	NM_001032409.1	NM_001032409	Homo sapiens 2';5'-oligoadenylate synthetase 1; 40/46kDa (OAS1); transcript variant 3; mRNA
Ssc.12636.1.A1_at	1752	0.0435599	-0.811	-1.3914	0.559674	ITC.15046.429	IKBKAP	NM_003640.3	NM_003640	Homo sapiens inhibitor of kappa light polypeptide gene enhancer in B-cells; kinase complex-associated protein (IKBKAP); mRNA
Ssc.12763.1.S1_at	1816	0.00255151	1.355	1.9353	1.78657	ITC.840.1	STARD7	NM_020151.3	NM_020151	Homo sapiens StAR-related lipid transfer (START) domain containing 7 (STARD7); mRNA
Ssc.15512.1.S1_at	3209	0.00165649	0.2356	0.8159	1.78657	ITC.15044.1519	RERE	NM_001042682.1	NM_001042682	Homo sapiens arginine-glutamic acid dipeptide (RE) repeats (RERE); transcript variant 3; mRNA
Ssc.27247.1.S1_at	9926	0.0296271	-0.3442	-0.9239	0.560066	ITC.30080.127	FAM152A	NM_016076.3	NM_016076	Homo sapiens family with sequence similarity 152; member A (FAM152A); mRNA
Ssc.23579.1.S1_at	7754	0.00893757	2.2104	2.7901	1.7855	ITC.15044.602	MIDN	NM_177401.4	NM_177401	Homo sapiens midnolin (MIDN); mRNA
Ssc.20538.1.A1_at	6189	0.00576816	1.2154	1.7947	1.78479	ITC.1.1375	C6orf125	NM_032340.2	NM_032340	Homo sapiens chromosome 6 open reading frame 125 (C6orf125); mRNA
Ssc.12777.2.A1_at	1823	0.00037478	0.9903	1.5695	1.78461	ITC.45191.1	DIP2B	NM_173602.2	NM_173602	Homo sapiens DIP2 disco-interacting protein 2 homolog B (Drosophila) (DIP2B); mRNA
Ssc.1294.1.S1_at	1929	0.0072298	-0.128	0.4512	1.78461	ITC.30080.72	NIT1	NM_005600.1	NM_005600	Homo sapiens nitrilase 1 (NIT1); mRNA >gi|3228665|gb|AF069987.1|AF069987 Homo sapiens nitrilase 1 (NIT1) mRNA; complete cds
Ssc.5394.1.S1_at	13547	0.0204637	-0.1243	-0.703	0.560627	ITC.59405.3296	GPN2	NM_001031770.1	NM_001031770	Bos taurus GPN-loop GTPase 2 (GPN2); mRNA >gi|61554085|gb|BT021658.1| Bos taurus hypothetical protein FLJ10349 (FLJ10349); mRNA; complete cds
Ssc.4546.1.S1_at	13008	0.00363	1.5682	2.1467	1.78336	ITC.15044.1056	UFC1	NM_016406.3	NM_016406	Homo sapiens ubiquitin-fold modifier conjugating enzyme 1 (UFC1); mRNA
Ssc.4686.1.S1_at	13096	0.0453543	-0.7449	-0.1665	1.78318	ITC.16733.1	SIN3B	NM_015260.1	NM_015260	Homo sapiens SIN3 homolog B; transcription regulator (yeast) (SIN3B); mRNA >gi|51449914|gb|AY706204.1| Homo sapiens SIN3B long isoform (SIN3B) mRNA; complete cds; alternatively spliced
Ssc.11671.2.S1_at	1217	0.020079	0.1238	0.7021	1.783	ITC.59405.2481	NDEL1	NM_030808.3	NM_030808	Homo sapiens nudE nuclear distribution gene E homolog (A. nidulans)-like 1 (NDEL1); transcript variant 2; mRNA
Ssc.12983.1.S1_at	1963	0.0036791	2.7215	3.2991	1.78176	ITC.15044.575	ARF6	NM_001663.3	NM_001663	Homo sapiens ADP-ribosylation factor 6 (ARF6); mRNA
Ssc.27364.1.S1_at	10009	0.0429112	-0.5072	0.07036	1.78169	ITC.984.2	CCDC130	NM_030818.2	NM_030818	Homo sapiens coiled-coil domain containing 130 (CCDC130); mRNA >gi|33877328|gb|BC002905.2| Homo sapiens coiled-coil domain containing 130; mRNA (cDNA clone MGC:10471 IMAGE:3940130); complete cds
Ssc.10921.1.S1_at	668	0.0040241	0.445	1.0222	1.78104	ITC.44978.2	TMEM39A	NM_018266.1	NM_018266	Homo sapiens transmembrane protein 39A (TMEM39A); mRNA >gi|7023235|dbj|AK001764.1| Homo sapiens cDNA FLJ10902 fis; clone NT2RP5003534
Ssc.20300.2.S1_at	6109	0.0297559	0.5761	1.1532	1.78087	ITC.30080.165	KIAA0323	NM_015299.2	NM_015299	Homo sapiens KIAA0323 (KIAA0323); mRNA
Ssc.13990.1.S1_at	2608	0.00988573	2.3372	2.9142	1.78069	ITC.9.201	ACTR3	NM_005721.3	NM_005721	Homo sapiens ARP3 actin-related protein 3 homolog (yeast) (ACTR3); mRNA
Ssc.21565.1.S1_at	6667	0.0118556	-0.4024	0.1744	1.78033	ITC.45078.1	NAGPA	NM_016256.2	NM_016256	Homo sapiens N-acetylglucosamine-1-phosphodiester alpha-N-acetylglucosaminidase (NAGPA); mRNA
Ssc.21338.1.S1_at	6566	0.0311992	0.569	1.1452	1.77926	ITC.4.334	ABCB7	NM_004299.3	NM_004299	Homo sapiens ATP-binding cassette; sub-family B (MDR/TAP); member 7 (ABCB7); nuclear gene encoding mitochondrial protein; mRNA
Ssc.5996.1.S1_at	13927	0.0326532	-0.1344	0.4415	1.77873	ITC.44.5	KHK	NM_006488.2	NM_006488	Homo sapiens ketohexokinase (fructokinase) (KHK); transcript variant b; mRNA
Ssc.11137.2.S1_at	854	0.00132093	0.01061	0.5861	1.778	ITC.6.662	UBN1	NM_001079514.1	NM_001079514	Homo sapiens ubinuclein 1 (UBN1); transcript variant 2; mRNA
Ssc.1924.1.S1_at	5528	0.00640137	0.2188	0.7942	1.77784	ITC.59392.661	PRPSAP1	NM_002766.2	NM_002766	Homo sapiens phosphoribosyl pyrophosphate synthetase-associated protein 1 (PRPSAP1); mRNA
Ssc.2147.1.A1_at	6620	0.00786797	0.7998	1.3751	1.77766	ITC.59388.323	CKAP4	NM_006825.2	NM_006825	Homo sapiens cytoskeleton-associated protein 4 (CKAP4); mRNA >gi|19572636|emb|X69910.2|HSP63 Homo sapiens p63 mRNA for transmembrane protein
Ssc.2010.1.S1_at	6027	0.0120374	0.4528	1.0281	1.77766	gb|CD572345.1|CD572345	-	-	-	MORE INFO AVAILABLE AT www.anexdb.org
Ssc.13568.1.A1_at	2332	0.00365363	2.382	2.9573	1.77766	ITC.16348.2	AFF4	NM_014423.3	NM_014423	Homo sapiens AF4/FMR2 family; member 4 (AFF4); mRNA
Ssc.19966.1.S1_at	5990	0.0132925	0.9205	1.4956	1.77731	ITC.15908.2	AIFM1	NM_004208.2	NM_004208	Homo sapiens apoptosis-inducing factor; mitochondrion-associated; 1 (AIFM1); nuclear gene encoding mitochondrial protein; transcript variant 1; mRNA
Ssc.18099.1.A1_at	4747	0.0423728	-0.3438	-0.9184	0.56293	gnl|ti|1382672873	CC2D2A	NM_001080522.2	NM_001080522	Homo sapiens coiled-coil and C2 domain containing 2A (CC2D2A); transcript variant 1; mRNA
Ssc.1035.1.S1_at	316	0.00239762	2.5303	3.1048	1.77624	ITC.6.210	PKM2	NM_002654.3	NM_002654	Homo sapiens pyruvate kinase; muscle (PKM2); transcript variant 1; mRNA
Ssc.18940.1.S1_at	5336	0.0188688	0.1137	-0.4606	0.563099	ITC.53687.1	ATP5J2	NM_001003713.1	NM_001003713	Homo sapiens ATP synthase; H+ transporting; mitochondrial F0 complex; subunit F2 (ATP5J2); nuclear gene encoding mitochondrial protein; transcript variant 2; mRNA
Ssc.7929.1.A1_at	15220	0.0242242	-0.2012	0.3728	1.77535	ITC.3.201	TBC1D15	NM_022771.3	NM_022771	Homo sapiens TBC1 domain family; member 15 (TBC1D15); mRNA >gi|34783200|gb|BC028352.2| Homo sapiens TBC1 domain family; member 15; mRNA (cDNA clone MGC:26036 IMAGE:4827246); complete cds
Ssc.867.1.A1_at	15734	0.00512498	3.221	3.7948	1.775	ITC.3.480	ATP6V0E1	NM_003945.3	NM_003945	Homo sapiens ATPase; H+ transporting; lysosomal 9kDa; V0 subunit e1 (ATP6V0E1); mRNA
Ssc.15900.1.S1_at	3464	0.0267855	-0.00015	-0.5739	0.563409	ITC.1486.1	CARTPT	NM_004291.2	NM_004291	Homo sapiens CART prepropeptide (CARTPT); mRNA
Ssc.9059.1.A1_at	15958	0.00583092	1.7714	2.3445	1.77376	gb|BF709261.1|BF709261	-	-	-	MORE INFO AVAILABLE AT www.anexdb.org
Ssc.4439.1.S1_at	12941	0.00294381	0.876	1.4482	1.77216	gnl|ti|1382670066	PFDN5	NM_002624.3	NM_002624	Homo sapiens prefoldin subunit 5 (PFDN5); transcript variant 1; mRNA
Ssc.21122.1.S1_at	6420	0.00243636	1.9302	2.5022	1.77181	ITC.15988.1	STK10	NM_005990.3	NM_005990	Homo sapiens serine/threonine kinase 10 (STK10); mRNA
Ssc.5620.1.A1_at	13694	0.0217448	1.9536	2.5256	1.77181	ITC.44056.2137	TOB1	NM_005749.2	NM_005749	Homo sapiens transducer of ERBB2; 1 (TOB1); mRNA
Ssc.1207.1.S1_at	1452	0.00784518	0.3371	0.909	1.77163	ITC.30079.212	-	-	-	MORE INFO AVAILABLE AT www.anexdb.org
Ssc.3426.1.A1_at	12315	0.0133438	0.6436	1.2154	1.77145	ITC.44067.21		NM_002748.2	NM_002748	Homo sapiens mitogen-activated protein kinase 6 (MAPK6); mRNA
Ssc.3034.1.S1_at	11543	0.0197081	0.7888	1.3606	1.77145	ITC.15048.149	SCAMP2	NM_005697.3	NM_005697	Homo sapiens secretory carrier membrane protein 2 (SCAMP2); mRNA >gi|13325143|gb|BC004385.1| Homo sapiens secretory carrier membrane protein 2; mRNA (cDNA clone MGC:10855 IMAGE:3617954); complete cds
Ssc.10628.1.A1_at	484	0.0274042	1.6283	2.1999	1.7711	ITC.49680.1	GPN2	NM_001031770.1	NM_001031770	Bos taurus GPN-loop GTPase 2 (GPN2); mRNA >gi|61554085|gb|BT021658.1| Bos taurus hypothetical protein FLJ10349 (FLJ10349); mRNA; complete cds
Ssc.14525.1.S1_at	2937	0.0132395	0.1872	-0.3841	0.564791	ITC.16408.1	ZP3	NM_001110354.1	NM_001110354	Homo sapiens zona pellucida glycoprotein 3 (sperm receptor) (ZP3); transcript variant 1; mRNA
Ssc.2758.1.S1_at	10166	0.00476832	0.8242	1.3955	1.77057	ITC.59371.948	POLR2J	NM_006234.4	NM_006234	Homo sapiens polymerase (RNA) II (DNA directed) polypeptide J; 13.3kDa (POLR2J); mRNA
Ssc.5649.1.S1_at	13713	0.0173498	1.8387	2.4098	1.77021	gnl|ti|1376877242	ATP1B3	NM_001679.2	NM_001679	Homo sapiens ATPase; Na+/K+ transporting; beta 3 polypeptide (ATP1B3); mRNA
Ssc.11086.1.A1_at	806	0.0123022	1.4066	1.9774	1.76968	ITC.59401.1124	SLA	NM_006748.3	NM_006748	Homo sapiens Src-like-adaptor (SLA); transcript variant 3; mRNA
Ssc.4135.2.A1_at	12737	0.0117274	1.1523	0.5819	0.565299	ITC.30828.1	Ap1s2	NM_026887.2	NM_026887	Mus musculus adaptor-related protein complex 1; sigma 2 subunit (Ap1s2); mRNA >gi|28422276|gb|BC046964.1| Mus musculus adaptor-related protein complex 1; sigma 2 subunit; mRNA (cDNA clone MGC:54976 IMAGE:6485320); complete cds
Ssc.2569.1.S1_at	9017	0.0204119	1.7703	2.3396	1.76703	ITC.30079.611	TSPAN14	NM_001128309.1	NM_001128309	Homo sapiens tetraspanin 14 (TSPAN14); transcript variant 2; mRNA
Ssc.19382.2.S1_at	5646	0.0307702	-0.4941	-1.0631	0.566091	ITC.15138.1	PCK2	NM_004563.2	NM_004563	Homo sapiens phosphoenolpyruvate carboxykinase 2 (mitochondrial) (PCK2); nuclear gene encoding mitochondrial protein; transcript variant 1; mRNA
Ssc.20590.1.A1_at	6208	0.0144553	1.7329	2.3018	1.76632	ITC.59392.1358	CD47	NM_198793.2	NM_198793	Homo sapiens CD47 molecule (CD47); transcript variant 2; mRNA
Ssc.9038.1.A1_at	15950	0.00584805	1.4235	1.9917	1.76509	ITC.15066.45	KIAA1012	NM_014939.3	NM_014939	Homo sapiens KIAA1012 (KIAA1012); mRNA
Ssc.25886.1.S1_at	9089	0.0378179	-0.3043	-0.872	0.566828	ITC.19415.1	SRGAP3	NM_014850.2	NM_014850	Homo sapiens SLIT-ROBO Rho GTPase activating protein 3 (SRGAP3); transcript variant 1; mRNA
Ssc.11101.1.S1_a_at	820	0.0304186	0.2682	0.8358	1.76403	ITC.30081.947	STK24	NM_001032296.2	NM_001032296	Homo sapiens serine/threonine kinase 24 (STE20 homolog; yeast) (STK24); transcript variant 2; mRNA
Ssc.19817.1.S1_at	5933	0.0206309	0.7121	0.1445	0.566884	ITC.59386.270	CD27	NM_001242.4	NM_001242	Homo sapiens CD27 molecule (CD27); mRNA
Ssc.11130.2.A1_at	847	0.00589406	0.8695	1.4363	1.76262	ITC.30121.40	NCLN	NM_020170.3	NM_020170	Homo sapiens nicalin homolog (zebrafish) (NCLN); mRNA
Ssc.1672.1.A1_at	3993	0.024308	1.6011	2.1678	1.76244	ITC.59392.208	HNRPLL	NM_138394.2	NM_138394	Homo sapiens heterogeneous nuclear ribonucleoprotein L-like (HNRPLL); mRNA >gi|17028349|gb|BC017480.1| Homo sapiens heterogeneous nuclear ribonucleoprotein L-like; mRNA (cDNA clone MGC:15775 IMAGE:3502860); complete cds
Ssc.10091.1.S1_at	177	0.0029111	0.941	1.5077	1.76244	ITC.30080.1740	CRTC3	NM_022769.3	NM_022769	Homo sapiens CREB regulated transcription coactivator 3 (CRTC3); transcript variant 1; mRNA
Ssc.23397.1.S1_at	7659	0.0275072	-0.2168	-0.7835	0.567395	ITC.47217.1	Slc4a8	NM_021530.2	NM_021530	Mus musculus solute carrier family 4 (anion exchanger); member 8 (Slc4a8); mRNA
Ssc.4008.1.S1_at	12658	0.0477866	-0.4156	0.1507	1.76174	ITC.30098.148	REEP5	NM_001046605.1	NM_001046605	Bos taurus receptor accessory protein 5 (REEP5); mRNA >gi|88954090|gb|BC114113.1| Bos taurus receptor accessory protein 5; mRNA (cDNA clone MGC:137184 IMAGE:8179194); complete cds
Ssc.1652.1.S1_at	3851	0.0151083	-0.03547	-0.6017	0.567661	ITC.30137.1	GCAT	NM_014291.2	NM_014291	Homo sapiens glycine C-acetyltransferase (2-amino-3-ketobutyrate coenzyme A ligase) (GCAT); nuclear gene encoding mitochondrial protein; mRNA
Ssc.16455.1.A1_at	3814	0.0116858	1.7613	1.1951	0.567679	ITC.16330.1	PSME4	NM_014614.2	NM_014614	Homo sapiens proteasome (prosome; macropain) activator subunit 4 (PSME4); mRNA
Ssc.19610.1.S1_at	5817	0.00301603	-0.273	0.2931	1.76138	gb|BW970837.1|BW970837	-	-	-	MORE INFO AVAILABLE AT www.anexdb.org
Ssc.3449.1.S1_at	12329	0.00475555	1.6088	2.1748	1.76121	ITC.51273.1	DERL1	NM_024295.4	NM_024295	Homo sapiens Der1-like domain family; member 1 (DERL1); transcript variant 1; mRNA
Ssc.13793.2.S1_at	2510	0.038265	-0.2575	-0.8233	0.567906	ITC.16033.2	RAD51AP1	NM_006479.4	NM_006479	Homo sapiens RAD51 associated protein 1 (RAD51AP1); transcript variant 2; mRNA
Ssc.1145.1.S1_at	1082	0.0199754	0.6109	1.1767	1.76086	ITC.30079.1971	-	-	-	MORE INFO AVAILABLE AT www.anexdb.org
Ssc.1287.1.S1_at	1880	0.00758646	1.8134	2.3791	1.76068	ITC.1.1823	NDUFB9	NM_005005.2	NM_005005	Homo sapiens NADH dehydrogenase (ubiquinone) 1 beta subcomplex; 9; 22kDa (NDUFB9); mRNA
Ssc.307.1.S1_at	11763	0.0087128	1.3604	1.9257	1.75998	ITC.4.454	PPP1R12A	NM_002480.1	NM_002480	Homo sapiens protein phosphatase 1; regulatory (inhibitor) subunit 12A (PPP1R12A); mRNA >gi|2443337|dbj|D87930.1| Homo sapiens mRNA for myosin phosphatase target subunit 1 (MYPT1)
Ssc.25426.1.S1_at	8929	0.0136082	1.3407	1.906	1.75998	ITC.17792.1	DHX9	NM_001357.3	NM_001357	Homo sapiens DEAH (Asp-Glu-Ala-His) box polypeptide 9 (DHX9); mRNA
Ssc.17391.1.S1_at	4370	0.00758646	0.05267	0.6176	1.75932	ITC.59386.466	LOC100130711	XM_001726555.1	XM_001726555	PREDICTED: Homo sapiens similar to hCG1778032 (LOC100130711); mRNA
Ssc.15419.1.S1_at	3162	0.0073129	0.8555	1.4202	1.75892	ITC.45079.1		NM_000061.1	NM_000061	Homo sapiens Bruton agammaglobulinemia tyrosine kinase (BTK); mRNA
Ssc.1749.1.A1_at	4410	0.0327473	1.0548	1.6192	1.75839	ITC.59379.725	C1orf25	NM_030934.4	NM_030934	Homo sapiens chromosome 1 open reading frame 25 (C1orf25); mRNA
Ssc.5685.1.S1_at	13732	0.00094746	0.5406	1.1047	1.75786	ITC.44905.1	ANKFY1	NM_016376.3	NM_016376	Homo sapiens ankyrin repeat and FYVE domain containing 1 (ANKFY1); transcript variant 1; mRNA
Ssc.19543.1.S1_at	5757	0.0137155	0.4043	0.968	1.75716	ITC.1.68	SIGLEC9	NM_014441.1	NM_014441	Homo sapiens sialic acid binding Ig-like lectin 9 (SIGLEC9); mRNA
Ssc.14520.1.S1_at	2934	0.0085495	1.5438	2.1075	1.75716	ITC.59388.666	STAT2	NM_005419.2	NM_005419	Homo sapiens signal transducer and activator of transcription 2; 113kDa (STAT2); mRNA
Ssc.11005.1.A1_at	733	0.0163471	-0.2028	-0.7663	0.569213	ITC.59373.618	GAB1	NM_002039.3	NM_002039	Homo sapiens GRB2-associated binding protein 1 (GAB1); transcript variant 2; mRNA
Ssc.24210.1.S1_at	8103	0.0337884	-0.8995	-0.3361	1.75663	ITC.1834.1	GPATCH8	NM_001002909.1	NM_001002909	Homo sapiens G patch domain containing 8 (GPATCH8); mRNA
Ssc.26386.1.A1_at	9390	0.0286587	-0.7099	-1.2732	0.569327	ITC.59405.4216	NIP7	NM_016101.3	NM_016101	Homo sapiens nuclear import 7 homolog (S. cerevisiae) (NIP7); mRNA
Ssc.18175.1.A1_at	4797	0.00589406	0.707	0.144	0.569498	ITC.59392.121	FASN	NM_004104.4	NM_004104	Homo sapiens fatty acid synthase (FASN); mRNA
Ssc.29962.1.A1_at	11335	0.00164778	0.5158	1.0788	1.75593	ITC.46292.1	TMBIM6	NM_003217.2	NM_003217	Homo sapiens transmembrane BAX inhibitor motif containing 6 (TMBIM6); transcript variant 1; mRNA
Ssc.24729.1.A1_s_at	8481	0.00811462	1.5839	2.1464	1.75505	ITC.30094.66	IK	NM_006083.3	NM_006083	Homo sapiens IK cytokine; down-regulator of HLA II (IK); mRNA
Ssc.24364.1.S1_at	8233	0.0138226	-1.1903	-0.6279	1.75488	ITC.1000.1	WDR46	NM_005452.4	NM_005452	Homo sapiens WD repeat domain 46 (WDR46); mRNA >gi|38197138|gb|BC000388.2| Homo sapiens WD repeat domain 46; mRNA (cDNA clone MGC:8435 IMAGE:2821198); complete cds
Ssc.14215.1.S1_at	2736	0.00072118	1.1177	1.68	1.7547	ITC.30084.32	DEGS1	NM_144780.1	NM_144780	Homo sapiens degenerative spermatocyte homolog 1; lipid desaturase (Drosophila) (DEGS1); transcript variant 2; mRNA
Ssc.11909.1.S1_at	1371	0.0487427	0.1012	-0.4609	0.570011	ITC.44056.959	RSC1A1	NM_006511.1	NM_006511	Homo sapiens regulatory solute carrier protein; family 1; member 1 (RSC1A1); mRNA
Ssc.1362.1.S1_at	2373	0.00159212	1.8467	2.4085	1.75383	ITC.59388.2801	DBNL	NM_001122956.1	NM_001122956	Homo sapiens drebrin-like (DBNL); transcript variant 3; mRNA
Ssc.9906.1.A1_at	16460	0.0468495	-0.4808	-1.0423	0.570353	ITC.59408.19	FLJ77644	XM_001133074.2	XM_001133074	PREDICTED: Homo sapiens similar to transmembrane protein 106A; transcript variant 3 (FLJ77644); mRNA
Ssc.22062.1.A1_at	7054	0.04866	-0.7096	-0.1485	1.7526	ITC.30901.1	CDADC1	NM_030911.1	NM_030911	Homo sapiens cytidine and dCMP deaminase domain containing 1 (CDADC1); mRNA >gi|13311006|gb|AY027525.1| Homo sapiens protein kinase NYD-SP15 mRNA; complete cds
Ssc.29655.1.S1_at	11141	0.0138629	0.3906	0.9517	1.7526	ITC.5.268	RHBDD2	NM_001040457.1	NM_001040457	Homo sapiens rhomboid domain containing 2 (RHBDD2); transcript variant 2; mRNA
Ssc.1459.1.S1_at	2955	0.0490035	0.7612	1.3221	1.75225	ITC.59386.723	ETFB	NM_001985.2	NM_001985	Homo sapiens electron-transfer-flavoprotein; beta polypeptide (ETFB); transcript variant 1; mRNA
Ssc.8445.1.A1_at	15567	0.0169014	-1.3431	-1.9034	0.571038	ITC.45016.1	TRPC1	NM_003304.4	NM_003304	Homo sapiens transient receptor potential cation channel; subfamily C; member 1 (TRPC1); mRNA
Ssc.22237.1.A1_at	7193	0.00343303	1.7468	1.1865	0.571038	ITC.15083.4	C16orf35	NM_001077350.1	NM_001077350	Homo sapiens chromosome 16 open reading frame 35 (C16orf35); transcript variant 1; mRNA
Ssc.15730.1.S1_at	3337	0.0169212	0.6599	1.2196	1.75015	ITC.59384.118	RAMP2	NM_005854.2	NM_005854	Homo sapiens receptor (G protein-coupled) activity modifying protein 2 (RAMP2); mRNA
Ssc.6570.1.S1_at	14271	0.0296698	2.3312	1.7715	0.57138	ITC.30109.41	ALAD	NM_000031.5	NM_000031	Homo sapiens aminolevulinate; delta-; dehydratase (ALAD); mRNA
Ssc.26842.1.A1_at	9675	0.00698052	1.3587	0.8001	0.572009	ITC.59379.90	EPB42	NM_001114134.1	NM_001114134	Homo sapiens erythrocyte membrane protein band 4.2 (EPB42); transcript variant 2; mRNA
Ssc.9544.2.S1_a_at	16265	0.0151059	1.1898	1.7482	1.74787	ITC.30088.134	CFLAR	NM_001127183.1	NM_001127183	Homo sapiens CASP8 and FADD-like apoptosis regulator (CFLAR); transcript variant 2; mRNA
Ssc.16501.1.S1_at	3843	0.0184219	0.1962	0.7543	1.74735	ITC.1254.1	CBLL1	NR_024199.1	NR_024199	Homo sapiens Cas-Br-M (murine) ecotropic retroviral transforming sequence-like 1 (CBLL1); transcript variant 2; transcribed RNA
Ssc.6145.1.A1_at	14013	0.00106595	0.06875	0.6267	1.74709	gnl|ti|1381339396	CYBRD1	NM_024843.3	NM_024843	Homo sapiens cytochrome b reductase 1 (CYBRD1); transcript variant 1; mRNA
Ssc.6353.2.S1_at	14131	0.0198558	3.2792	2.7215	0.572524	ITC.59377.170	PSMF1	NM_178578.2	NM_178578	Homo sapiens proteasome (prosome; macropain) inhibitor subunit 1 (PI31) (PSMF1); transcript variant 2; mRNA
Ssc.16334.1.S1_at	3735	0.0210209	0.3501	-0.2075	0.572582	ITC.59388.2741	BCL2L1	NM_138578.1	NM_138578	Homo sapiens BCL2-like 1 (BCL2L1); nuclear gene encoding mitochondrial protein; transcript variant 1; mRNA >gi|17939633|gb|BC019307.1| Homo sapiens BCL2-like 1; mRNA (cDNA clone MGC:4204 IMAGE:2823498); complete cds
Ssc.4645.1.A1_at	13070	0.00890197	0.6559	1.2134	1.7463	ITC.59386.994	Ncoa2	NM_001077695.1	NM_001077695	Mus musculus nuclear receptor coactivator 2 (Ncoa2); transcript variant 2; mRNA
Ssc.11736.1.A1_at	1261	0.0232337	1.1463	1.7038	1.7463	ITC.6.138	GPN2	NM_001031770.1	NM_001031770	Bos taurus GPN-loop GTPase 2 (GPN2); mRNA >gi|61554085|gb|BT021658.1| Bos taurus hypothetical protein FLJ10349 (FLJ10349); mRNA; complete cds
Ssc.1082.1.S1_at	603	0.00892349	0.9354	1.4928	1.74613	ITC.1.622	TIMP2	NM_003255.4	NM_003255	Homo sapiens TIMP metallopeptidase inhibitor 2 (TIMP2); mRNA
Ssc.19385.1.A1_at	5647	0.038073	-1.051	-1.6082	0.572811	ITC.1728.1	ADAMTS7	NM_014272.3	NM_014272	Homo sapiens ADAM metallopeptidase with thrombospondin type 1 motif; 7 (ADAMTS7); mRNA
Ssc.6413.1.A1_at	14166	0.00950798	1.574	2.1311	1.7456	ITC.15044.937	RNH1	NM_203389.1	NM_203389	Homo sapiens ribonuclease/angiogenin inhibitor 1 (RNH1); transcript variant 8; mRNA
Ssc.22087.2.A1_at	7077	0.0235192	-0.1133	0.4434	1.7449	ITC.1868.1	ZNF394	NM_032164.2	NM_032164	Homo sapiens zinc finger protein 394 (ZNF394); mRNA >gi|30354281|gb|BC051847.1| Homo sapiens zinc finger protein 394; mRNA (cDNA clone MGC:60166 IMAGE:6007172); complete cds
Ssc.2880.1.S1_at	10682	0.0020422	0.1979	0.7538	1.74351	ITC.16030.2	ISY1	NM_020701.2	NM_020701	Homo sapiens ISY1 splicing factor homolog (S. cerevisiae) (ISY1); mRNA
Ssc.27140.1.A1_at	9839	0.0448683	-0.437	0.1189	1.74351	ITC.59401.1737	PTPN2	NM_002828.2	NM_002828	Homo sapiens protein tyrosine phosphatase; non-receptor type 2 (PTPN2); transcript variant 1; mRNA
Ssc.8208.1.A1_at	15398	0.0380594	-0.925	-1.4802	0.573957	ITC.44836.1	GPAM	NM_020918.4	NM_020918	Homo sapiens glycerol-3-phosphate acyltransferase; mitochondrial (GPAM); nuclear gene encoding mitochondrial protein; mRNA
Ssc.891.1.S1_at	15884	0.0298296	0.1277	0.6826	1.74177	ITC.6.271	FAHD2A	NM_016044.2	NM_016044	Homo sapiens fumarylacetoacetate hydrolase domain containing 2A (FAHD2A); mRNA
Ssc.8617.1.A1_at	15691	0.0399456	0.2355	0.7901	1.74124	ITC.44057.235	SNTB1	NM_021021.3	NM_021021	Homo sapiens syntrophin; beta 1 (dystrophin-associated protein A1; 59kDa; basic component 1) (SNTB1); mRNA
Ssc.30532.1.A1_at	11663	0.0492133	3.4445	3.9991	1.74124	ITC.30081.29	IFIT2	NM_001547.4	NM_001547	Homo sapiens interferon-induced protein with tetratricopeptide repeats 2 (IFIT2); mRNA
Ssc.27978.1.A1_at	10347	0.00712907	2.4395	1.885	0.574359	gb|CN032941.1|CN032941	-	-	-	MORE INFO AVAILABLE AT www.anexdb.org
Ssc.6237.1.S1_at	14073	0.00513225	0.6172	1.1715	1.74072	ITC.30079.977	FAM125A	NM_138401.2	NM_138401	Homo sapiens family with sequence similarity 125; member A (FAM125A); mRNA >gi|40225487|gb|BC011840.2| Homo sapiens family with sequence similarity 125; member A; mRNA (cDNA clone MGC:20500 IMAGE:4053084); complete cds
Ssc.2329.1.A1_at	7632	0.012503	-0.1077	0.4465	1.74055	ITC.59372.1308	GYS1	NM_002103.3	NM_002103	Homo sapiens glycogen synthase 1 (muscle) (GYS1); mRNA >gi|33988671|gb|BC002617.2| Homo sapiens glycogen synthase 1 (muscle); mRNA (cDNA clone MGC:2986 IMAGE:3143019); complete cds
Ssc.1010.1.A1_at	182	0.0455255	0.05801	0.6121	1.74036	ITC.2.985	Tbc1d23	NM_026254.2	NM_026254	Mus musculus TBC1 domain family; member 23 (Tbc1d23); mRNA >gi|21619361|gb|BC031706.1| Mus musculus TBC1 domain family; member 23; mRNA (cDNA clone MGC:25849 IMAGE:4194266); complete cds
Ssc.26269.1.S1_at	9298	0.0231846	-0.6535	-0.09996	1.7394	ITC.30223.1	ELL2	NM_012081.5	NM_012081	Homo sapiens elongation factor; RNA polymerase II; 2 (ELL2); mRNA
Ssc.3325.2.S1_a_at	12251	0.0274715	-0.4345	0.1188	1.73898	gb|CK456371.1|CK456371	-	-	-	MORE INFO AVAILABLE AT www.anexdb.org
Ssc.4516.1.A1_at	12991	0.0159051	1.3447	1.8979	1.73881	gnl|ti|1373548432	ELAVL1	NM_001419.2	NM_001419	Homo sapiens ELAV (embryonic lethal; abnormal vision; Drosophila)-like 1 (Hu antigen R) (ELAVL1); mRNA
Ssc.13269.1.S1_at	2137	0.00435321	3.2583	2.7059	0.575567	ITC.30117.17	ADIPOR1	NM_015999.3	NM_015999	Homo sapiens adiponectin receptor 1 (ADIPOR1); transcript variant 1; mRNA
Ssc.29739.1.A1_at	11196	0.00069612	0.6452	1.1976	1.73742	gnl|ti|1374495334	ARV1	NM_022786.1	NM_022786	Homo sapiens ARV1 homolog (S. cerevisiae) (ARV1); mRNA >gi|12044054|gb|AF290878.1|AF290878 Homo sapiens ARV1 mRNA; complete cds
Ssc.15103.2.S1_at	3016	0.0063239	1.2276	0.6753	0.575624	ITC.59386.761	IFRD2	NM_006764.4	NM_006764	Homo sapiens interferon-related developmental regulator 2 (IFRD2); mRNA
Ssc.16611.1.S1_at	3903	0.0398488	0.000189	-0.5521	0.575631	ITC.918.3	RAP2A	NM_021033.6	NM_021033	Homo sapiens RAP2A; member of RAS oncogene family (RAP2A); mRNA
Ssc.2093.1.A1_at	6321	0.00165755	1.5539	2.1061	1.73707	ITC.59388.325	GDI1	NM_001493.2	NM_001493	Homo sapiens GDP dissociation inhibitor 1 (GDI1); mRNA
Ssc.26062.1.S1_at	9167	0.00108596	1.9842	2.5357	1.73585	ITC.1.367	RAB8B	NM_016530.2	NM_016530	Homo sapiens RAB8B; member RAS oncogene family (RAB8B); mRNA
Ssc.18451.1.S1_at	5001	0.00786797	0.65	0.09857	0.576125	ITC.1395.1	-	-	-	MORE INFO AVAILABLE AT www.anexdb.org
Ssc.2798.1.S1_at	10349	0.0179697	-0.2111	-0.7624	0.5762	ITC.5.562	SYP	NM_003179.2	NM_003179	Homo sapiens synaptophysin (SYP); mRNA
Ssc.22177.1.S1_at	7144	0.00498361	0.791	1.3421	1.73516	ITC.59405.1679	EP300	NM_001429.3	NM_001429	Homo sapiens E1A binding protein p300 (EP300); mRNA
Ssc.6064.1.S1_at	13966	0.00175333	2.1294	2.6804	1.73499	gnl|ti|448050328	GNB1	NM_002074.2	NM_002074	Homo sapiens guanine nucleotide binding protein (G protein); beta polypeptide 1 (GNB1); mRNA
Ssc.1484.1.S1_at	2978	0.00655128	0.7387	1.2895	1.73464	ITC.45582.1	SHKBP1	NM_138392.2	NM_138392	Homo sapiens SH3KBP1 binding protein 1 (SHKBP1); mRNA
Ssc.1524.1.S1_at	3060	0.0273725	0.7253	1.2761	1.73464	ITC.836.3	C22orf9	NM_001009880.1	NM_001009880	Homo sapiens chromosome 22 open reading frame 9 (C22orf9); transcript variant 2; mRNA
Ssc.5696.1.S1_at	13738	0.0240503	-0.8967	-1.4473	0.576604	ITC.30153.1	PLEK2	NM_016445.1	NM_016445	Homo sapiens pleckstrin 2 (PLEK2); mRNA >gi|6984179|gb|AF228603.1| Homo sapiens pleckstrin 2 mRNA; complete cds
Ssc.18571.1.S1_at	5094	0.014048	0.5602	1.1108	1.73429	ITC.1.1143	TSSC1	NM_003310.1	NM_003310	Homo sapiens tumor suppressing subtransferable candidate 1 (TSSC1); mRNA >gi|2655036|gb|AF019952.1|AF019952 Homo sapiens tumor suppressing STF cDNA 1 (TSSC1) mRNA; complete cds
Ssc.13630.3.A1_at	2381	0.0241658	-0.5505	-1.1009	0.576719	ITC.16061.4	ZNF294	NM_015565.1	NM_015565	Homo sapiens zinc finger protein 294 (ZNF294); mRNA
Ssc.1050.1.S1_at	394	0.00389515	4.0117	4.5621	1.73395	ITC.44056.1170	TALDO1	NM_006755.1	NM_006755	Homo sapiens transaldolase 1 (TALDO1); mRNA >gi|4995970|gb|L19437.2|HUMTRNSAL Homo sapiens transaldolase mRNA; complete cds
Ssc.4899.1.S1_at	13221	0.0436871	-0.7097	-1.26	0.576777	gnl|ti|470926090	SRPX2	NM_014467.2	NM_014467	Homo sapiens sushi-repeat-containing protein; X-linked 2 (SRPX2); mRNA
Ssc.5438.1.S2_at	13576	0.00950963	2.5409	3.0906	1.73273	ITC.59392.1612	CD47	NM_198793.2	NM_198793	Homo sapiens CD47 molecule (CD47); transcript variant 2; mRNA
Ssc.4625.2.S1_at	13059	0.0100795	-0.1153	-0.6649	0.577181	ITC.44056.1226	C12orf49	NM_024738.1	NM_024738	Homo sapiens chromosome 12 open reading frame 49 (C12orf49); mRNA >gi|10437507|dbj|AK025068.1| Homo sapiens cDNA: FLJ21415 fis; clone COL04030
Ssc.29889.1.A1_at	11293	0.00829902	0.1467	0.6961	1.73221	ITC.9.115	CHD1	NM_001270.2	NM_001270	Homo sapiens chromodomain helicase DNA binding protein 1 (CHD1); mRNA
Ssc.30849.1.A1_at	11889	0.0241032	0.1767	-0.3724	0.577469	ITC.59388.1256	ZNF318	NM_014345.2	NM_014345	Homo sapiens zinc finger protein 318 (ZNF318); mRNA
Ssc.18539.1.A1_at	5073	0.00283367	0.7735	1.3225	1.73152	ITC.2.1346	TMEM70	NM_001040613.1	NM_001040613	Homo sapiens transmembrane protein 70 (TMEM70); transcript variant 2; mRNA
Ssc.851.1.A1_at	15610	0.0103733	0.8692	1.4182	1.73152	ITC.45281.1	ETV6	NM_001987.4	NM_001987	Homo sapiens ets variant 6 (ETV6); mRNA
Ssc.12999.1.S1_at	1976	0.00517638	2.062	2.6106	1.73083	gnl|ti|1379951032	GSTP1	NM_000852.3	NM_000852	Homo sapiens glutathione S-transferase pi 1 (GSTP1); mRNA
Ssc.1537.1.S1_at	3136	0.00712907	0.9051	1.4537	1.73083	ITC.44071.24	YKT6	NM_006555.3	NM_006555	Homo sapiens YKT6 v-SNARE homolog (S. cerevisiae) (YKT6); mRNA
Ssc.4314.1.S1_at	12867	0.0116925	0.07787	0.6259	1.72984	ITC.59377.612	C11orf57	NM_001082969.1	NM_001082969	Homo sapiens chromosome 11 open reading frame 57 (C11orf57); transcript variant 2; mRNA
Ssc.1350.1.S1_at	2289	0.00289745	1.7574	2.3045	1.72823	ITC.59385.10	PPP1R11	NM_021959.2	NM_021959	Homo sapiens protein phosphatase 1; regulatory (inhibitor) subunit 11 (PPP1R11); mRNA
Ssc.12450.1.S1_at	1662	0.00185904	0.9399	1.4867	1.72772	ITC.15047.117	C11orf79	NM_017841.1	NM_017841	Homo sapiens chromosome 11 open reading frame 79 (C11orf79); mRNA >gi|7020621|dbj|AK000494.1| Homo sapiens cDNA FLJ20487 fis; clone KAT08245
Ssc.10025.1.S1_at	134	0.0098301	0.6994	1.2461	1.72754	ITC.59408.674	CEBPD	NM_005195.3	NM_005195	Homo sapiens CCAAT/enhancer binding protein (C/EBP); delta (CEBPD); mRNA
Ssc.7204.2.S1_at	14686	0.0239451	2.4159	1.8693	0.578915	ITC.30096.14	HAGH	NM_005326.4	NM_005326	Homo sapiens hydroxyacylglutathione hydrolase (HAGH); transcript variant 1; mRNA
Ssc.23511.1.S1_at	7710	0.0214813	1.9212	2.4674	1.72668	ITC.3.108	C5orf32	NM_032412.3	NM_032412	Homo sapiens chromosome 5 open reading frame 32 (C5orf32); mRNA
Ssc.1413.1.S1_at	2675	0.00606703	3.1164	3.662	1.72564	gnl|ti|1381007954	FAM49B	NM_016623.3	NM_016623	Homo sapiens family with sequence similarity 49; member B (FAM49B); mRNA >gi|40226450|gb|BC017297.2| Homo sapiens family with sequence similarity 49; member B; mRNA (cDNA clone MGC:29507 IMAGE:5017493); complete cds
Ssc.21959.1.S1_at	6976	0.0156554	0.3749	0.9203	1.7253	ITC.45074.1	CARS	NM_139273.2	NM_139273	Homo sapiens cysteinyl-tRNA synthetase (CARS); transcript variant 1; mRNA
Ssc.17920.3.S1_at	4636	0.021648	-0.3099	-0.8553	0.57961	ITC.30093.61	C15orf17	NM_020447.3	NM_020447	Homo sapiens chromosome 15 open reading frame 17 (C15orf17); mRNA
Ssc.19634.1.S1_at	5842	0.0349158	0.5853	1.1306	1.72513	ITC.59392.344	MRPL14	NM_032111.2	NM_032111	Homo sapiens mitochondrial ribosomal protein L14 (MRPL14); nuclear gene encoding mitochondrial protein; mRNA
Ssc.23248.1.S1_at	7609	0.0321065	1.2238	1.7685	1.72409	ITC.22.34	PTPRC	NM_080922.2	NM_080922	Homo sapiens protein tyrosine phosphatase; receptor type; C (PTPRC); transcript variant 3; mRNA
Ssc.21179.1.S1_at	6465	0.0156554	0.4936	-0.05097	0.580091	ITC.59388.51	IFFO2	NM_001136265.1	NM_001136265	Homo sapiens intermediate filament family orphan 2 (IFFO2); mRNA
Ssc.7354.1.A1_at	14783	0.00392656	1.8534	2.3978	1.72357	gnl|ti|1380352759	RAB11A	NM_004663.3	NM_004663	Homo sapiens RAB11A; member RAS oncogene family (RAB11A); mRNA
Ssc.21918.1.S1_at	6941	0.0188775	1.6229	1.0785	0.58019	ITC.59377.255	UBAC1	NM_016172.2	NM_016172	Homo sapiens UBA domain containing 1 (UBAC1); mRNA
Ssc.22806.1.S1_at	7488	0.0354186	-1.5623	-1.018	1.7234	ITC.43183.1	C11orf80	NM_024650.3	NM_024650	Homo sapiens chromosome 11 open reading frame 80 (C11orf80); mRNA
Ssc.13164.1.A1_at	2073	0.0194046	-0.376	-0.9202	0.580306	ITC.20380.1	SLC6A17	NM_001010898.2	NM_001010898	Homo sapiens solute carrier family 6; member 17 (SLC6A17); mRNA
Ssc.5677.1.A1_at	13725	0.00993722	1.9129	2.4567	1.72254	ITC.30093.77	ST8SIA4	NM_005668.4	NM_005668	Homo sapiens ST8 alpha-N-acetyl-neuraminide alpha-2;8-sialyltransferase 4 (ST8SIA4); transcript variant 1; mRNA
Ssc.10393.1.S1_at	342	0.00239762	2.4764	1.9326	0.580538	ITC.44795.2	MKRN1	NM_013446.2	NM_013446	Homo sapiens makorin ring finger protein 1 (MKRN1); mRNA >gi|19684159|gb|BC025955.1| Homo sapiens makorin ring finger protein 1; mRNA (cDNA clone MGC:39197 IMAGE:4869484); complete cds
Ssc.24733.1.A1_at	8484	0.0334548	-0.6217	-1.1652	0.580712	ITC.44057.420	KIAA1549	NM_020910.1	NM_020910	Homo sapiens KIAA1549 (KIAA1549); mRNA
Ssc.14563.1.S1_at	2954	0.0259212	0.6085	1.1515	1.72116	ITC.44062.3	GRN	NM_002087.2	NM_002087	Homo sapiens granulin (GRN); mRNA
Ssc.27890.1.S1_at	10291	0.00106595	1.1241	1.667	1.72099	ITC.15044.1129	BAT4	NM_033177.2	NM_033177	Homo sapiens HLA-B associated transcript 4 (BAT4); mRNA
Ssc.16115.1.S1_at	3599	0.0145925	-0.7415	-1.2843	0.581119	ITC.30081.850	ATP2A3	NM_005173.2	NM_005173	Homo sapiens ATPase; Ca++ transporting; ubiquitous (ATP2A3); transcript variant 1; mRNA
Ssc.6342.1.S1_at	14124	0.0433119	-0.7861	-1.3287	0.581235	ITC.15050.67	LPCAT4	NM_153613.2	NM_153613	Homo sapiens lysophosphatidylcholine acyltransferase 4 (LPCAT4); mRNA
Ssc.27601.1.A1_at	10186	0.0147779	-0.1887	-0.7312	0.581293	ITC.16439.1	MITF	NM_198159.1	NM_198159	Homo sapiens microphthalmia-associated transcription factor (MITF); transcript variant 1; mRNA
Ssc.27881.1.S1_at	10285	0.0324005	-0.5964	-1.1389	0.581293	ITC.59408.695	HAS3	NM_005329.2	NM_005329	Homo sapiens hyaluronan synthase 3 (HAS3); transcript variant 1; mRNA
Ssc.8537.2.S1_a_at	15626	0.0138412	2.7466	3.289	1.72013	gnl|ti|1374521789	UBE2Q1	NM_017582.6	NM_017582	Homo sapiens ubiquitin-conjugating enzyme E2Q family member 1 (UBE2Q1); mRNA
Ssc.13813.1.A1_at	2519	0.00935999	4.9737	4.4322	0.581875	ITC.30108.12	NCOA4	NM_005437.2	NM_005437	Homo sapiens nuclear receptor coactivator 4 (NCOA4); mRNA
Ssc.20897.1.S1_at	6308	0.00828167	2.8541	3.3953	1.71807	ITC.15063.78	ATP5F1	NM_001688.4	NM_001688	Homo sapiens ATP synthase; H+ transporting; mitochondrial F0 complex; subunit B1 (ATP5F1); nuclear gene encoding mitochondrial protein; mRNA
AFFX-Ssc-gapdh-3_s_at	66	0.00514383	4.3201	4.8612	1.7179	ITC.44071.38	GAPDH	NM_002046.3	NM_002046	Homo sapiens glyceraldehyde-3-phosphate dehydrogenase (GAPDH); mRNA
Ssc.15663.1.S1_at	3296	0.00611823	0.6394	1.18	1.71704	ITC.30082.17	XRCC6	NM_001469.3	NM_001469	Homo sapiens X-ray repair complementing defective repair in Chinese hamster cells 6 (XRCC6); mRNA
Ssc.3216.2.A1_at	12191	0.0100757	0.3122	0.8528	1.71704	ITC.34.17	HNRNPH2	NM_019597.3	NM_019597	Homo sapiens heterogeneous nuclear ribonucleoprotein H2 (H') (HNRNPH2); transcript variant 1; mRNA
Ssc.3004.2.S1_at	11385	0.00837028	1.8449	2.3852	1.71652	ITC.15044.1775	C9orf16	NM_024112.3	NM_024112	Homo sapiens chromosome 9 open reading frame 16 (C9orf16); mRNA
Ssc.24834.1.S1_at	8540	0.0283528	-0.6743	-0.1343	1.71601	ITC.30390.2	PPP4R2	NM_174907.2	NM_174907	Homo sapiens protein phosphatase 4; regulatory subunit 2 (PPP4R2); mRNA
Ssc.23192.2.S1_a_at	7594	0.0308249	-0.5857	-0.04573	1.71596	ITC.15054.28	DCXR	NM_016286.2	NM_016286	Homo sapiens dicarbonyl/L-xylulose reductase (DCXR); mRNA
Ssc.5483.1.S1_at	13602	0.00336219	1.3346	1.8743	1.71549	gnl|ti|1380793051	DHRS11	NM_024308.3	NM_024308	Homo sapiens short-chain dehydrogenase/reductase (MGC4172); mRNA
Ssc.5035.1.S1_at	13322	0.00814058	1.3297	1.8694	1.71549	ITC.30082.636	MRPS18A	NM_018135.2	NM_018135	Homo sapiens mitochondrial ribosomal protein S18A (MRPS18A); nuclear gene encoding mitochondrial protein; mRNA
Ssc.1115.1.S1_at	863	0.00224853	1.076	1.6156	1.71532	ITC.44057.101		NM_152522.3	NM_152522	Homo sapiens ADP-ribosylation-like factor 6 interacting protein 6 (ARL6IP6); mRNA
Ssc.3302.1.S1_at	12240	0.0254338	1.1699	1.7093	1.71498	ITC.59392.1025	C11orf59	NM_017907.1	NM_017907	Homo sapiens chromosome 11 open reading frame 59 (C11orf59); mRNA >gi|7020852|dbj|AK000632.1| Homo sapiens cDNA FLJ20625 fis; clone KAT04008
Ssc.7256.1.A1_at	14725	0.00620497	1.8201	1.281	0.583273	ITC.15056.149	GNG2	NM_053064.3	NM_053064	Homo sapiens guanine nucleotide binding protein (G protein); gamma 2 (GNG2); mRNA
Ssc.30067.1.A1_at	11399	0.0381153	-1.0176	-1.5559	0.58374	ITC.19067.1	UBXN2A	NM_181713.3	NM_181713	Homo sapiens UBX domain protein 2A (UBXN2A); mRNA
Ssc.19377.1.A1_at	5641	0.0138008	0.8269	1.365	1.71275	ITC.46155.1	CRTC3	NM_022769.3	NM_022769	Homo sapiens CREB regulated transcription coactivator 3 (CRTC3); transcript variant 1; mRNA
Ssc.18018.1.S1_at	4696	0.0320279	0.1247	0.6628	1.71275	ITC.16350.2	MED11	NM_001001683.2	NM_001001683	Homo sapiens mediator complex subunit 11 (MED11); mRNA
Ssc.12695.1.S1_at	1780	0.0139203	1.0718	1.6097	1.71241	ITC.44056.1055	ACSL4	NM_004458.2	NM_004458	Homo sapiens acyl-CoA synthetase long-chain family member 4 (ACSL4); transcript variant 1; mRNA
Ssc.19401.1.S1_at	5658	0.0413548	-0.4521	0.0856	1.71206	ITC.15046.341	KIAA0494	NM_014774.2	NM_014774	Homo sapiens KIAA0494 (KIAA0494); mRNA
Ssc.24500.1.S1_at	8338	0.0298379	0.6431	0.1056	0.584207	ITC.5.1260	MLF1IP	NM_024629.2	NM_024629	Homo sapiens MLF1 interacting protein (MLF1IP); mRNA
Ssc.24035.2.A1_at	7969	0.00343236	1.2016	1.739	1.71155	ITC.30431.2	EIF2C2	NM_012154.2	NM_012154	Homo sapiens eukaryotic translation initiation factor 2C; 2 (EIF2C2); mRNA
Ssc.11289.1.A1_at	976	0.0140384	0.501	-0.03639	0.584271	ITC.30084.40	GPN2	NM_001031770.1	NM_001031770	Bos taurus GPN-loop GTPase 2 (GPN2); mRNA >gi|61554085|gb|BT021658.1| Bos taurus hypothetical protein FLJ10349 (FLJ10349); mRNA; complete cds
Ssc.24238.1.S1_s_at	8134	0.0338123	0.04085	-0.4962	0.58447	ITC.15046.309	-	-	-	MORE INFO AVAILABLE AT www.anexdb.org
Ssc.7465.1.A1_at	14855	0.0236566	-0.1137	-0.6502	0.584791	ITC.30080.918	IFT80	NM_020800.1	NM_020800	Homo sapiens intraflagellar transport 80 homolog (Chlamydomonas) (IFT80); mRNA
Ssc.6205.1.S1_at	14055	0.0246915	1.3006	0.7642	0.58485	ITC.59372.413	KIFC3	NM_005550.3	NM_005550	Homo sapiens kinesin family member C3 (KIFC3); transcript variant 1; mRNA
Ssc.6525.2.A1_at	14242	0.0102985	1.1929	1.7292	1.70967	ITC.4.382	PPP1R12A	NM_002480.1	NM_002480	Homo sapiens protein phosphatase 1; regulatory (inhibitor) subunit 12A (PPP1R12A); mRNA >gi|2443337|dbj|D87930.1| Homo sapiens mRNA for myosin phosphatase target subunit 1 (MYPT1)
Ssc.19673.1.S1_at	5879	0.0241115	2.2665	1.7303	0.584967	ITC.3.50	CD3D	NM_000732.4	NM_000732	Homo sapiens CD3d molecule; delta (CD3-TCR complex) (CD3D); transcript variant 1; mRNA >gi|47124259|gb|BC070321.1| Homo sapiens CD3d molecule; delta (CD3-TCR complex); mRNA (cDNA clone MGC:88324 IMAGE:30412345); complete cds
Ssc.14094.1.A1_at	2654	0.0113452	1.4192	1.9541	1.70728	ITC.30101.35	SAR1B	NM_016103.2	NM_016103	Homo sapiens SAR1 homolog B (S. cerevisiae) (SAR1B); transcript variant 2; mRNA
Ssc.14385.1.A1_at	2855	0.0493513	0.237	0.7714	1.70642	gb|BQ602094.1|BQ602094	-	-	-	MORE INFO AVAILABLE AT www.anexdb.org
Ssc.12788.1.S1_at	1834	0.00811426	0.7006	1.2348	1.70608	ITC.30433.1	RNF121	NM_018320.4	NM_018320	Homo sapiens ring finger protein 121 (RNF121); transcript variant 1; mRNA
Ssc.18483.2.S1_at	5028	0.041153	0.4652	-0.06899	0.586144	ITC.45365.1	ZNF324	NM_014347.1	NM_014347	Homo sapiens zinc finger protein 324 (ZNF324); mRNA >gi|3511121|gb|AF060503.1|AF060503 Homo sapiens zinc finger protein (ZF5128) mRNA; complete cds
Ssc.6988.1.A1_at	14551	0.00505351	0.2185	0.7524	1.70557	gnl|ti|1380817999	PAM	NM_138822.1	NM_138822	Homo sapiens peptidylglycine alpha-amidating monooxygenase (PAM); transcript variant 4; mRNA
Ssc.26192.1.S1_at	9252	0.0077254	0.1915	-0.3423	0.586373	ITC.5.1012	GPN2	NM_001031770.1	NM_001031770	Bos taurus GPN-loop GTPase 2 (GPN2); mRNA >gi|61554085|gb|BT021658.1| Bos taurus hypothetical protein FLJ10349 (FLJ10349); mRNA; complete cds
Ssc.4403.1.A1_at	12924	0.00187454	1.1734	0.6401	0.586666	gnl|ti|1382529542	CKS1B	NR_024163.1	NR_024163	Homo sapiens CDC28 protein kinase regulatory subunit 1B (CKS1B); transcript variant 2; transcribed RNA
Ssc.30295.1.A1_at	11522	0.0110403	0.5302	1.0634	1.70438	ITC.30083.462	GPN2	NM_001031770.1	NM_001031770	Bos taurus GPN-loop GTPase 2 (GPN2); mRNA >gi|61554085|gb|BT021658.1| Bos taurus hypothetical protein FLJ10349 (FLJ10349); mRNA; complete cds
Ssc.27358.1.A1_at	10004	0.015827	0.2864	0.8188	1.70301	ITC.30172.1	-	-	-	MORE INFO AVAILABLE AT www.anexdb.org
Ssc.15605.2.S1_at	3261	0.00646602	2.0645	2.5968	1.70284	ITC.30080.438	RAB7A	NM_004637.5	NM_004637	Homo sapiens RAB7A; member RAS oncogene family (RAB7A); mRNA
Ssc.7914.1.S1_at	15207	0.00302865	0.7977	1.3295	1.70199	gnl|ti|1374461235	USP25	NM_013396.3	NM_013396	Homo sapiens ubiquitin specific peptidase 25 (USP25); mRNA
Ssc.16160.1.S1_at	3634	0.0371413	0.4198	0.9509	1.7008	ITC.45076.3	CD86	NM_175862.3	NM_175862	Homo sapiens CD86 molecule (CD86); transcript variant 1; mRNA
Ssc.3274.1.S1_at	12224	0.00591197	2.2534	2.7844	1.70063	ITC.30079.725	PSENEN	NM_172341.1	NM_172341	Homo sapiens presenilin enhancer 2 homolog (C. elegans) (PSENEN); mRNA
Ssc.11060.1.S1_at	776	0.01855	1.5874	2.1184	1.70063	ITC.30081.32	LOC100152036	XM_001927593.1	XM_001927593	PREDICTED: Sus scrofa similar to lymphocyte antigen 9 (LOC100152036); mRNA
Ssc.4920.1.S1_at	13234	0.00370074	2.2569	2.7877	1.70029	ITC.4.351	GNB2	NM_005273.3	NM_005273	Homo sapiens guanine nucleotide binding protein (G protein); beta polypeptide 2 (GNB2); mRNA
Ssc.7988.1.A1_at	15256	0.00391951	1.4994	2.0302	1.70029	ITC.30079.4	FAM130A1	NM_030809.1	NM_030809	Homo sapiens family with sequence similarity 130; member A1 (FAM130A1); mRNA >gi|12274930|emb|AJ298133.1|HSA298133 Homo sapiens mRNA for hypothetical protein (C12ORF2 gene)
Ssc.24100.1.S1_at	8019	0.00761021	-0.1992	0.3313	1.69978	gb|BP169198.1|BP169198	-	-	-	MORE INFO AVAILABLE AT www.anexdb.org
Ssc.13248.1.A1_at	2121	0.00993117	1.9117	2.4421	1.69961	ITC.59401.94	LRRFIP1	NM_001137553.1	NM_001137553	Homo sapiens leucine rich repeat (in FLII) interacting protein 1 (LRRFIP1); transcript variant 5; mRNA
Ssc.11202.1.A1_at	917	0.0245335	1.0584	1.5888	1.69961	ITC.30229.1	GTPBP2	NM_019096.3	NM_019096	Homo sapiens GTP binding protein 2 (GTPBP2); mRNA
Ssc.203.1.S1_at	6106	0.0295847	0.5468	0.0165	0.588428	ITC.3.253	CYP3A7	NM_000765.2	NM_000765	Homo sapiens cytochrome P450; family 3; subfamily A; polypeptide 7 (CYP3A7); mRNA
Ssc.5490.1.A1_at	13608	0.00413983	2.5273	3.0575	1.69927	ITC.6.321	PAPOLA	NM_032632.3	NM_032632	Homo sapiens poly(A) polymerase alpha (PAPOLA); mRNA
Ssc.18389.1.A1_at	4950	0.00681755	2.7065	3.2367	1.69927	ITC.59372.317	AP2S1	NM_004069.3	NM_004069	Homo sapiens adaptor-related protein complex 2; sigma 1 subunit (AP2S1); transcript variant AP17; mRNA
Ssc.5441.3.S1_at	13579	0.00447623	0.9216	1.4517	1.6991	ITC.935.1	GPR108	NM_020171.1	NM_020171	Homo sapiens G protein-coupled receptor 108 (GPR108); transcript variant 2; mRNA
Ssc.30898.1.S1_at	11921	0.00993101	1.8891	2.4186	1.69808	ITC.30111.44	CLIP1	NM_198240.1	NM_198240	Homo sapiens CAP-GLY domain containing linker protein 1 (CLIP1); transcript variant 2; mRNA
Ssc.30169.1.A1_at	11454	0.0369552	2.6125	3.142	1.69808	ITC.15867.2	SAMD9	NM_017654.2	NM_017654	Homo sapiens sterile alpha motif domain containing 9 (SAMD9); mRNA
Ssc.15541.1.A1_at	3219	0.0474529	-0.7253	-1.2546	0.589017	ITC.30083.590	DKFZP586H2123	NM_001001991.1	NM_001001991	Homo sapiens regeneration associated muscle protease (DKFZP586H2123); transcript variant 2; mRNA
Ssc.14282.1.A1_at	2787	0.011987	-0.3563	0.1727	1.69723	ITC.1079.1	LRP11	NM_032832.4	NM_032832	Homo sapiens low density lipoprotein receptor-related protein 11 (LRP11); mRNA
Ssc.6028.1.S1_at	13944	0.0165736	1.6098	1.0811	0.589371	ITC.59372.680	OCC-1	XR_040443.1	XR_040443	PREDICTED: Homo sapiens misc_RNA (OCC-1); miscRNA
Ssc.9029.1.S1_at	15943	0.0167838	2.0558	2.5843	1.69639	ITC.44081.5	CST3	NM_000099.2	NM_000099	Homo sapiens cystatin C (CST3); mRNA >gi|15341821|gb|BC013083.1| Homo sapiens cystatin C; mRNA (cDNA clone MGC:18114 IMAGE:4153023); complete cds
Ssc.8576.1.A1_at	15660	0.011954	1.7173	2.2457	1.69622	ITC.59405.615	KLHL9	NM_018847.2	NM_018847	Homo sapiens kelch-like 9 (Drosophila) (KLHL9); mRNA
Ssc.19807.1.S1_at	5932	0.0211839	0.9081	1.4364	1.69605	ITC.44056.79	LPIN2	NM_014646.2	NM_014646	Homo sapiens lipin 2 (LPIN2); mRNA
Ssc.14342.1.A1_at	2831	0.0275568	0.8472	1.3749	1.69503	ITC.59388.2264	MSL1	NM_001012241.1	NM_001012241	Homo sapiens male-specific lethal 1 homolog (Drosophila) (MSL1); mRNA
Ssc.26104.1.S1_at	9199	0.00723135	0.3124	0.8393	1.69367	ITC.59386.1811	CD46	NM_183080.1	NM_183080	Bos taurus CD46 molecule; complement regulatory protein (CD46); mRNA >gi|33086938|gb|AY333119.1| Bos taurus brain microvascular membrane cofactor protein CD46 mRNA; complete cds
Ssc.24858.1.S1_at	8557	0.00697397	-0.5601	-1.0865	0.590728	ITC.16401.1	FBXO5	NM_012177.2	NM_012177	Homo sapiens F-box protein 5 (FBXO5); mRNA
Ssc.23817.1.S1_at	7825	0.00408996	0.1064	0.6322	1.69181	ITC.15065.17	GPN2	NM_001031770.1	NM_001031770	Bos taurus GPN-loop GTPase 2 (GPN2); mRNA >gi|61554085|gb|BT021658.1| Bos taurus hypothetical protein FLJ10349 (FLJ10349); mRNA; complete cds
Ssc.13387.1.S1_at	2205	0.00761662	1.375	1.9007	1.69164	ITC.15060.87	SELT	NM_016275.3	NM_016275	Homo sapiens selenoprotein T (SELT); mRNA
Ssc.20948.1.A1_at	6330	0.00915289	1.4414	1.9671	1.69164	ITC.4.30	ZNF75D	NM_007131.2	NM_007131	Homo sapiens zinc finger protein 75D (ZNF75D); mRNA
Ssc.26607.3.A1_at	9533	0.0189564	1.35	1.8757	1.69164	ITC.59401.1201	LOC654323	NM_001038000.1	NM_001038000	Sus scrofa FKBP1A-like (LOC654323); mRNA >gi|61098746|gb|AY820760.1| Sus scrofa FKBP1A-like mRNA; complete cds
Ssc.18572.1.S1_at	5095	0.0381149	0.5322	0.006717	0.59127	ITC.47580.1	-	-	-	MORE INFO AVAILABLE AT www.anexdb.org
Ssc.14125.1.A1_at	2671	0.0187166	-0.2154	-0.7403	0.591615	ITC.2062.1	NEK3	NM_002498.2	NM_002498	Homo sapiens NIMA (never in mitosis gene a)-related kinase 3 (NEK3); transcript variant 1; mRNA
Ssc.7575.1.A1_at	14950	0.00365359	3.0205	3.5454	1.69029	ITC.59371.1580	TOP1	NM_003286.2	NM_003286	Homo sapiens topoisomerase (DNA) I (TOP1); mRNA
Ssc.1241.1.S1_at	1635	0.00525513	2.373	2.8978	1.69012	gnl|ti|1382529823	HSPE1	NM_002157.2	NM_002157	Homo sapiens heat shock 10kDa protein 1 (chaperonin 10) (HSPE1); mRNA
Ssc.4198.1.S1_at	12786	0.0231514	0.6095	1.1339	1.68944	ITC.30079.867	LCMT1	NM_016309.2	NM_016309	Homo sapiens leucine carboxyl methyltransferase 1 (LCMT1); transcript variant 1; mRNA
Ssc.26512.1.A1_at	9473	0.0349158	-0.4977	-1.0209	0.592621	ITC.59386.1306	MACF1	NM_033044.2	NM_033044	Homo sapiens microtubule-actin crosslinking factor 1 (MACF1); transcript variant 2; mRNA
Ssc.12991.1.A1_at	1970	0.00655128	2.5451	3.0683	1.68742	ITC.45272.1	ASXL2	NM_018263.4	NM_018263	Homo sapiens additional sex combs like 2 (Drosophila) (ASXL2); mRNA >gi|58257704|dbj|AB051472.2| Homo sapiens mRNA for KIAA1685 protein; partial cds
Ssc.12144.1.S1_at	1498	0.00712907	2.037	2.5601	1.68725	ITC.45004.2	PTPRJ	NM_002843.3	NM_002843	Homo sapiens protein tyrosine phosphatase; receptor type; J (PTPRJ); transcript variant 1; mRNA
Ssc.5712.1.S1_at	13748	0.00662053	1.1628	0.6401	0.592918	ITC.59372.85	CYP51A1	NM_000786.3	NM_000786	Homo sapiens cytochrome P450; family 51; subfamily A; polypeptide 1 (CYP51A1); mRNA
Ssc.2343.1.S1_at	7667	0.0135695	0.97	1.4927	1.68658	ITC.4.396	GRAMD1A	NM_001136199.1	NM_001136199	Homo sapiens GRAM domain containing 1A (GRAMD1A); transcript variant 2; mRNA
Ssc.30795.1.S1_at	11848	0.0316524	-0.4731	-0.9956	0.593036	ITC.44842.1	SLC15A2	NM_021082.2	NM_021082	Homo sapiens solute carrier family 15 (H+/peptide transporter); member 2 (SLC15A2); mRNA >gi|28279956|gb|BC044572.1| Homo sapiens solute carrier family 15 (H+/peptide transporter); member 2; mRNA (cDNA clone MGC:57148 IMAGE:5288920); complete cds
Ssc.19737.1.S1_at	5909	0.0109331	0.9218	1.4442	1.68607	ITC.30086.1138	STX4	NM_004604.3	NM_004604	Homo sapiens syntaxin 4 (STX4); mRNA >gi|33988648|gb|BC002436.2| Homo sapiens syntaxin 4; mRNA (cDNA clone MGC:1480 IMAGE:3345863); complete cds
Ssc.26477.1.A1_at	9451	0.0294006	0.3229	-0.1993	0.593214	ITC.16391.2	PALB2	NM_024675.3	NM_024675	Homo sapiens partner and localizer of BRCA2 (PALB2); mRNA
Ssc.19234.1.S1_a_at	5523	0.00362798	1.6314	2.1535	1.68556	gb|CF366103.1|CF366103	-	-	-	MORE INFO AVAILABLE AT www.anexdb.org
Ssc.7597.2.S1_a_at	14969	0.00263986	0.4868	-0.03503	0.593434	ITC.30411.2	FAM179B	NM_015091.2	NM_015091	Homo sapiens family with sequence similarity 179; member B (FAM179B); mRNA
Ssc.2624.1.S1_at	9277	0.0346312	0.6827	1.2041	1.68438	ITC.45018.2	LOC100156824	XM_001925779.1	XM_001925779	PREDICTED: Sus scrofa similar to Mannose-6-phosphate protein p76 (LOC100156824); mRNA
Ssc.3458.1.A1_at	12333	0.0154358	1.9421	2.4635	1.68438	ITC.13.58	ACSL5	NM_203380.1	NM_203380	Homo sapiens acyl-CoA synthetase long-chain family member 5 (ACSL5); transcript variant 3; mRNA
Ssc.24875.2.S1_a_at	8575	0.00669906	-0.4028	-0.924	0.593808	ITC.45968.2	POLD3	NM_006591.1	NM_006591	Homo sapiens polymerase (DNA-directed); delta 3; accessory subunit (POLD3); mRNA >gi|436221|dbj|D26018.1|HUMORFS Homo sapiens KIAA0039 mRNA; partial cds
Ssc.16044.1.S1_at	3547	0.0012191	3.7172	3.1961	0.593867	ITC.59388.438	SPINK4	NM_014471.1	NM_014471	Homo sapiens serine peptidase inhibitor; Kazal type 4 (SPINK4); mRNA >gi|2935439|gb|AF048700.1|AF048700 Homo sapiens gastrointestinal peptide (PEC-60) mRNA; complete cds
Ssc.16671.1.S1_at	3949	0.0432331	1.4231	1.944	1.68354	ITC.44057.401	TGFBI	NM_000358.2	NM_000358	Homo sapiens transforming growth factor; beta-induced; 68kDa (TGFBI); mRNA
Ssc.3163.2.S1_at	12165	0.00435189	1.0394	1.5602	1.68337	ITC.59384.609	TWF2	NM_007284.3	NM_007284	Homo sapiens twinfilin; actin-binding protein; homolog 2 (Drosophila) (TWF2); mRNA
Ssc.26345.2.S1_at	9360	0.0169005	-0.2199	0.3008	1.68321	ITC.59388.2778	F13A1	NM_000129.3	NM_000129	Homo sapiens coagulation factor XIII; A1 polypeptide (F13A1); mRNA
Ssc.4834.1.A1_at	13173	0.0257423	-0.4273	0.09323	1.68292	ITC.832.4	SENP2	NM_021627.2	NM_021627	Homo sapiens SUMO1/sentrin/SMT3 specific peptidase 2 (SENP2); mRNA
Ssc.8917.1.A1_at	15885	0.00783044	1.969	2.4895	1.68287	ITC.59392.786	ALDOA	NM_001127617.1	NM_001127617	Homo sapiens aldolase A; fructose-bisphosphate (ALDOA); transcript variant 4; mRNA
Ssc.13462.1.A1_at	2259	0.0426134	0.6623	1.1824	1.6822	ITC.5.277	LOC100153301	XM_001929173.1	XM_001929173	PREDICTED: Sus scrofa similar to aldehyde dehydrogenase 6A1 (LOC100153301); mRNA
Ssc.6678.1.A1_at	14337	0.00505333	1.2246	1.7444	1.68169	gnl|ti|480378085	THOC7	NM_025075.2	NM_025075	Homo sapiens THO complex 7 homolog (Drosophila) (THOC7); mRNA
Ssc.28413.1.A1_at	10540	0.0121454	-0.7925	-0.2728	1.68152	ITC.30080.66	UBXN4	NM_014607.3	NM_014607	Homo sapiens UBX domain protein 4 (UBXN4); mRNA
Ssc.1829.1.S1_at	4886	0.0077254	3.6535	4.1732	1.68152	ITC.13.71	TPM3	NM_153649.3	NM_153649	Homo sapiens tropomyosin 3 (TPM3); transcript variant 2; mRNA
Ssc.14441.1.A1_at	2894	0.00437417	3.601	3.0814	0.594758	ITC.15044.1437	PL-5283	NM_001130929.1	NM_001130929	Homo sapiens PL-5283 protein (PL-5283); mRNA
Ssc.13990.2.S1_at	2609	0.0145346	3.3406	3.8597	1.68051	gnl|ti|1381007956	ACTR3	NM_005721.3	NM_005721	Homo sapiens ARP3 actin-related protein 3 homolog (yeast) (ACTR3); mRNA
Ssc.420.4.S1_a_at	12790	0.0206208	0.4912	-0.02785	0.595086	gnl|ti|448061532	CAMP	NM_004345.3	NM_004345	Homo sapiens cathelicidin antimicrobial peptide (CAMP); mRNA
Ssc.19313.1.A1_at	5583	0.00034377	4.8438	4.3251	0.595294	ITC.44057.893	MAX	NM_145113.1	NM_145113	Homo sapiens MYC associated factor X (MAX); transcript variant 3; mRNA
Ssc.5008.1.A1_at	13301	0.0437478	0.6335	0.1148	0.595294	gnl|ti|1377256563		NM_001512.2	NM_001512	Homo sapiens glutathione S-transferase A4 (GSTA4); mRNA
Ssc.24921.3.S1_a_at	8608	0.0406512	-0.9842	-0.4658	1.67934	ITC.59392.1958	ALAS1	NM_199166.1	NM_199166	Homo sapiens aminolevulinate; delta-; synthase 1 (ALAS1); transcript variant 2; mRNA
Ssc.5731.1.A1_at	13764	0.0198337	0.06863	0.587	1.67929	ITC.14.111	MTDH	NM_178812.2	NM_178812	Homo sapiens metadherin (MTDH); mRNA >gi|28277146|gb|BC045642.1| Homo sapiens metadherin; mRNA (cDNA clone MGC:41931 IMAGE:5298467); complete cds
Ssc.1093.2.A1_at	675	0.00469142	0.737	1.2553	1.67917	ITC.30079.937	FZD4	NM_012193.2	NM_012193	Homo sapiens frizzled homolog 4 (Drosophila) (FZD4); mRNA
Ssc.2743.1.S1_at	10052	0.0044671	0.1343	-0.3838	0.595651	ITC.15046.337	ZMYND17	NM_001024593.1	NM_001024593	Homo sapiens zinc finger; MYND-type containing 17 (ZMYND17); mRNA
Ssc.27560.1.S1_at	10153	0.0183646	0.3037	-0.2143	0.595711	ITC.2.1197	Serpinc1	NM_080844.3	NM_080844	Mus musculus serine (or cysteine) peptidase inhibitor; clade C (antithrombin); member 1 (Serpinc1); mRNA
Ssc.13411.3.S1_a_at	2227	0.0401094	-0.4299	-0.9478	0.59577	ITC.45005.2	SUPT3H	NM_003599.2	NM_003599	Homo sapiens suppressor of Ty 3 homolog (S. cerevisiae) (SUPT3H); transcript variant 1; mRNA
Ssc.22055.1.A1_at	7048	0.014577	0.5862	1.1038	1.678	ITC.59405.4146	FNDC3B	NM_001135095.1	NM_001135095	Homo sapiens fibronectin type III domain containing 3B (FNDC3B); transcript variant 2; mRNA
Ssc.6482.1.A1_at	14212	0.00987018	0.4818	0.9992	1.67766	ITC.30082.473	GMCL1	NM_178439.3	NM_178439	Homo sapiens germ cell-less homolog 1 (Drosophila) (GMCL1); mRNA >gi|33873625|gb|BC007420.2| Homo sapiens germ cell-less homolog 1 (Drosophila); mRNA (cDNA clone MGC:2912 IMAGE:3030159); complete cds
Ssc.13932.1.S1_at	2580	0.0157865	-0.3361	0.1808	1.67682	ITC.69.1	NAPEPLD	NM_001122838.1	NM_001122838	Homo sapiens N-acyl phosphatidylethanolamine phospholipase D (NAPEPLD); transcript variant 1; mRNA
Ssc.18578.1.S1_at	5102	0.00063295	3.1937	2.6769	0.596426	ITC.59388.2737	SMOX	NM_175842.1	NM_175842	Homo sapiens spermine oxidase (SMOX); transcript variant 4; mRNA
Ssc.27728.1.S1_at	10245	0.0144021	0.5535	1.0703	1.67665	ITC.44056.1032	RNF114	NM_018683.3	NM_018683	Homo sapiens ring finger protein 114 (RNF114); mRNA
Ssc.19545.1.S1_at	5759	0.00657713	1.7524	2.269	1.67632	gnl|ti|1380823000	TIMM8B	NM_012459.1	NM_012459	Homo sapiens translocase of inner mitochondrial membrane 8 homolog B (yeast) (TIMM8B); nuclear gene encoding mitochondrial protein; mRNA >gi|5107162|gb|AF150087.1|AF150087 Homo sapiens small zinc finger-like protein (DDP2) mRNA; complete cds
Ssc.30721.1.S1_at	11783	0.0144553	0.5856	1.1021	1.67615	ITC.1215.1	GMIP	NM_016573.2	NM_016573	Homo sapiens GEM interacting protein (GMIP); mRNA
Ssc.11954.1.A1_at	1393	0.024174	4.5278	4.0114	0.596665	ITC.15047.16	EPB41	NM_203342.1	NM_203342	Homo sapiens erythrocyte membrane protein band 4.1 (elliptocytosis 1; RH-linked) (EPB41); transcript variant 2; mRNA
Ssc.4361.2.S1_a_at	12898	0.00712907	0.6881	1.2045	1.67598	ITC.30086.2	WDFY2	NM_052950.3	NM_052950	Homo sapiens WD repeat and FYVE domain containing 2 (WDFY2); mRNA
Ssc.11345.1.A1_at	1010	0.0238713	0.35	0.8662	1.67565	gnl|ti|1374476245	C15orf24	NM_020154.2	NM_020154	Homo sapiens chromosome 15 open reading frame 24 (C15orf24); mRNA
Ssc.14258.1.S1_at	2768	0.00207966	1.1599	1.676	1.67548	gnl|ti|1380356454	APP	NM_001136131.1	NM_001136131	Homo sapiens amyloid beta (A4) precursor protein (APP); transcript variant 7; mRNA
Ssc.7522.1.A1_at	14906	0.00293087	2.0826	2.5979	1.67414	ITC.1.584	NDUFA2	NM_002488.3	NM_002488	Homo sapiens NADH dehydrogenase (ubiquinone) 1 alpha subcomplex; 2; 8kDa (NDUFA2); mRNA
Ssc.3994.1.S1_at	12651	0.0230752	-0.6615	-1.1768	0.597321	ITC.44056.720	PDCD2L	NM_032346.1	NM_032346	Homo sapiens programmed cell death 2-like (PDCD2L); mRNA >gi|13544019|gb|BC006146.1| Homo sapiens programmed cell death 2-like; mRNA (cDNA clone MGC:13096 IMAGE:3944994); complete cds
Ssc.29460.1.A1_at	11029	0.00392656	1.5856	1.0704	0.597381	ITC.59388.197	UBE2R2	NM_017811.3	NM_017811	Homo sapiens ubiquitin-conjugating enzyme E2R 2 (UBE2R2); mRNA
Ssc.7197.2.S1_at	14680	0.0350361	-0.2567	0.2583	1.67364	ITC.15046.36	CTPS2	NM_175859.1	NM_175859	Homo sapiens CTP synthase II (CTPS2); transcript variant 2; mRNA
Ssc.15727.1.A1_at	3334	0.0239306	0.3706	-0.1443	0.59756	ITC.15045.505	SC5DL	NM_001024956.2	NM_001024956	Homo sapiens sterol-C5-desaturase (ERG3 delta-5-desaturase homolog; S. cerevisiae)-like (SC5DL); transcript variant 2; mRNA
Ssc.13493.1.A1_at	2285	0.0181586	1.2302	1.7448	1.67297	ITC.2.257	SNAP23	NM_003825.2	NM_003825	Homo sapiens synaptosomal-associated protein; 23kDa (SNAP23); transcript variant 1; mRNA
Ssc.20297.1.S1_a_at	6103	0.025929	0.7827	1.2973	1.67297	gnl|ti|1377868061	NDUFB3	NM_002491.2	NM_002491	Homo sapiens NADH dehydrogenase (ubiquinone) 1 beta subcomplex; 3; 12kDa (NDUFB3); mRNA
Ssc.4714.1.S1_at	13109	0.0113452	2.666	3.1804	1.67263	ITC.44075.88	PSMD8	NM_002812.4	NM_002812	Homo sapiens proteasome (prosome; macropain) 26S subunit; non-ATPase; 8 (PSMD8); mRNA
Ssc.1058.1.S1_at	450	0.00175355	5.0845	4.5702	0.597919	ITC.28.33	GABARAPL2	NM_007285.6	NM_007285	Homo sapiens GABA(A) receptor-associated protein-like 2 (GABARAPL2); mRNA >gi|12641848|dbj|AB030710.1| Homo sapiens FLC3A mRNA for MAP1 light chain 3 related protein; complete cds
Ssc.11285.1.S1_at	973	0.0022556	4.4402	3.9265	0.598278	gnl|ti|1380823201	RNF10	NM_014868.4	NM_014868	Homo sapiens ring finger protein 10 (RNF10); mRNA
Ssc.22721.1.S1_at	7462	0.0464999	0.4039	0.9175	1.6713	ITC.46096.1	JMJD2B	XM_584880.4	XM_584880	PREDICTED: Bos taurus similar to jumonji domain containing 2B (JMJD2B); mRNA
Ssc.11902.1.A1_s_at	1366	0.00676616	1.0917	1.6051	1.67096	ITC.59392.727	TADA3L	NM_006354.2	NM_006354	Homo sapiens transcriptional adaptor 3 (NGG1 homolog; yeast)-like (TADA3L); transcript variant 1; mRNA
Ssc.18375.1.A1_at	4941	0.0031328	1.048	1.5607	1.66979	ITC.960.2		NM_006378.2	NM_006378	Homo sapiens sema domain; immunoglobulin domain (Ig); transmembrane domain (TM) and short cytoplasmic domain; (semaphorin) 4D (SEMA4D); mRNA >gi|32493364|gb|BC054500.1| Homo sapiens sema domain; immunoglobulin domain (Ig); transmembrane domain (TM) and short cytoplasmic domain; (semaphorin) 4D; mRNA (cDNA clone MGC:57659 IMAGE:5551182); complete cds
Ssc.18422.1.S1_at	4975	0.00915289	1.7538	2.2662	1.66929	ITC.785.2	DNASE1L1	NM_006730.2	NM_006730	Homo sapiens deoxyribonuclease I-like 1 (DNASE1L1); transcript variant 1; mRNA
Ssc.18878.1.A1_at	5296	0.0475187	1.3966	1.909	1.66929	ITC.17949.1	C5orf41	NM_153607.1	NM_153607	Homo sapiens chromosome 5 open reading frame 41 (C5orf41); mRNA >gi|23505737|gb|AY139008.1| Homo sapiens adult retina protein mRNA; complete cds
Ssc.4237.1.A1_at	12820	0.0115439	0.8613	1.3734	1.66879	ITC.12.218	USP8	NM_001128611.1	NM_001128611	Homo sapiens ubiquitin specific peptidase 8 (USP8); transcript variant 3; mRNA
Ssc.2101.1.S1_at	6365	0.0226432	0.1596	0.6714	1.66829	ITC.16184.1	FTSJD2	NM_015050.2	NM_015050	Homo sapiens FtsJ methyltransferase domain containing 2 (FTSJD2); mRNA
Ssc.16962.1.S1_at	4130	0.0123529	1.4252	1.9364	1.66729	ITC.59371.537	NIPBL	NM_133433.3	NM_133433	Homo sapiens Nipped-B homolog (Drosophila) (NIPBL); transcript variant A; mRNA
Ssc.1595.1.S1_a_at	3499	0.0194112	-0.2263	-0.7372	0.599955	ITC.12673.1	GPN2	NM_001031770.1	NM_001031770	Bos taurus GPN-loop GTPase 2 (GPN2); mRNA >gi|61554085|gb|BT021658.1| Bos taurus hypothetical protein FLJ10349 (FLJ10349); mRNA; complete cds
Ssc.28479.1.S1_at	10576	0.00820916	-0.6498	-0.139	1.66662	gnl|ti|1374517466	LOC654323	NM_001038000.1	NM_001038000	Sus scrofa FKBP1A-like (LOC654323); mRNA >gi|61098746|gb|AY820760.1| Sus scrofa FKBP1A-like mRNA; complete cds
Ssc.17316.1.S1_at	4327	0.0289872	-0.9282	-0.4175	1.66646	ITC.15048.146	C1QC	NM_172369.3	NM_172369	Homo sapiens complement component 1; q subcomponent; C chain (C1QC); transcript variant 2; mRNA
Ssc.21609.1.S1_at	6712	0.0466296	-0.1166	-0.627	0.600255	ITC.30501.1	WIZ	NM_021241.2	NM_021241	Homo sapiens widely interspaced zinc finger motifs (WIZ); mRNA
Ssc.1806.1.S1_at	4722	0.00769211	2.5707	3.0802	1.66446	gnl|ti|1381017784	SEC61G	NM_014302.3	NM_014302	Homo sapiens Sec61 gamma subunit (SEC61G); transcript variant 1; mRNA
Ssc.20062.1.A1_at	6017	0.0114275	0.84	1.3492	1.66396	ITC.3810.1	TRAFD1	NM_006700.1	NM_006700	Homo sapiens TRAF-type zinc finger domain containing 1 (TRAFD1); mRNA >gi|2463530|dbj|AB007447.1| Homo sapiens mRNA for Fln29; complete cds
Ssc.5366.1.S1_at	13524	0.00094723	3.4818	3.9909	1.66379	ITC.15044.362	ATP6V0C	NM_001694.2	NM_001694	Homo sapiens ATPase; H+ transporting; lysosomal 16kDa; V0 subunit c (ATP6V0C); mRNA
Ssc.11770.1.S1_at	1280	0.0077254	1.6366	2.1457	1.66379	ITC.59377.224	PDLIM7	NM_005451.3	NM_005451	Homo sapiens PDZ and LIM domain 7 (enigma) (PDLIM7); transcript variant 1; mRNA
Ssc.30998.1.A1_at	11991	0.00404193	0.8635	1.3725	1.66363	ITC.30083.658	RCBTB2	NM_001268.2	NM_001268	Homo sapiens regulator of chromosome condensation (RCC1) and BTB (POZ) domain containing protein 2 (RCBTB2); mRNA
Ssc.3268.1.S1_at	12222	0.00475555	1.1071	1.6159	1.66329	ITC.30097.9	MRPL15	NM_014175.3	NM_014175	Homo sapiens mitochondrial ribosomal protein L15 (MRPL15); nuclear gene encoding mitochondrial protein; mRNA
Ssc.2582.2.A1_at	9064	0.0216423	-0.1918	0.3165	1.66246	ITC.59388.103	TANK	NM_004180.2	NM_004180	Homo sapiens TRAF family member-associated NFKB activator (TANK); transcript variant 1; mRNA
Ssc.11539.1.A1_at	1128	0.0102857	1.6765	2.184	1.66113	ITC.44795.1	MKRN1	NM_013446.2	NM_013446	Homo sapiens makorin ring finger protein 1 (MKRN1); mRNA >gi|19684159|gb|BC025955.1| Homo sapiens makorin ring finger protein 1; mRNA (cDNA clone MGC:39197 IMAGE:4869484); complete cds
Ssc.813.1.S1_at	15347	0.00705859	1.8156	2.3229	1.6608	ITC.3.214	CDC42SE1	NM_020239.3	NM_020239	Homo sapiens CDC42 small effector 1 (CDC42SE1); transcript variant 2; mRNA
Ssc.569.1.S1_at	13735	0.00343	0.9601	0.4528	0.602119	ITC.44075.61	FXYD3	NM_001136011.1	NM_001136011	Homo sapiens FXYD domain containing ion transport regulator 3 (FXYD3); transcript variant 7; mRNA
Ssc.16774.1.A1_at	4023	0.0262026	0.06624	-0.4406	0.602396	ITC.59388.2554	SNORD30	NR_002561.1	NR_002561	Homo sapiens small nucleolar RNA; C/D box 30 (SNORD30); non-coding RNA
Ssc.16458.1.A1_at	3816	0.00429781	2.4895	2.9962	1.6598	gnl|ti|1374470766	C6orf72	NM_138785.2	NM_138785	Homo sapiens chromosome 6 open reading frame 72 (C6orf72); mRNA
Ssc.9714.1.S1_at	16354	0.0335434	0.2131	0.7197	1.65964	ITC.59371.422	LMO4	NM_006769.3	NM_006769	Homo sapiens LIM domain only 4 (LMO4); mRNA
Ssc.25146.1.S1_at	8777	0.0189564	0.3442	0.8506	1.65931	ITC.59392.506	AGPAT6	NM_178819.2	NM_178819	Homo sapiens 1-acylglycerol-3-phosphate O-acyltransferase 6 (lysophosphatidic acid acyltransferase; zeta) (AGPAT6); mRNA >gi|30142569|gb|AF406612.1| Homo sapiens putative lysophosphatidic acid acyltransferase mRNA; complete cds
Ssc.22910.1.A1_at	7514	0.00174036	0.592	1.0981	1.65881	ITC.44056.2088	SHOC2	NM_007373.3	NM_007373	Homo sapiens soc-2 suppressor of clear homolog (C. elegans) (SHOC2); mRNA
Ssc.7435.1.A1_at	14830	0.00174036	1.4463	1.9523	1.65864	ITC.30086.1376		NM_020474.2	NM_020474	Homo sapiens UDP-N-acetyl-alpha-D-galactosamine:polypeptide N-acetylgalactosaminyltransferase 1 (GalNAc-T1) (GALNT1); mRNA
Ssc.5907.1.S1_at	13867	0.00561974	0.912	1.4174	1.65765	ITC.59386.1781	CUL1	NM_003592.2	NM_003592	Homo sapiens cullin 1 (CUL1); mRNA
Ssc.24211.1.S1_at	8104	0.00545053	0.6509	1.1559	1.65699	ITC.865.1		NM_030805.2	NM_030805	Homo sapiens lectin; mannose-binding 2-like (LMAN2L); mRNA
Ssc.9836.1.A1_at	16430	0.00786845	0.6789	1.1837	1.65665	ITC.30080.1688	KIAA0323	NM_015299.2	NM_015299	Homo sapiens KIAA0323 (KIAA0323); mRNA
Ssc.5848.1.S1_at	13833	0.0136	1.292	1.7963	1.65583	ITC.44855.1	B4GALT5	NM_004776.3	NM_004776	Homo sapiens UDP-Gal:betaGlcNAc beta 1;4- galactosyltransferase; polypeptide 5 (B4GALT5); mRNA
Ssc.26372.1.A1_at	9382	0.0314166	-0.2111	0.2928	1.65516	ITC.30081.860	APAF1	NM_181868.1	NM_181868	Homo sapiens apoptotic peptidase activating factor 1 (APAF1); transcript variant 4; mRNA
Ssc.26155.1.A1_at	9234	0.0359168	0.1747	0.6782	1.6545	ITC.1034.1	ZDHHC18	NM_032283.1	NM_032283	Homo sapiens zinc finger; DHHC-type containing 18 (ZDHHC18); mRNA >gi|44890626|gb|BC066776.1| Homo sapiens zinc finger; DHHC-type containing 18; mRNA (cDNA clone MGC:71808 IMAGE:30342061); complete cds
Ssc.6169.1.S1_at	14032	0.00892349	2.675	3.1783	1.65417	ITC.59408.824	LOC100151774	XM_001924128.1	XM_001924128	PREDICTED: Sus scrofa hypothetical protein LOC100151774 (LOC100151774); mRNA
Ssc.19575.1.S1_at	5786	0.0465507	-0.3022	-0.8054	0.604593	ITC.30080.423	DACT1	NM_016651.5	NM_016651	Homo sapiens dapper; antagonist of beta-catenin; homolog 1 (Xenopus laevis) (DACT1); transcript variant 1; mRNA
Ssc.21993.1.S1_at	7001	0.00698446	1.9616	2.4648	1.65401	ITC.59372.562	RAB10	NM_016131.3	NM_016131	Homo sapiens RAB10; member RAS oncogene family (RAB10); mRNA
Ssc.17783.2.A1_s_at	4529	0.0114011	-0.417	-0.9201	0.604653	dbj|AB087953.1|	-	-	-	MORE INFO AVAILABLE AT www.anexdb.org
Ssc.22038.1.S1_at	7036	0.0183742	0.1655	0.6686	1.65384	ITC.2.595	DNAJB11	NM_016306.4	NM_016306	Homo sapiens DnaJ (Hsp40) homolog; subfamily B; member 11 (DNAJB11); mRNA
Ssc.18640.1.S1_at	5150	0.0144553	0.2327	-0.2702	0.604774	ITC.59401.70	UBE2D4	NM_015983.2	NM_015983	Homo sapiens ubiquitin-conjugating enzyme E2D 4 (putative) (UBE2D4); mRNA >gi|7022709|dbj|AK001446.1| Homo sapiens cDNA FLJ10584 fis; clone NT2RP2003737; highly similar to UBIQUITIN-CONJUGATING ENZYME E2-17 KD 2 (EC 6.3.2.19)
Ssc.12457.1.S1_at	1668	0.00331293	2.0454	2.5482	1.65334	ITC.1.315	HN1	NM_016185.2	NM_016185	Homo sapiens hematological and neurological expressed 1 (HN1); transcript variant 1; mRNA
Ssc.7985.1.S1_at	15254	0.0219598	1.8241	2.3268	1.65318	ITC.59388.182	ATP2B1	NM_001682.2	NM_001682	Homo sapiens ATPase; Ca++ transporting; plasma membrane 1 (ATP2B1); transcript variant 2; mRNA
Ssc.14436.1.S1_at	2893	0.0012191	3.0206	2.5185	0.605258	ITC.59379.734	USP14	NM_001037334.1	NM_001037334	Homo sapiens ubiquitin specific peptidase 14 (tRNA-guanine transglycosylase) (USP14); transcript variant 2; mRNA
Ssc.16554.1.S1_at	3877	0.0142757	0.884	0.3821	0.605379	ITC.16131.1	PMF1	NM_007221.2	NM_007221	Homo sapiens polyamine-modulated factor 1 (PMF1); mRNA
Ssc.2113.1.S1_at	6425	0.0209917	0.952	1.4537	1.65153	gnl|ti|1374776110	GIT2	NM_001135214.1	NM_001135214	Homo sapiens G protein-coupled receptor kinase interacting ArfGAP 2 (GIT2); transcript variant 5; mRNA
Ssc.11020.1.S1_at	742	0.0263818	0.4566	0.9583	1.65153	ITC.59371.355	PIK3R5	NM_014308.2	NM_014308	Homo sapiens phosphoinositide-3-kinase; regulatory subunit 5 (PIK3R5); mRNA
Ssc.23514.1.A1_at	7712	0.00088068	0.9954	1.497	1.65136	ITC.30097.69	ARFGAP2	NM_032389.3	NM_032389	Homo sapiens ADP-ribosylation factor GTPase activating protein 2 (ARFGAP2); mRNA >gi|40226493|gb|BC030148.2| Homo sapiens ADP-ribosylation factor GTPase activating protein 2; mRNA (cDNA clone MGC:23136 IMAGE:4558453); complete cds
Ssc.23525.1.S1_at	7725	0.0131524	0.5103	1.0119	1.65136	ITC.59386.1788	TOR1AIP2	NM_145034.2	NM_145034	Homo sapiens torsin A interacting protein 2 (TOR1AIP2); mRNA
Ssc.5999.1.A1_at	13929	0.0125859	2.2056	2.7072	1.65136	ITC.25.26	SLC25A5	NM_001152.2	NM_001152	Homo sapiens solute carrier family 25 (mitochondrial carrier; adenine nucleotide translocator); member 5 (SLC25A5); nuclear gene encoding mitochondrial protein; mRNA
Ssc.19198.2.S1_a_at	5488	0.00638919	0.554	1.0555	1.6512	ITC.59374.967	TEX261	NM_144582.2	NM_144582	Homo sapiens testis expressed 261 (TEX261); mRNA
Ssc.7190.1.S1_at	14672	0.0350914	-0.4816	-0.9826	0.605924	ITC.30085.121	BUB1B	NM_001211.5	NM_001211	Homo sapiens budding uninhibited by benzimidazoles 1 homolog beta (yeast) (BUB1B); mRNA
Ssc.26245.1.S1_at	9280	0.0274348	0.4907	-0.0099	0.606167	ITC.1165.1	LDLRAP1	NM_015627.2	NM_015627	Homo sapiens low density lipoprotein receptor adaptor protein 1 (LDLRAP1); mRNA
Ssc.17254.1.A1_at	4275	0.00758646	2.0998	2.6004	1.64971	ITC.30123.32	ARPC5	NM_005717.2	NM_005717	Homo sapiens actin related protein 2/3 complex; subunit 5; 16kDa (ARPC5); mRNA
Ssc.1849.1.A1_at	5035	0.0202823	1.2549	1.7551	1.64905	ITC.1.1533	TSEN34	NM_001077446.1	NM_001077446	Homo sapiens tRNA splicing endonuclease 34 homolog (S. cerevisiae) (TSEN34); transcript variant 2; mRNA
Ssc.21942.3.A1_a_at	6964	0.00533573	0.4636	-0.0366	0.606409	ITC.30082.287	TSKU	NM_001103268.1	NM_001103268	Bos taurus tsukushin (TSKU); mRNA >gi|154757544|gb|BC151665.1| Bos taurus tsukushin; mRNA (cDNA clone MGC:165974 IMAGE:8833986); complete cds
Ssc.26368.1.A1_at	9378	0.00390472	1.1116	1.6117	1.64889	gnl|ti|1381253678	LOC100133775	XM_001719961.1	XM_001719961	PREDICTED: Homo sapiens similar to Chromosome 7 open reading frame 28B (LOC100133775); mRNA
Ssc.235.2.S1_at	7699	0.0134301	1.0584	1.5585	1.64889	ITC.44060.58	CAST	NM_001042444.1	NM_001042444	Homo sapiens calpastatin (CAST); transcript variant 10; mRNA
Ssc.18956.1.A1_at	5344	0.0234981	-0.9498	-1.4498	0.606531	ITC.15044.593	SOS1	NM_005633.3	NM_005633	Homo sapiens son of sevenless homolog 1 (Drosophila) (SOS1); mRNA
Ssc.18250.1.S1_at	4862	0.036534	0.8514	1.3511	1.64823	ITC.897.2	CDKN2D	NM_001800.3	NM_001800	Homo sapiens cyclin-dependent kinase inhibitor 2D (p19; inhibits CDK4) (CDKN2D); transcript variant 1; mRNA
Ssc.19602.2.S1_at	5810	0.0194046	0.09496	0.5946	1.64813	ITC.30082.175	CLN3	NM_000086.2	NM_000086	Homo sapiens ceroid-lipofuscinosis; neuronal 3 (CLN3); transcript variant 2; mRNA
Ssc.24149.1.A1_at	8054	0.00174036	3.1628	3.6624	1.64806	ITC.59379.400	LIMS1	NM_004987.3	NM_004987	Homo sapiens LIM and senescent cell antigen-like domains 1 (LIMS1); mRNA
Ssc.2201.3.S1_at	7012	0.00884943	1.256	1.7556	1.64806	ITC.7.46	TMED7	NM_181836.4	NM_181836	Homo sapiens transmembrane emp24 protein transport domain containing 7 (TMED7); mRNA
Ssc.4180.1.S1_at	12772	0.00941897	0.3473	0.8467	1.64773	ITC.59392.2018	RNF216	NM_207116.1	NM_207116	Homo sapiens ring finger protein 216 (RNF216); transcript variant 2; mRNA
Ssc.15793.2.S1_a_at	3376	0.0470901	0.1929	-0.3065	0.606895	ITC.45156.2	AMT	NM_000481.2	NM_000481	Homo sapiens aminomethyltransferase (AMT); mRNA
Ssc.14178.1.A1_at	2705	0.0024049	1.6389	2.1377	1.64674	ITC.45203.2	GGPS1	NM_001037278.1	NM_001037278	Homo sapiens geranylgeranyl diphosphate synthase 1 (GGPS1); transcript variant 3; mRNA
Ssc.26721.1.S1_at	9605	0.0436871	-0.7561	-1.2548	0.60732	ITC.5.961	Lsm6	NM_030145.2	NM_030145	Mus musculus LSM6 homolog; U6 small nuclear RNA associated (S. cerevisiae) (Lsm6); mRNA
Ssc.15704.1.S1_a_at	3317	0.0362254	-0.6159	-0.1173	1.64641	gb|BX925940.2|BX925940	-	-	-	MORE INFO AVAILABLE AT www.anexdb.org
Ssc.5744.1.A1_at	13773	0.00095313	0.7846	1.2831	1.64625	ITC.4.426	FUCA1	NM_000147.3	NM_000147	Homo sapiens fucosidase; alpha-L- 1; tissue (FUCA1); mRNA
Ssc.26100.1.S1_at	9197	0.0072558	1.5304	2.0288	1.64609	gnl|ti|1382505578	NDUFB7	NM_004146.4	NM_004146	Homo sapiens NADH dehydrogenase (ubiquinone) 1 beta subcomplex; 7; 18kDa (NDUFB7); nuclear gene encoding mitochondrial protein; mRNA
Ssc.4387.1.A1_at	12916	0.0378616	0.4853	0.9837	1.64609	ITC.15963.2	ST3GAL4	NM_006278.1	NM_006278	Homo sapiens ST3 beta-galactoside alpha-2;3-sialyltransferase 4 (ST3GAL4); mRNA >gi|414890|emb|X74570.1|HSGBGASIA H.sapiens mRNA for Gal-beta(1-3/1-4)GlcNAc alpha-2.3-sialyltransferase
Ssc.7107.1.A1_at	14622	0.0124149	0.3337	0.832	1.64592	ITC.2.1463	Map3k2	NM_011946.3	NM_011946	Mus musculus mitogen-activated protein kinase kinase kinase 2 (Map3k2); mRNA
Ssc.14187.1.A1_at	2712	0.00732794	-0.4534	-0.9516	0.607623	ITC.1624.1	ZMYM6	NM_007167.3	NM_007167	Homo sapiens zinc finger; MYM-type 6 (ZMYM6); mRNA
Ssc.6528.1.S1_at	14245	0.0486345	-0.1148	0.383	1.6451	ITC.30096.57	AGPAT2	NM_006412.3	NM_006412	Homo sapiens 1-acylglycerol-3-phosphate O-acyltransferase 2 (lysophosphatidic acid acyltransferase; beta) (AGPAT2); transcript variant 1; mRNA
Ssc.10884.1.A1_at	637	0.0202824	2.2352	2.7329	1.64493	ITC.59386.2001	IFI16	NM_005531.2	NM_005531	Homo sapiens interferon; gamma-inducible protein 16 (IFI16); mRNA
Ssc.1852.1.S1_at	5057	0.00697993	0.7307	1.2282	1.6446	ITC.15044.1243	TMEM87A	NM_015497.3	NM_015497	Homo sapiens transmembrane protein 87A (TMEM87A); transcript variant 1; mRNA
Ssc.3348.1.S1_at	12266	0.0169005	2.0329	2.5303	1.64444	ITC.59405.5236	CD97	NM_001025160.1	NM_001025160	Homo sapiens CD97 molecule (CD97); transcript variant 3; mRNA
Ssc.30885.1.A1_at	11914	0.0457503	-0.4493	0.04772	1.64382	ITC.59386.3163	CHM	NM_000390.2	NM_000390	Homo sapiens choroideremia (Rab escort protein 1) (CHM); transcript variant 1; mRNA
Ssc.8822.1.A1_at	15826	0.0290036	0.01712	0.5139	1.64342	ITC.59392.95	PRKD3	NM_005813.3	NM_005813	Homo sapiens protein kinase D3 (PRKD3); mRNA
Ssc.5030.1.A1_at	13319	0.0231975	2.812	3.3087	1.64329	ITC.30087.64	TRIM5	NM_033093.1	NM_033093	Homo sapiens tripartite motif-containing 5 (TRIM5); transcript variant delta; mRNA
Ssc.2163.1.A1_at	6731	0.0202084	0.3187	0.8153	1.64313	ITC.59406.405	C19orf24	NM_017914.3	NM_017914	Homo sapiens chromosome 19 open reading frame 24 (C19orf24); mRNA
Ssc.2841.2.S1_a_at	10537	0.0165736	1.5023	1.9988	1.64296	ITC.2.755	CREM	NM_182718.1	NM_182718	Homo sapiens cAMP responsive element modulator (CREM); transcript variant 5; mRNA
Ssc.28892.1.A1_at	10699	0.016367	-0.3543	-0.8507	0.608718	gb|BQ601155.1|BQ601155	-	-	-	MORE INFO AVAILABLE AT www.anexdb.org
Ssc.5438.1.S1_at	13575	0.0418418	1.6014	2.0978	1.6428	ITC.59392.96	CD47	NM_198793.2	NM_198793	Homo sapiens CD47 molecule (CD47); transcript variant 2; mRNA
Ssc.21214.1.A1_at	6488	0.00658742	0.4044	0.9006	1.64247	ITC.44084.22	MVP	NM_017458.2	NM_017458	Homo sapiens major vault protein (MVP); transcript variant 1; mRNA
Ssc.4353.2.S1_at	12894	0.0458378	-0.5191	-0.02358	1.64135	gb|BP438843.1|BP438843	-	-	-	MORE INFO AVAILABLE AT www.anexdb.org
Ssc.8714.1.S1_at	15757	0.00628529	2.2493	2.7448	1.64132	ITC.15050.164	FKBP11	NM_016594.1	NM_016594	Homo sapiens FK506 binding protein 11; 19 kDa (FKBP11); mRNA >gi|7542489|gb|AF238079.1| Homo sapiens FK506 binding protein precursor (FKBP19) mRNA; complete cds
Ssc.3567.1.S1_at	12392	0.00282787	2.2302	2.7257	1.64132	gnl|ti|1374662792	RPL10A	NM_007104.4	NM_007104	Homo sapiens ribosomal protein L10a (RPL10A); mRNA
Ssc.3102.1.S1_at	12010	0.0339196	-0.2604	-0.7556	0.609449	ITC.59392.607	LPAR3	NM_012152.2	NM_012152	Homo sapiens lysophosphatidic acid receptor 3 (LPAR3); mRNA
Ssc.4773.1.A1_at	13141	0.0335047	1.1046	1.5998	1.64083	ITC.59372.1134	HIPK2	NM_001113239.1	NM_001113239	Homo sapiens homeodomain interacting protein kinase 2 (HIPK2); transcript variant 2; mRNA
Ssc.6281.1.S1_at	14100	0.00843063	1.7719	2.267	1.64066	ITC.30081.71	CHMP2A	NM_198426.1	NM_198426	Homo sapiens chromatin modifying protein 2A (CHMP2A); transcript variant 2; mRNA
Ssc.9221.2.A1_a_at	16056	0.00748294	0.6944	1.1891	1.64001	ITC.9114.1	SPINT2	NM_021102.2	NM_021102	Homo sapiens serine peptidase inhibitor; Kunitz type; 2 (SPINT2); mRNA
Ssc.1941.1.A1_at	5666	0.0119229	1.1388	1.633	1.63919	ITC.30081.39	RGL2	NM_004761.2	NM_004761	Homo sapiens ral guanine nucleotide dissociation stimulator-like 2 (RGL2); mRNA >gi|4886476|emb|AL050259.1|HSM800260 Homo sapiens mRNA; cDNA DKFZp564D0782 (from clone DKFZp564D0782)
Ssc.6889.1.A1_at	14484	0.0131726	2.2103	2.7045	1.63919	ITC.30114.125	CHP	NM_007236.4	NM_007236	Homo sapiens calcium binding protein P22 (CHP); mRNA
Ssc.21587.2.S1_a_at	6689	0.0182363	-0.8911	-0.397	1.63902	ITC.861.2	BRCC3	NM_001018055.1	NM_001018055	Homo sapiens BRCA1/BRCA2-containing complex; subunit 3 (BRCC3); transcript variant 2; mRNA
Ssc.27545.1.S1_at	10140	0.0125354	-0.5533	-0.05944	1.63863	ITC.15059.55	ARIH1	NM_005744.3	NM_005744	Homo sapiens ariadne homolog; ubiquitin-conjugating enzyme E2 binding protein; 1 (Drosophila) (ARIH1); mRNA
Ssc.1037.1.S1_at	330	0.00391951	3.8154	4.3091	1.63837	ITC.15064.69	ITM2B	NM_021999.3	NM_021999	Homo sapiens integral membrane protein 2B (ITM2B); mRNA
Ssc.8873.1.A1_at	15858	0.0327265	0.5635	1.0572	1.63837	ITC.15053.29	NAGA	NM_000262.2	NM_000262	Homo sapiens N-acetylgalactosaminidase; alpha- (NAGA); mRNA
Ssc.21288.1.S1_at	6534	0.035395	0.01957	0.5125	1.63711	ITC.30530.2	LENG1	NM_024316.1	NM_024316	Homo sapiens leukocyte receptor cluster (LRC) member 1 (LENG1); mRNA >gi|15929060|gb|BC014986.1| Homo sapiens leukocyte receptor cluster (LRC) member 1; mRNA (cDNA clone MGC:23213 IMAGE:4877885); complete cds
Ssc.26249.1.S1_at	9282	0.00939091	3.7469	3.254	0.610852	ITC.59371.570	CCNDBP1	NM_012142.2	NM_012142	Homo sapiens cyclin D-type binding-protein 1 (CCNDBP1); transcript variant 1; mRNA
Ssc.30827.1.S1_at	11873	0.0134224	0.8927	1.3853	1.63657	ITC.778.3	TBC1D1	NM_015173.2	NM_015173	Homo sapiens TBC1 (tre-2/USP6; BUB2; cdc16) domain family; member 1 (TBC1D1); mRNA
Ssc.12307.1.A1_at	1584	0.00207325	2.3146	2.8068	1.63591	gnl|ti|1374464356	SERINC1	NM_020755.2	NM_020755	Homo sapiens serine incorporator 1 (SERINC1); mRNA >gi|34193576|gb|BC033029.2| Homo sapiens serine incorporator 1; mRNA (cDNA clone MGC:33018 IMAGE:4831122); complete cds
Ssc.10701.1.A1_at	522	0.0398479	-0.1414	0.3504	1.63526	ITC.59371.1212	NKTR	NM_005385.3	NM_005385	Homo sapiens natural killer-tumor recognition sequence (NKTR); mRNA
Ssc.5761.1.S1_at	13781	0.00506965	3.2924	3.7842	1.63526	ITC.30079.1404	PSMA6	NM_002791.1	NM_002791	Homo sapiens proteasome (prosome; macropain) subunit; alpha type; 6 (PSMA6); mRNA
Ssc.2137.1.S1_at	6578	0.00935424	1.1789	1.67	1.63411	ITC.30079.1037	DDA1	NM_024050.5	NM_024050	Homo sapiens DET1 and DDB1 associated 1 (DDA1); mRNA
Ssc.7490.1.A1_at	14878	0.0142534	3.3564	2.8653	0.611953	ITC.30082.685	XPO7	NM_001100162.1	NM_001100162	Homo sapiens exportin 7 (XPO7); transcript variant 3; mRNA
Ssc.7895.1.A1_at	15189	0.00132093	2.0052	2.4961	1.63379	ITC.59386.2120	CGGBP1	NM_001008390.1	NM_001008390	Homo sapiens CGG triplet repeat binding protein 1 (CGGBP1); transcript variant 1; mRNA
Ssc.13411.1.S1_at	2225	0.0156362	1.0486	0.5577	0.612075	ITC.45005.2	SUPT3H	NM_003599.2	NM_003599	Homo sapiens suppressor of Ty 3 homolog (S. cerevisiae) (SUPT3H); transcript variant 1; mRNA
Ssc.8028.1.A1_at	15280	0.00550037	1.4535	1.9441	1.6333	ITC.15044.1929	EIF4G3	NM_003760.3	NM_003760	Homo sapiens eukaryotic translation initiation factor 4 gamma; 3 (EIF4G3); mRNA
Ssc.22229.1.A1_at	7187	0.0152312	0.2053	0.6955	1.63264	ITC.30080.1936	LOC654323	NM_001038000.1	NM_001038000	Sus scrofa FKBP1A-like (LOC654323); mRNA >gi|61098746|gb|AY820760.1| Sus scrofa FKBP1A-like mRNA; complete cds
Ssc.7626.1.A1_at	14989	0.00435321	2.7603	2.2703	0.612626	ITC.15048.210	LOC513469	XM_591153.4	XM_591153	PREDICTED: Bos taurus similar to pleckstrin homology domain containing; family B (evectins) member 2 (LOC513469); mRNA
Ssc.6231.1.A1_at	14070	0.0307702	0.3799	0.8695	1.63166	ITC.59388.1564	ORAI2	NM_001126340.1	NM_001126340	Homo sapiens ORAI calcium release-activated calcium modulator 2 (ORAI2); transcript variant 1; mRNA
Ssc.22615.1.A1_at	7419	0.0215995	0.1052	0.5947	1.6315	ITC.46007.1	GTF2A1	NM_015859.2	NM_015859	Homo sapiens general transcription factor IIA; 1; 19/37kDa (GTF2A1); transcript variant 1; mRNA
Ssc.11694.1.S1_at	1234	0.0126053	1.1271	1.6165	1.63134	gnl|ti|1374656759	ID2	NM_002166.4	NM_002166	Homo sapiens inhibitor of DNA binding 2; dominant negative helix-loop-helix protein (ID2); mRNA
Ssc.22037.1.S1_at	7034	0.0106284	3.6406	4.1297	1.63085	ITC.15044.273	LAPTM5	NM_006762.1	NM_006762	Homo sapiens lysosomal multispanning membrane protein 5 (LAPTM5); mRNA >gi|1255239|gb|U51240.1|HSU51240 Human lysosomal-associated multitransmembrane protein (LAPTm5) mRNA; complete cds
Ssc.29314.1.A1_at	10959	0.00954403	-0.00337	0.4854	1.63031	ITC.49226.1	LOC100139984	XR_042588.1	XR_042588	PREDICTED: Bos taurus misc_RNA (LOC100139984); partial miscRNA
Ssc.12988.1.S1_at	1966	0.00523153	1.5616	2.0503	1.6302	ITC.15044.1853	CHMP4B	NM_176812.3	NM_176812	Homo sapiens chromatin modifying protein 4B (CHMP4B); mRNA
Ssc.27049.1.A1_at	9779	0.0403176	-0.7702	-1.2588	0.613485	ITC.983.2	MTAP	NM_002451.3	NM_002451	Homo sapiens methylthioadenosine phosphorylase (MTAP); mRNA
Ssc.13780.3.S1_at	2496	0.00164778	2.8381	2.3497	0.613607	gnl|ti|1377203234	HLA-H	NR_001434.1	NR_001434	Homo sapiens major histocompatibility complex; class I; H (pseudogene) (HLA-H); non-coding RNA
Ssc.11111.1.S1_at	834	0.0140077	1.7603	2.2486	1.62954	ITC.15044.1514	SF3B14	NM_016047.3	NM_016047	Homo sapiens splicing factor 3B; 14 kDa subunit (SF3B14); mRNA
Ssc.153.1.S1_at	3103	0.0420383	0.8172	1.3054	1.62938	ITC.59388.183	DPYD	NM_000110.3	NM_000110	Homo sapiens dihydropyrimidine dehydrogenase (DPYD); mRNA
Ssc.1801.2.S1_at	4690	0.00720018	1.113	1.6011	1.62922	ITC.14.100	FNBP1	NM_015033.2	NM_015033	Homo sapiens formin binding protein 1 (FNBP1); mRNA
Ssc.30779.1.S1_at	11834	0.0438024	-0.08533	-0.5731	0.613994	ITC.16190.1	CLDN10	NM_006984.3	NM_006984	Homo sapiens claudin 10 (CLDN10); transcript variant 2; mRNA
Ssc.11300.1.S1_at	983	0.01948	-0.06279	-0.5505	0.614031	ITC.59388.653	GPN2	NM_001031770.1	NM_001031770	Bos taurus GPN-loop GTPase 2 (GPN2); mRNA >gi|61554085|gb|BT021658.1| Bos taurus hypothetical protein FLJ10349 (FLJ10349); mRNA; complete cds
Ssc.20283.1.S1_at	6099	0.00028803	5.5848	5.0972	0.614098	ITC.44057.575	ATPIF1	NM_016311.3	NM_016311	Homo sapiens ATPase inhibitory factor 1 (ATPIF1); nuclear gene encoding mitochondrial protein; transcript variant 1; mRNA
Ssc.7167.1.A1_at	14656	0.0124149	0.5181	1.0055	1.62808	ITC.55537.1	RANBP3	NM_007320.2	NM_007320	Homo sapiens RAN binding protein 3 (RANBP3); transcript variant RANBP3-b; mRNA
Ssc.17417.1.S1_at	4381	0.0203772	-0.03722	0.45	1.62778	ITC.30079.1164	KIF1B	NM_015074.3	NM_015074	Homo sapiens kinesin family member 1B (KIF1B); transcript variant 1; mRNA
Ssc.3311.1.S1_at	12243	0.00141911	1.9438	1.4569	0.614528	ITC.44056.2054	RBM3	NM_006743.3	NM_006743	Homo sapiens RNA binding motif (RNP1; RRM) protein 3 (RBM3); mRNA
Ssc.15443.1.S1_at	3170	0.014917	1.5371	2.0239	1.6271	ITC.30079.749	SBNO2	NM_001100122.1	NM_001100122	Homo sapiens strawberry notch homolog 2 (Drosophila) (SBNO2); transcript variant 2; mRNA
Ssc.25656.1.A1_at	9003	0.00523085	-0.1416	0.3448	1.62645	ITC.59388.68	PHF23	NM_024297.2	NM_024297	Homo sapiens PHD finger protein 23 (PHF23); mRNA
Ssc.5063.1.A1_at	13344	0.00849448	0.6591	1.1454	1.62629	ITC.1102.1	CMIP	NM_198390.2	NM_198390	Homo sapiens c-Maf-inducing protein (CMIP); transcript variant C-mip; mRNA
Ssc.1242.1.S1_at	1645	0.00141411	0.5435	1.0293	1.62547	ITC.59388.1643	SMEK2	NM_020463.2	NM_020463	Homo sapiens SMEK homolog 2; suppressor of mek1 (Dictyostelium) (SMEK2); transcript variant 2; mRNA
Ssc.27586.2.S1_at	10174	0.00875326	0.9977	0.5119	0.615205	gnl|ti|1379691435	RUNDC3A	NM_006695.3	NM_006695	Homo sapiens RUN domain containing 3A (RUNDC3A); mRNA >gi|33870475|gb|BC006194.2| Homo sapiens RUN domain containing 3A; mRNA (cDNA clone MGC:1161 IMAGE:2823366); complete cds
Ssc.5092.1.S1_at	13363	0.00145907	1.9518	2.4373	1.62499	ITC.30082.387	NIN	NM_020921.3	NM_020921	Homo sapiens ninein (GSK3B interacting protein) (NIN); transcript variant 2; mRNA
Ssc.29195.1.S1_at	10878	0.00107052	0.4978	0.9833	1.62499	ITC.30080.1591	AFF1	NM_005935.2	NM_005935	Homo sapiens AF4/FMR2 family; member 1 (AFF1); mRNA
Ssc.1163.1.S1_at	1188	0.00846876	2.5164	3.0015	1.62434	gnl|ti|1382905419	PSME1	NM_006263.2	NM_006263	Homo sapiens proteasome (prosome; macropain) activator subunit 1 (PA28 alpha) (PSME1); transcript variant 1; mRNA
Ssc.25107.2.A1_at	8749	0.00472383	0.2379	0.7229	1.62418	gnl|ti|1375365220	BAT2D1	NM_015172.3	NM_015172	Homo sapiens BAT2 domain containing 1 (BAT2D1); mRNA
Ssc.3795.1.A1_a_at	12526	0.0165361	1.4569	1.9418	1.62401	ITC.59392.2099	GOLPH3	NM_022130.3	NM_022130	Homo sapiens golgi phosphoprotein 3 (coat-protein) (GOLPH3); mRNA
Ssc.1649.1.A1_at	3834	0.00473326	1.6753	2.1598	1.62336	gnl|ti|1376886513	ATP5G1	NM_005175.2	NM_005175	Homo sapiens ATP synthase; H+ transporting; mitochondrial F0 complex; subunit C1 (subunit 9) (ATP5G1); nuclear gene encoding mitochondrial protein; transcript variant 1; mRNA
Ssc.21925.1.S1_at	6946	0.00431715	0.3134	-0.1706	0.616313	ITC.15045.587	C1QTNF5	NM_015645.2	NM_015645	Homo sapiens C1q and tumor necrosis factor related protein 5 (C1QTNF5); mRNA
Ssc.6687.2.S1_a_at	14348	0.00322533	2.3026	2.7865	1.62239	gnl|ti|1382578459	CDC42	NM_001791.3	NM_001791	Homo sapiens cell division cycle 42 (GTP binding protein; 25kDa) (CDC42); transcript variant 1; mRNA
Ssc.10311.2.A1_at	294	0.00772215	1.6819	2.1657	1.62223	ITC.30080.578	MAP3K7	NM_003188.2	NM_003188	Homo sapiens mitogen-activated protein kinase kinase kinase 7 (MAP3K7); transcript variant A; mRNA
Ssc.29024.1.S1_at	10773	0.0255216	0.8738	1.3576	1.62223	ITC.87.1	-	-	-	MORE INFO AVAILABLE AT www.anexdb.org
Ssc.23832.1.S1_at	7833	0.00184336	0.2612	0.7449	1.62206	gb|CK451324.1|CK451324	-	-	-	MORE INFO AVAILABLE AT www.anexdb.org
Ssc.3332.1.S1_at	12255	0.00106595	1.5236	2.0068	1.62125	ITC.16071.2	MED10	NM_032286.2	NM_032286	Homo sapiens mediator complex subunit 10 (MED10); mRNA
Ssc.1697.1.S1_at	4135	0.00662053	1.0052	1.488	1.62061	gnl|ti|1382668078	NUCB1	NM_001075199.1	NM_001075199	Bos taurus nucleobindin 1 (NUCB1); mRNA >gi|112362163|gb|BC120433.1| Bos taurus nucleobindin 1; mRNA (cDNA clone MGC:143428 IMAGE:8287267); complete cds
Ssc.11073.1.S1_at	789	0.0200493	3.8567	4.3393	1.62028	ITC.769.3	PSMB8	NM_148919.3	NM_148919	Homo sapiens proteasome (prosome; macropain) subunit; beta type; 8 (large multifunctional peptidase 7) (PSMB8); transcript variant 2; mRNA
Ssc.5280.2.S1_at	13475	0.0177937	-0.09827	0.3838	1.61942	ITC.1.674	MAP3K3	NM_203351.1	NM_203351	Homo sapiens mitogen-activated protein kinase kinase kinase 3 (MAP3K3); transcript variant 1; mRNA
Ssc.8731.1.S1_at	15769	0.0413879	-0.2852	-0.7671	0.617609	ITC.15.57	LOC100154656	XM_001928597.1	XM_001928597	PREDICTED: Sus scrofa similar to translocase of the inner mitochondrial membrane 14 (LOC100154656); mRNA
Ssc.5096.1.A1_at	13367	0.00522435	1.7338	2.2156	1.61899	ITC.30079.1322	TYK2	NM_003331.4	NM_003331	Homo sapiens tyrosine kinase 2 (TYK2); mRNA
Ssc.17405.2.A1_at	4375	0.0116858	0.6349	1.1166	1.61882	ITC.30096.69	OAZ2	NM_002537.2	NM_002537	Homo sapiens ornithine decarboxylase antizyme 2 (OAZ2); mRNA
Ssc.11033.1.S1_at	752	0.0475874	-0.02117	0.4604	1.61861	ITC.15044.912	ARSA	NM_001085427.1	NM_001085427	Homo sapiens arylsulfatase A (ARSA); transcript variant 4; mRNA
Ssc.21667.1.A1_at	6765	0.0391333	0.08733	0.5686	1.61813	ITC.5.329	GPN2	NM_001031770.1	NM_001031770	Bos taurus GPN-loop GTPase 2 (GPN2); mRNA >gi|61554085|gb|BT021658.1| Bos taurus hypothetical protein FLJ10349 (FLJ10349); mRNA; complete cds
Ssc.4014.1.S1_at	12662	0.0403657	-0.2486	0.2323	1.61753	ITC.15855.2	MANBAL	NM_001003897.1	NM_001003897	Homo sapiens mannosidase; beta A; lysosomal-like (MANBAL); transcript variant 2; mRNA
Ssc.20292.1.S1_a_at	6101	0.0101011	0.3081	0.7884	1.61656	ITC.30079.873	OCEL1	NM_024578.1	NM_024578	Homo sapiens occludin/ELL domain containing 1 (OCEL1); mRNA >gi|10439203|dbj|AK026362.1| Homo sapiens cDNA: FLJ22709 fis; clone HSI13338
Ssc.5832.1.S1_at	13821	0.00732524	1.9082	2.3882	1.61607	ITC.15044.2189	JARID2	NM_004973.2	NM_004973	Homo sapiens jumonji; AT rich interactive domain 2 (JARID2); mRNA
Ssc.25523.1.S1_at	8961	0.0119696	1.8475	2.3274	1.61591	ITC.2472.1	WHSC1L1	NM_023034.1	NM_023034	Homo sapiens Wolf-Hirschhorn syndrome candidate 1-like 1 (WHSC1L1); transcript variant long; mRNA >gi|12642816|gb|AF332469.1|AF332469 Homo sapiens putative protein WHSC1L1l (WHSC1L1) mRNA; complete cds; alternatively spliced
Ssc.19288.1.S1_at	5565	0.0145417	0.8109	0.3311	0.618907	ITC.59392.835	RCOR3	NM_001136224.1	NM_001136224	Homo sapiens REST corepressor 3 (RCOR3); transcript variant 2; mRNA
Ssc.17271.1.S1_at	4282	0.0120655	0.922	1.4017	1.61559	ITC.15096.4	FLII	NM_002018.2	NM_002018	Homo sapiens flightless I homolog (Drosophila) (FLII); mRNA >gi|19263699|gb|BC025300.1| Homo sapiens flightless I homolog (Drosophila); mRNA (cDNA clone MGC:39265 IMAGE:4584634); complete cds
Ssc.28921.1.S1_at	10719	0.0179697	-0.2168	-0.6957	0.619464	ITC.4.504	MAGI3	NM_152900.2	NM_152900	Homo sapiens membrane associated guanylate kinase; WW and PDZ domain containing 3 (MAGI3); mRNA
Ssc.395.1.A1_at	12628	0.00145907	2.2695	2.7481	1.61381	ITC.15069.36	CSNK2B	NM_001320.5	NM_001320	Homo sapiens casein kinase 2; beta polypeptide (CSNK2B); mRNA
Ssc.5509.1.S1_at	13621	0.0296366	1.984	1.5055	0.619712	gb|BX672193.2|BX672193	-	-	-	MORE INFO AVAILABLE AT www.anexdb.org
Ssc.11314.1.A1_at	995	0.00336205	0.3823	0.8607	1.61349	ITC.16429.2	CYB561D1	NM_001105398.1	NM_001105398	Bos taurus cytochrome b-561 domain containing 1 (CYB561D1); mRNA >gi|157279192|gb|BC134607.1| Bos taurus cytochrome b-561 domain containing 1; mRNA (cDNA clone MGC:151588 IMAGE:8313637); complete cds
Ssc.13649.1.S1_at	2398	0.00528444	0.108	0.5859	1.61268	ITC.59405.1521	BAG3	NM_004281.3	NM_004281	Homo sapiens BCL2-associated athanogene 3 (BAG3); mRNA
Ssc.24901.1.A1_at	8594	0.0102936	2.7108	3.1886	1.61252	ITC.44076.132	LOC100154500	XM_001925248.1	XM_001925248	PREDICTED: Sus scrofa similar to SAM domain and HD domain-containing protein 1 (Dendritic cell-derived IFNG-induced protein) (DCIP) (Monocyte protein 5) (MOP-5) (LOC100154500); mRNA
Ssc.25056.1.S1_at	8712	0.0254186	0.1872	0.665	1.61252	ITC.15870.2	CDC5L	NM_001253.2	NM_001253	Homo sapiens CDC5 cell division cycle 5-like (S. pombe) (CDC5L); mRNA
Ssc.26606.1.A1_at	9529	0.0453638	0.5215	0.9989	1.61188	ITC.16090.1	-	-	-	MORE INFO AVAILABLE AT www.anexdb.org
Ssc.9964.1.A1_at	16502	0.0129715	-0.0335	-0.5107	0.620518	ITC.59405.3453	DBF4	NM_006716.3	NM_006716	Homo sapiens DBF4 homolog (S. cerevisiae) (DBF4); mRNA
Ssc.27270.1.S1_at	9939	0.0329323	-0.5505	-0.07332	1.61152	ITC.15139.1	ABHD5	NM_016006.4	NM_016006	Homo sapiens abhydrolase domain containing 5 (ABHD5); mRNA
Ssc.19693.1.S1_at	5889	0.0409944	0.2015	-0.2752	0.620829	ITC.22998.1	PRF1	NM_001083116.1	NM_001083116	Homo sapiens perforin 1 (pore forming protein) (PRF1); transcript variant 2; mRNA
Ssc.27350.1.S1_at	10000	0.00377096	1.225	1.7015	1.61043	ITC.30083.746	UTP11L	NM_016037.3	NM_016037	Homo sapiens UTP11-like; U3 small nucleolar ribonucleoprotein; (yeast) (UTP11L); mRNA
Ssc.5550.1.S1_at	13649	0.0154556	1.8778	2.3542	1.61027	ITC.30083.866	DDOST	NM_005216.4	NM_005216	Homo sapiens dolichyl-diphosphooligosaccharide-protein glycosyltransferase (DDOST); mRNA
Ssc.10763.1.A1_at	565	0.00763207	0.9824	1.4584	1.60962	ITC.59371.834	GPD2	NM_000408.3	NM_000408	Homo sapiens glycerol-3-phosphate dehydrogenase 2 (mitochondrial) (GPD2); nuclear gene encoding mitochondrial protein; transcript variant 2; mRNA
Ssc.1984.1.S1_at	5947	0.00357266	1.2061	1.682	1.60946	ITC.15060.30	SELT	NM_016275.3	NM_016275	Homo sapiens selenoprotein T (SELT); mRNA
Ssc.15942.2.S1_x_at	3492	0.0116646	0.3555	-0.1204	0.621326	gb|AF248286.1|	-	-	-	MORE INFO AVAILABLE AT www.anexdb.org
Ssc.20903.1.S1_at	6311	0.0220429	0.3232	0.799	1.6093	ITC.30096.54	UTP23	NM_032334.1	NM_032334	Homo sapiens UTP23; small subunit (SSU) processome component; homolog (yeast) (UTP23); mRNA >gi|13543605|gb|BC005955.1| Homo sapiens UTP23; small subunit (SSU) processome component; homolog (yeast); mRNA (cDNA clone MGC:14595 IMAGE:4285502); complete cds
Ssc.8288.2.S1_at	15455	0.0152603	0.3459	-0.1299	0.621388	ITC.1918.1	ZCCHC18	XR_039901.1	XR_039901	PREDICTED: Homo sapiens misc_RNA (LOC644353); miscRNA
Ssc.7785.1.S1_at	15107	0.0230752	3.1241	2.6485	0.621512	ITC.30093.70	TMEM123	NM_052932.2	NM_052932	Homo sapiens transmembrane protein 123 (TMEM123); mRNA
Ssc.16493.1.S1_s_at	3835	0.00198882	2.2755	2.7511	1.60898	gnl|ti|1376946582	MYEOV2	NM_138336.1	NM_138336	Homo sapiens myeloma overexpressed 2 (MYEOV2); mRNA >gi|17646754|gb|AF453951.1|AF453951 Homo sapiens unknown mRNA
Ssc.13780.9.S1_a_at	2502	0.0116858	3.1512	3.6268	1.60898	gb|CB471837.1|CB471837	-	-	-	MORE INFO AVAILABLE AT www.anexdb.org
Ssc.19636.1.S1_at	5844	0.0101011	0.6073	1.0828	1.60882	ITC.12.136		NM_005647.2	NM_005647	Homo sapiens transducin (beta)-like 1X-linked (TBL1X); mRNA
Ssc.2196.1.S1_at	6977	0.0107916	-0.2343	0.2412	1.60882	ITC.15046.783	URM1	XM_001249350.2	XM_001249350	PREDICTED: Bos taurus similar to ubiquitin related modifier 1 homolog (URM1); mRNA
Ssc.6163.1.A1_at	14026	0.0264144	0.4883	0.9635	1.60834	ITC.30107.2	ETS2	NM_005239.4	NM_005239	Homo sapiens v-ets erythroblastosis virus E26 oncogene homolog 2 (avian) (ETS2); mRNA
Ssc.3144.1.A1_at	12154	0.0111208	1.4868	1.9619	1.60818	ITC.30079.776	CDC42SE2	NM_020240.2	NM_020240	Homo sapiens CDC42 small effector 2 (CDC42SE2); transcript variant 1; mRNA
Ssc.28059.1.A1_at	10387	0.038791	0.1655	0.6405	1.60801	ITC.45083.1	RFFL	NM_057178.3	NM_057178	Homo sapiens ring finger and FYVE-like domain containing 1 (RFFL); transcript variant 1; mRNA
Ssc.17108.1.S1_at	4212	0.00931044	1.705	2.1798	1.60769	gnl|ti|1377262310	NPEPPS	NM_006310.3	NM_006310	Homo sapiens aminopeptidase puromycin sensitive (NPEPPS); mRNA
Ssc.3932.2.S1_a_at	12617	0.0307702	1.5527	2.0269	1.60673	ITC.59388.342	SEC61B	NM_006808.2	NM_006808	Homo sapiens Sec61 beta subunit (SEC61B); mRNA >gi|12804622|gb|BC001734.1| Homo sapiens Sec61 beta subunit; mRNA (cDNA clone MGC:1255 IMAGE:3502133); complete cds
Ssc.8733.1.A1_at	15771	0.0333209	0.8743	1.3482	1.60625	ITC.30079.327	LOC100152603	XM_001927673.1	XM_001927673	PREDICTED: Sus scrofa similar to UDP-glucuronosyltransferase; transcript variant 1 (LOC100152603); mRNA
Ssc.26979.1.S1_at	9746	0.00322533	0.2782	0.752	1.60609	ITC.30471.1	LOC510240	XM_001788457.1	XM_001788457	PREDICTED: Bos taurus similar to RRP1-like protein B (LOC510240); mRNA
Ssc.15437.1.S1_at	3168	0.0345442	-0.5123	-0.986	0.622694	ITC.15048.74	PLA2G12A	NM_030821.4	NM_030821	Homo sapiens phospholipase A2; group XIIA (PLA2G12A); mRNA
Ssc.14340.3.S1_at	2830	0.0404624	1.4081	1.8816	1.6056	ITC.6.124	LITAF	NM_001136472.1	NM_001136472	Homo sapiens lipopolysaccharide-induced TNF factor (LITAF); transcript variant 2; mRNA
Ssc.1424.1.S1_at	2755	0.0167428	-0.4716	0.001733	1.60534	ITC.2604.1	SCYL2	NM_001102529.1	NM_001102529	Bos taurus SCY1-like 2 (S. cerevisiae) (SCYL2); mRNA >gi|151556293|gb|BC148032.1| Bos taurus SCY1-like 2 (S. cerevisiae); mRNA (cDNA clone MGC:138084 IMAGE:8086294); complete cds
Ssc.3753.1.S1_at	12508	0.00028803	0.7344	0.2614	0.62313	ITC.2.955	TFRC	NM_001128148.1	NM_001128148	Homo sapiens transferrin receptor (p90; CD71) (TFRC); mRNA
Ssc.30366.1.A1_at	11561	0.0205985	0.9256	1.3986	1.6048	ITC.842.1	ATXN7L1	NM_138495.1	NM_138495	Homo sapiens ataxin 7-like 1 (ATXN7L1); transcript variant 3; mRNA
Ssc.4640.1.S1_at	13066	0.0125287	0.6106	0.1379	0.623317	ITC.59388.2238	REV3L	NM_002912.3	NM_002912	Homo sapiens REV3-like; catalytic subunit of DNA polymerase zeta (yeast) (REV3L); mRNA
Ssc.1015.1.S1_at	206	0.00207325	1.8486	2.3208	1.60352	ITC.59374.12	ANXA5	NM_001154.3	NM_001154	Homo sapiens annexin A5 (ANXA5); mRNA
Ssc.829.1.A1_at	15457	0.0163544	0.7423	1.2144	1.60336	gnl|ti|1380815986	LPIN2	NM_014646.2	NM_014646	Homo sapiens lipin 2 (LPIN2); mRNA
Ssc.24586.1.S1_at	8389	0.0335047	0.01343	0.4852	1.60283	ITC.59408.862	SYNJ1	NM_003895.2	NM_003895	Homo sapiens synaptojanin 1 (SYNJ1); transcript variant 1; mRNA
Ssc.13780.10.A1_at	2489	0.0232337	-0.05105	-0.5227	0.623972	gb|AY135590.1|	-	-	-	MORE INFO AVAILABLE AT www.anexdb.org
Ssc.13421.1.A1_at	2233	0.0275568	0.6583	1.1298	1.6024	ITC.16446.1	HELZ	NM_014877.3	NM_014877	Homo sapiens helicase with zinc finger (HELZ); mRNA
Ssc.1311.1.A1_at	2042	0.0154393	1.2743	1.7455	1.60192	gnl|ti|447563243	NDUFB2	NM_004546.2	NM_004546	Homo sapiens NADH dehydrogenase (ubiquinone) 1 beta subcomplex; 2; 8kDa (NDUFB2); nuclear gene encoding mitochondrial protein; mRNA >gi|4894365|gb|AF067166.1| Homo sapiens NADH-ubiquinone oxidoreductase AGGG subunit precursor homolog mRNA; nuclear gene encoding mitochondrial protein; complete cds
Ssc.18522.2.S1_at	5060	0.0170688	0.06537	-0.4058	0.624271	ITC.30080.653	MLYCD	NM_012213.2	NM_012213	Homo sapiens malonyl-CoA decarboxylase (MLYCD); nuclear gene encoding mitochondrial protein; mRNA >gi|30962891|gb|BC052592.1| Homo sapiens malonyl-CoA decarboxylase; mRNA (cDNA clone MGC:59795 IMAGE:6421051); complete cds
Ssc.30874.1.A1_at	11906	0.00561396	0.3154	-0.1557	0.624315	ITC.30083.46	GPN2	NM_001031770.1	NM_001031770	Bos taurus GPN-loop GTPase 2 (GPN2); mRNA >gi|61554085|gb|BT021658.1| Bos taurus hypothetical protein FLJ10349 (FLJ10349); mRNA; complete cds
Ssc.2262.1.S1_a_at	7420	0.00487738	1.9724	2.4435	1.60176	gnl|ti|1379773439	C19orf56	NM_016145.3	NM_016145	Homo sapiens chromosome 19 open reading frame 56 (C19orf56); mRNA
Ssc.2867.1.S1_at	10646	0.00607131	3.6172	3.1462	0.624378	gb|BQ599907.1|BQ599907	-	-	-	MORE INFO AVAILABLE AT www.anexdb.org
Ssc.4507.2.S1_at	12985	0.0281917	0.8385	0.3676	0.62444	ITC.30090.14	MFN2	NM_001127660.1	NM_001127660	Homo sapiens mitofusin 2 (MFN2); transcript variant 2; mRNA
Ssc.31212.1.S1_at	12145	0.020676	0.05048	0.5212	1.60115	ITC.30080.791	CASP8	NM_001080125.1	NM_001080125	Homo sapiens caspase 8; apoptosis-related cysteine peptidase (CASP8); transcript variant G; mRNA
Ssc.3557.1.A1_at	12384	0.0425448	-0.3057	-0.7762	0.62469	ITC.16855.2	CSTF2	NM_001325.2	NM_001325	Homo sapiens cleavage stimulation factor; 3' pre-RNA; subunit 2; 64kDa (CSTF2); mRNA
Ssc.847.1.S1_at	15585	0.00815151	3.8409	3.3704	0.62469	ITC.16097.4	TFDP2	NM_006286.3	NM_006286	Homo sapiens transcription factor Dp-2 (E2F dimerization partner 2) (TFDP2); mRNA >gi|18088904|gb|BC021113.1| Homo sapiens transcription factor Dp-2 (E2F dimerization partner 2); mRNA (cDNA clone MGC:31887 IMAGE:4653771); complete cds
Ssc.19231.1.A1_at	5520	0.0285314	1.2309	1.7013	1.60063	ITC.30112.3	FARSA	NM_004461.2	NM_004461	Homo sapiens phenylalanyl-tRNA synthetase; alpha subunit (FARSA); mRNA
Ssc.26644.1.S1_at	9554	0.0278008	-0.2639	-0.7343	0.624752	ITC.15072.30	MIER1	NM_001077700.1	NM_001077700	Homo sapiens mesoderm induction early response 1 homolog (Xenopus laevis) (MIER1); transcript variant 2; mRNA
Ssc.9734.1.S1_at	16373	0.00331293	0.1694	0.6396	1.60031	ITC.59372.74	TOX4	NM_014828.2	NM_014828	Homo sapiens TOX high mobility group box family member 4 (TOX4); mRNA
Ssc.22245.1.A1_at	7198	0.00665358	0.3245	0.7947	1.60031	ITC.15051.81	RDBP	NM_002904.5	NM_002904	Homo sapiens RD RNA binding protein (RDBP); mRNA
Ssc.10150.1.S1_at	207	0.00939091	3.6376	4.1077	1.60015	ITC.44056.1358	SDCBP	NM_001007067.1	NM_001007067	Homo sapiens syndecan binding protein (syntenin) (SDCBP); transcript variant 2; mRNA
Ssc.20953.2.S1_a_at	6334	0.0247459	0.6269	1.0969	1.59999	gb|AJ656546.1|AJ656546	-	-	-	MORE INFO AVAILABLE AT www.anexdb.org
Ssc.11795.1.S1_at	1301	0.012832	0.8911	1.3608	1.59951	ITC.15060.26	KEAP1	NM_012289.3	NM_012289	Homo sapiens kelch-like ECH-associated protein 1 (KEAP1); transcript variant 2; mRNA
Ssc.21418.1.S1_at	6590	0.0144353	0.8717	0.4023	0.625377	ITC.44077.22	LOC100008589	NR_003287.1	NR_003287	Homo sapiens 28S ribosomal RNA (LOC100008589); non-coding RNA
Ssc.17712.2.S1_at	4492	0.00968417	0.4898	0.9591	1.59887	ITC.30095.159	JARID1B	NM_006618.3	NM_006618	Homo sapiens jumonji; AT rich interactive domain 1B (JARID1B); mRNA
Ssc.26214.1.A1_at	9260	0.0227217	-0.1466	0.3226	1.59871	ITC.2245.1	ACBD3	NM_022735.3	NM_022735	Homo sapiens acyl-Coenzyme A binding domain containing 3 (ACBD3); mRNA
Ssc.2874.1.S1_at	10669	0.00646138	0.1733	0.6425	1.59871	ITC.30082.228	TGFBR1	NM_001130916.1	NM_001130916	Homo sapiens transforming growth factor; beta receptor 1 (TGFBR1); transcript variant 2; mRNA
Ssc.17311.1.A1_at	4322	0.0189948	-0.6171	-1.0859	0.625753	ITC.1012.1	39516	NM_138396.4	NM_138396	Homo sapiens membrane-associated ring finger (C3HC4) 9 (MARCH9); mRNA
Ssc.11258.1.A1_at	957	0.0434044	1.7829	2.2517	1.59808	ITC.25134.1	GPN2	NM_001031770.1	NM_001031770	Bos taurus GPN-loop GTPase 2 (GPN2); mRNA >gi|61554085|gb|BT021658.1| Bos taurus hypothetical protein FLJ10349 (FLJ10349); mRNA; complete cds
Ssc.21211.1.S1_at	6486	0.0295827	-0.4251	0.04323	1.59732	ITC.59371.575	PPIE	NM_203457.1	NM_203457	Homo sapiens peptidylprolyl isomerase E (cyclophilin E) (PPIE); transcript variant 3; mRNA
Ssc.17083.2.S1_at	4205	0.0296214	0.584	1.0521	1.59696	ITC.59384.150	C6orf153	NM_033112.2	NM_033112	Homo sapiens chromosome 6 open reading frame 153 (C6orf153); mRNA >gi|40226345|gb|BC011933.2| Homo sapiens chromosome 6 open reading frame 153; mRNA (cDNA clone MGC:20327 IMAGE:4300313); complete cds
Ssc.2256.1.S1_at	7394	0.0129669	0.4559	0.924	1.59696	ITC.59388.899	COMMD9	NM_014186.3	NM_014186	Homo sapiens COMM domain containing 9 (COMMD9); transcript variant 1; mRNA
Ssc.4246.3.S1_at	12824	0.0163908	0.3514	-0.1165	0.626316	ITC.59371.5	ARHGEF10L	NM_001011722.2	NM_001011722	Homo sapiens Rho guanine nucleotide exchange factor (GEF) 10-like (ARHGEF10L); transcript variant 2; mRNA
Ssc.16781.1.S1_at	4026	0.0024049	3.7956	4.2634	1.59648	gnl|ti|1380730246	LOC730534	XR_037275.1	XR_037275	PREDICTED: Homo sapiens misc_RNA (LOC730534); miscRNA
Ssc.4725.1.A1_at	13114	0.010214	1.2101	1.6778	1.59632	ITC.44056.2109	AP2A2	NM_012305.2	NM_012305	Homo sapiens adaptor-related protein complex 2; alpha 2 subunit (AP2A2); mRNA
Ssc.1077.1.A1_at	571	0.0293048	1.9224	2.3901	1.59632	ITC.15895.1	TMEM127	NM_017849.1	NM_017849	Homo sapiens transmembrane protein 127 (TMEM127); mRNA >gi|7020657|dbj|AK000514.1| Homo sapiens cDNA FLJ20507 fis; clone KAT09540
Ssc.10796.1.A1_at	589	0.0152583	0.002379	0.47	1.59619	ITC.59372.40	LOC100155723	XM_001924138.1	XM_001924138	PREDICTED: Sus scrofa hypothetical protein LOC100155723 (LOC100155723); mRNA
Ssc.17599.1.S1_at	4457	0.0183377	0.8028	1.2703	1.596	ITC.15112.3	VAPB	NM_004738.3	NM_004738	Homo sapiens VAMP (vesicle-associated membrane protein)-associated protein B and C (VAPB); mRNA
Ssc.26562.1.A1_at	9502	0.0432363	0.6614	1.1288	1.59584	ITC.5.949	LOC100153301	XM_001929173.1	XM_001929173	PREDICTED: Sus scrofa similar to aldehyde dehydrogenase 6A1 (LOC100153301); mRNA
Ssc.11208.1.S1_at	920	0.0170688	2.9992	2.5319	0.626692	gnl|ti|1374884936	LOC651751	XM_001718996.1	XM_001718996	PREDICTED: Homo sapiens similar to hCG2042722 (LOC651751); mRNA
Ssc.21766.1.A1_at	6837	0.0284413	-0.3327	0.1346	1.59568	ITC.59392.47	RAB32	NM_006834.3	NM_006834	Homo sapiens RAB32; member RAS oncogene family (RAB32); mRNA
Ssc.2456.1.S1_at	8374	0.00758974	2.2035	2.6705	1.5952	ITC.26.47	YWHAQ	NM_006826.2	NM_006826	Homo sapiens tyrosine 3-monooxygenase/tryptophan 5-monooxygenase activation protein; theta polypeptide (YWHAQ); mRNA
Ssc.27248.1.S1_at	9927	0.0136218	1.7289	1.2621	0.627005	ITC.44067.4	HERPUD2	NM_022373.4	NM_022373	Homo sapiens HERPUD family member 2 (HERPUD2); mRNA
Ssc.10373.1.S1_at	331	0.00257426	1.6937	2.1605	1.59488	ITC.59377.16	PREX1	NM_020820.3	NM_020820	Homo sapiens phosphatidylinositol-3;4;5-trisphosphate-dependent Rac exchange factor 1 (PREX1); mRNA
Ssc.10297.1.S1_at	282	0.0115362	1.3737	1.8404	1.59472	ITC.1.909	CAPZB	NM_004930.2	NM_004930	Homo sapiens capping protein (actin filament) muscle Z-line; beta (CAPZB); mRNA
Ssc.17447.1.A1_at	4394	0.0113633	0.8756	1.3422	1.59456	ITC.1312.2	GTF3C5	NM_001122823.1	NM_001122823	Homo sapiens general transcription factor IIIC; polypeptide 5; 63kDa (GTF3C5); transcript variant 1; mRNA
Ssc.26086.1.S1_at	9185	0.0310046	0.2567	0.7231	1.59424	ITC.30088.141	LOC100157270	XM_001928359.1	XM_001928359	PREDICTED: Sus scrofa similar to WD repeat domain 23; transcript variant 1 (LOC100157270); mRNA
Ssc.9336.1.S1_at	16126	0.00365359	1.3106	1.777	1.59424	ITC.59378.18	TXNDC4	NM_015051.1	NM_015051	Homo sapiens thioredoxin domain containing 4 (endoplasmic reticulum) (TXNDC4); mRNA
Ssc.4260.1.A1_at	12828	0.018728	2.2069	2.6731	1.59393	ITC.3.475	BUD31	NM_003910.3	NM_003910	Homo sapiens BUD31 homolog (S. cerevisiae) (BUD31); mRNA
Ssc.31188.1.S1_at	12127	0.012799	0.5112	0.9772	1.59361	ITC.30081.323	SUPT6H	NM_003170.3	NM_003170	Homo sapiens suppressor of Ty 6 homolog (S. cerevisiae) (SUPT6H); mRNA
Ssc.26827.1.A1_at	9666	0.0104557	1.0022	1.4679	1.59313	ITC.10.58	PICALM	NM_001008660.1	NM_001008660	Homo sapiens phosphatidylinositol binding clathrin assembly protein (PICALM); transcript variant 2; mRNA
Ssc.10993.1.S1_a_at	724	0.0306613	1.424	1.8896	1.59297	ITC.59405.339	LGALS9	NM_002308.3	NM_002308	Homo sapiens lectin; galactoside-binding; soluble; 9 (LGALS9); transcript variant 2; mRNA
Ssc.8079.1.S1_at	15318	0.0339289	0.5823	0.1168	0.627821	ITC.44067.59	CAMK2N1	NM_018584.5	NM_018584	Homo sapiens calcium/calmodulin-dependent protein kinase II inhibitor 1 (CAMK2N1); mRNA
Ssc.11197.1.S1_at	911	0.00517638	2.4732	2.9385	1.59249	ITC.1.767	HSPB1	NM_001540.3	NM_001540	Homo sapiens heat shock 27kDa protein 1 (HSPB1); mRNA
Ssc.10875.1.A1_at	630	0.0388752	-0.1277	-0.593	0.627947	gb|BF713415.1|BF713415	-	-	-	MORE INFO AVAILABLE AT www.anexdb.org
Ssc.21302.2.S1_at	6545	0.0433661	-0.4861	-0.9512	0.628072	ITC.44838.1	ENPP6	NM_153343.3	NM_153343	Homo sapiens ectonucleotide pyrophosphatase/phosphodiesterase 6 (ENPP6); mRNA
Ssc.19390.1.S1_at	5650	0.00375992	1.1113	1.5763	1.59201	ITC.59392.442	RAB5C	NM_004583.2	NM_004583	Homo sapiens RAB5C; member RAS oncogene family (RAB5C); transcript variant 2; mRNA
Ssc.19172.1.S1_a_at	5465	0.00547707	0.4638	0.9288	1.59201	ITC.15896.2	PNKP	NM_007254.2	NM_007254	Homo sapiens polynucleotide kinase 3'-phosphatase (PNKP); mRNA >gi|21707154|gb|BC033822.1| Homo sapiens polynucleotide kinase 3'-phosphatase; mRNA (cDNA clone MGC:45178 IMAGE:5218400); complete cds
Ssc.30827.3.S1_at	11875	0.0141055	0.2841	0.7484	1.5909	ITC.778.3	TBC1D1	NM_015173.2	NM_015173	Homo sapiens TBC1 (tre-2/USP6; BUB2; cdc16) domain family; member 1 (TBC1D1); mRNA
Ssc.6603.1.S1_at	14285	0.0304143	1.1776	0.7134	0.628638	ITC.30082.990	BSCL2	NM_001122955.2	NM_001122955	Homo sapiens Bernardinelli-Seip congenital lipodystrophy 2 (seipin) (BSCL2); transcript variant 1; mRNA
Ssc.24929.1.S1_at	8612	0.00964643	1.4117	1.8759	1.59074	ITC.44086.29	SP3	NM_003111.3	NM_003111	Homo sapiens Sp3 transcription factor (SP3); transcript variant 1; mRNA
Ssc.20054.1.S1_at	6013	0.0108455	2.2819	2.7459	1.59042	ITC.1.1674	ATP6V0D1	NM_004691.4	NM_004691	Homo sapiens ATPase; H+ transporting; lysosomal 38kDa; V0 subunit d1 (ATP6V0D1); mRNA
Ssc.785.3.S1_at	15151	0.00867452	1.2284	1.6923	1.59026	ITC.59388.2482	COMT	NM_007310.2	NM_007310	Homo sapiens catechol-O-methyltransferase (COMT); transcript variant 4; mRNA
Ssc.1226.1.S1_at	1560	0.0334721	0.02846	0.4922	1.59001	ITC.890.2	SNUPN	NM_001042588.1	NM_001042588	Homo sapiens snurportin 1 (SNUPN); transcript variant 3; mRNA
Ssc.20217.2.S1_at	6070	0.00408996	0.5948	0.1311	0.628952	ITC.59388.2463	FBXW4	NM_022039.3	NM_022039	Homo sapiens F-box and WD repeat domain containing 4 (FBXW4); mRNA
Ssc.25773.1.S1_at	9045	0.0284413	-0.9417	-1.4052	0.629078	ITC.30081.916	AMOT	NM_001113490.1	NM_001113490	Homo sapiens angiomotin (AMOT); transcript variant 1; mRNA
Ssc.5407.2.S1_at	13557	0.00880762	0.6979	0.2348	0.62933	ITC.59392.1553	FAM134B	NM_001034850.1	NM_001034850	Homo sapiens family with sequence similarity 134; member B (FAM134B); transcript variant 1; mRNA
Ssc.30761.1.A1_at	11819	0.0183992	1.7532	2.2159	1.58836	ITC.45271.2	PSD4	NM_012455.2	NM_012455	Homo sapiens pleckstrin and Sec7 domain containing 4 (PSD4); mRNA
Ssc.8628.1.A1_at	15700	0.0216048	0.5733	1.0358	1.58804	ITC.46255.1	-	-	-	MORE INFO AVAILABLE AT www.anexdb.org
Ssc.4236.1.A1_at	12819	0.0146515	1.2598	1.7223	1.58804	gnl|ti|1374464820	Stt3b	NM_024222.2	NM_024222	Mus musculus STT3; subunit of the oligosaccharyltransferase complex; homolog B (S. cerevisiae) (Stt3b); mRNA >gi|30851501|gb|BC052433.1| Mus musculus STT3; subunit of the oligosaccharyltransferase complex; homolog B (S. cerevisiae); mRNA (cDNA clone MGC:64679 IMAGE:6837097); complete cds
Ssc.13358.1.A1_at	2185	0.0382265	1.5973	2.0597	1.58788	ITC.17174.1	AGBL3	XM_605871.4	XM_605871	PREDICTED: Bos taurus similar to Cytosolic carboxypeptidase 3 (ATP/GTP-binding protein-like 3) (AGBL3); mRNA
Ssc.3126.1.A1_at	12147	0.0250885	2.4817	2.944	1.58772	ITC.30079.1546	HSBP1	NM_001537.2	NM_001537	Homo sapiens heat shock factor binding protein 1 (HSBP1); mRNA
Ssc.7157.1.A1_at	14650	0.0059411	5.476	5.014	0.630022	gnl|ti|1380805614	HBD	NM_000519.3	NM_000519	Homo sapiens hemoglobin; delta (HBD); mRNA
Ssc.4141.1.A1_at	12745	0.00681755	1.4752	1.937	1.58693	ITC.30081.378	KCTD12	NM_138444.3	NM_138444	Homo sapiens potassium channel tetramerisation domain containing 12 (KCTD12); mRNA
Ssc.26000.1.S1_at	9136	0.0433579	-0.2006	0.2608	1.58629	ITC.59386.1145	GPN2	NM_001031770.1	NM_001031770	Bos taurus GPN-loop GTPase 2 (GPN2); mRNA >gi|61554085|gb|BT021658.1| Bos taurus hypothetical protein FLJ10349 (FLJ10349); mRNA; complete cds
Ssc.20080.1.S1_at	6024	0.00028803	5.5261	5.0649	0.630527	ITC.18.123	OAZ1	NM_004152.2	NM_004152	Homo sapiens ornithine decarboxylase antizyme 1 (OAZ1); mRNA
Ssc.24781.1.A1_at	8511	0.0333551	-0.1944	0.2667	1.58582	ITC.30083.739	KIAA1712	NM_001040157.1	NM_001040157	Homo sapiens KIAA1712 (KIAA1712); mRNA
Ssc.27313.3.S1_at	9974	0.00758646	2.0466	2.5077	1.58582	ITC.59388.2048	GRB2	NM_203506.2	NM_203506	Homo sapiens growth factor receptor-bound protein 2 (GRB2); transcript variant 2; mRNA
Ssc.26056.1.S1_at	9163	0.0335748	0.4564	0.9171	1.58518	ITC.30081.358	SSH3	NM_001102006.1	NM_001102006	Bos taurus slingshot homolog 3 (Drosophila) (SSH3); mRNA >gi|151553644|gb|BC148043.1| Bos taurus slingshot homolog 3 (Drosophila); mRNA (cDNA clone MGC:143164 IMAGE:8234298); complete cds
Ssc.16968.1.S1_at	4134	0.00954403	2.3395	2.8	1.58487	ITC.30095.79	PSMB7	NM_002799.2	NM_002799	Homo sapiens proteasome (prosome; macropain) subunit; beta type; 7 (PSMB7); mRNA
Ssc.24009.1.S1_at	7951	0.0335047	0.05513	-0.4053	0.631012	ITC.30292.1	NT5C	NM_014595.1	NM_014595	Homo sapiens 5'; 3'-nucleotidase; cytosolic (NT5C); mRNA >gi|7020493|dbj|AK000419.1| Homo sapiens cDNA FLJ20412 fis; clone KAT02154
Ssc.3405.1.A1_at	12299	0.0330605	1.1269	1.5873	1.58471	ITC.1.1618	OSBPL2	NM_014835.2	NM_014835	Homo sapiens oxysterol binding protein-like 2 (OSBPL2); transcript variant 1; mRNA
Ssc.20849.1.A1_at	6292	0.00778973	-0.00553	0.4544	1.58396	ITC.59406.1120	PHF20L1	NM_016018.4	NM_016018	Homo sapiens PHD finger protein 20-like 1 (PHF20L1); transcript variant 1; mRNA
Ssc.9314.2.S1_at	16113	0.0469306	0.6072	1.0671	1.58392	ITC.59405.1046	TP53RK	NM_033550.3	NM_033550	Homo sapiens TP53 regulating kinase (TP53RK); mRNA
Ssc.3820.3.S1_a_at	12545	0.0149439	0.5209	0.06106	0.631385	gnl|ti|470951377	DECR2	NM_001078122.1	NM_001078122	Bos taurus 2;4-dienoyl CoA reductase 2; peroxisomal (DECR2); mRNA >gi|73587382|gb|BC103065.1| Bos taurus 2;4-dienoyl CoA reductase 2; peroxisomal; mRNA (cDNA clone MGC:128381 IMAGE:7989646); complete cds
Ssc.26764.1.S1_at	9625	0.0236566	2.0596	2.5187	1.58265	ITC.59372.89	LRRK2	NM_198578.3	NM_198578	Homo sapiens leucine-rich repeat kinase 2 (LRRK2); mRNA
Ssc.9388.1.A1_at	16159	0.00583092	0.2114	0.6704	1.58249	gnl|ti|1381011845	RNF130	NM_018434.4	NM_018434	Homo sapiens ring finger protein 130 (RNF130); mRNA
Ssc.16985.1.S1_at	4151	0.0382727	0.6258	1.0848	1.58249	ITC.30369.1	IL18BP	NM_001039660.1	NM_001039660	Homo sapiens interleukin 18 binding protein (IL18BP); transcript variant F; mRNA
Ssc.5376.1.A1_at	13532	0.0152812	3.1331	2.6751	0.632547	ITC.44068.6	CD247	NM_198053.2	NM_198053	Homo sapiens CD247 molecule (CD247); transcript variant 1; mRNA
Ssc.5455.1.S1_at	13588	0.0414211	-0.1054	-0.5634	0.632547	ITC.15045.306	DHCR7	NM_001360.2	NM_001360	Homo sapiens 7-dehydrocholesterol reductase (DHCR7); mRNA
Ssc.1336.1.A1_at	2187	0.00541881	1.0269	0.5691	0.632674	ITC.15260.1	PL-5283	NM_001130930.1	NM_001130930	Bos taurus PL-5283 protein (PL-5283); mRNA
Ssc.16776.1.S1_at	4024	0.0136623	0.08826	0.5458	1.58018	ITC.5.1061	DERL2	NM_016041.3	NM_016041	Homo sapiens Der1-like domain family; member 2 (DERL2); mRNA
Ssc.12677.1.S1_at	1774	0.0114144	0.2953	-0.162	0.63299	ITC.5.737	ITPR3	NM_002224.2	NM_002224	Homo sapiens inositol 1;4;5-triphosphate receptor; type 3 (ITPR3); mRNA
Ssc.15430.1.A1_at	3167	0.0134224	0.1935	-0.2636	0.633117	ITC.983.2	MTAP	NM_002451.3	NM_002451	Homo sapiens methylthioadenosine phosphorylase (MTAP); mRNA
Ssc.29086.1.S1_at	10814	0.0294435	1.0209	1.478	1.57949	ITC.59406.321	RBPJ	NM_005349.2	NM_005349	Homo sapiens recombination signal binding protein for immunoglobulin kappa J region (RBPJ); transcript variant 1; mRNA
Ssc.17839.2.A1_at	4574	0.0319087	0.2814	0.7375	1.57791	ITC.1202.2	CRADD	NM_003805.3	NM_003805	Homo sapiens CASP2 and RIPK1 domain containing adaptor with death domain (CRADD); mRNA
Ssc.16563.1.S1_at	3883	0.0426374	0.9999	1.4558	1.57759	ITC.30083.1133	DC2	NM_021227.2	NM_021227	Homo sapiens DC2 protein (DC2); mRNA
Ssc.11076.1.S1_at	798	0.0438157	2.8885	3.3437	1.57649	gb|BP434852.1|BP434852	-	-	-	MORE INFO AVAILABLE AT www.anexdb.org
Ssc.4216.1.S1_at	12804	0.0107411	0.6865	1.1417	1.57649	ITC.44056.1313	RNPEP	NM_020216.3	NM_020216	Homo sapiens arginyl aminopeptidase (aminopeptidase B) (RNPEP); mRNA
Ssc.1875.1.S1_at	5217	0.0156362	1.9962	2.4513	1.57633	ITC.59377.525	UBA1	NM_003334.3	NM_003334	Homo sapiens ubiquitin-like modifier activating enzyme 1 (UBA1); transcript variant 1; mRNA
Ssc.6881.1.A1_s_at	14478	0.00848411	0.486	0.9409	1.57602	ITC.59406.818	TOR1B	XM_613495.4	XM_613495	PREDICTED: Bos taurus similar to Torsin-1B precursor (Torsin family 1 member B) (TOR1B); mRNA
Ssc.21065.1.S1_a_at	6390	0.0156528	-0.5977	-1.0525	0.634575	gnl|ti|1376937503	NMNAT1	NM_022787.3	NM_022787	Homo sapiens nicotinamide nucleotide adenylyltransferase 1 (NMNAT1); mRNA
Ssc.15965.1.S1_at	3508	0.0423725	-1.0111	-1.4659	0.634575	ITC.47642.1	KCNJ2	NM_000891.2	NM_000891	Homo sapiens potassium inwardly-rectifying channel; subfamily J; member 2 (KCNJ2); mRNA >gi|8132296|gb|AF153820.1|AF153820 Homo sapiens inwardly-rectifying potassium channel Kir2.1 (KCNJ2) mRNA; complete cds
Ssc.25159.1.A1_at	8786	0.031674	1.1056	1.5599	1.57507	ITC.59408.829	ROCK1	NM_005406.2	NM_005406	Homo sapiens Rho-associated; coiled-coil containing protein kinase 1 (ROCK1); mRNA
Ssc.10484.1.A1_s_at	379	0.0065842	0.9401	1.3939	1.57428	gnl|ti|1382676616	UBE2D3	NM_003340.4	NM_003340	Homo sapiens ubiquitin-conjugating enzyme E2D 3 (UBC4/5 homolog; yeast) (UBE2D3); transcript variant 1; mRNA
Ssc.17277.1.S1_at	4288	0.00527047	2.2379	2.6914	1.57381	ITC.44060.147	CREBBP	NM_004380.2	NM_004380	Homo sapiens CREB binding protein (CREBBP); transcript variant 1; mRNA
Ssc.15398.1.A1_at	3153	0.0113354	2.1179	2.5714	1.57381	ITC.30081.1066	ARHGAP30	NM_001025598.1	NM_001025598	Homo sapiens Rho GTPase activating protein 30 (ARHGAP30); transcript variant 1; mRNA
Ssc.10593.1.S1_at	459	0.0409944	1.0576	1.5111	1.57381	ITC.9.17	IFI44L	NM_006820.2	NM_006820	Homo sapiens interferon-induced protein 44-like (IFI44L); mRNA
Ssc.24981.1.S1_at	8661	0.0009471	0.9577	1.4106	1.57287	ITC.59405.4415	FAM91A1	NM_144963.2	NM_144963	Homo sapiens family with sequence similarity 91; member A1 (FAM91A1); mRNA
Ssc.21101.1.S1_at	6405	0.0379547	0.2508	0.7037	1.57287	ITC.59392.1958	ALAS1	NM_199166.1	NM_199166	Homo sapiens aminolevulinate; delta-; synthase 1 (ALAS1); transcript variant 2; mRNA
Ssc.1452.1.S1_at	2932	0.0150027	0.6175	0.1648	0.635909	ITC.868.2	NCAPH2	NM_014551.4	NM_014551	Homo sapiens non-SMC condensin II complex; subunit H2 (NCAPH2); transcript variant 1; mRNA
Ssc.4808.1.S1_at	13157	0.0498623	0.8771	1.3292	1.57161	ITC.15072.32	C7orf41	NM_152793.2	NM_152793	Homo sapiens chromosome 7 open reading frame 41 (C7orf41); mRNA
Ssc.18577.2.A1_at	5101	0.0260585	1.1329	0.6815	0.636736	ITC.45394.1	DYRK3	NM_003582.2	NM_003582	Homo sapiens dual-specificity tyrosine-(Y)-phosphorylation regulated kinase 3 (DYRK3); transcript variant 1; mRNA
Ssc.6947.1.S1_at	14525	0.00114247	5.2568	4.8057	0.636927	gnl|ti|1380816179	ATP5E	NM_001001977.1	NM_001001977	Homo sapiens ATP synthase; H+ transporting; mitochondrial F1 complex; epsilon subunit (ATP5E); nuclear gene encoding mitochondrial protein; mRNA
Ssc.24672.1.A1_at	8439	0.0045399	0.9691	1.4202	1.57004	ITC.44056.1030	PSEN1	NM_000021.3	NM_000021	Homo sapiens presenilin 1 (PSEN1); transcript variant 1; mRNA
Ssc.17269.1.S1_at	4280	0.0266761	3.5016	3.0508	0.637118	ITC.30081.713	UROS	NM_000375.2	NM_000375	Homo sapiens uroporphyrinogen III synthase (UROS); mRNA
Ssc.6771.1.S1_a_at	14408	0.0163471	2.9264	3.3766	1.56863	ITC.15048.186	SRI	NM_198901.1	NM_198901	Homo sapiens sorcin (SRI); transcript variant 2; mRNA
Ssc.6484.1.S1_at	14215	0.00494702	0.9823	1.4324	1.56847	ITC.7.103	PNPO	NM_018129.3	NM_018129	Homo sapiens pyridoxamine 5'-phosphate oxidase (PNPO); mRNA
Ssc.1498.1.S1_at	2993	0.00646542	1.4885	1.9382	1.56784	ITC.15084.3	PSMB5	NM_002797.3	NM_002797	Homo sapiens proteasome (prosome; macropain) subunit; beta type; 5 (PSMB5); transcript variant 1; mRNA
Ssc.27505.1.A1_at	10109	0.003017	0.7388	0.2896	0.638138	ITC.1.1885	THEM2	NM_018473.2	NM_018473	Homo sapiens thioesterase superfamily member 2 (THEM2); mRNA
Ssc.20424.1.S1_at	6156	0.0492282	1.4396	1.8887	1.5669	ITC.1290.2	SIAH2	NM_005067.5	NM_005067	Homo sapiens seven in absentia homolog 2 (Drosophila) (SIAH2); mRNA
Ssc.951.1.S1_at	16237	0.0109479	0.1004	0.5492	1.56643	gnl|ti|1382799647	RAB11A	NM_004663.3	NM_004663	Homo sapiens RAB11A; member RAS oncogene family (RAB11A); mRNA
Ssc.2034.1.S1_at	6118	0.0032019	2.1195	2.5683	1.56643	ITC.1.663	LMAN2	NM_006816.2	NM_006816	Homo sapiens lectin; mannose-binding 2 (LMAN2); mRNA
Ssc.4971.1.S1_at	13273	0.00657713	1.0082	1.4569	1.56627	ITC.15066.200	GRPEL1	NM_025196.2	NM_025196	Homo sapiens GrpE-like 1; mitochondrial (E. coli) (GRPEL1); nuclear gene encoding mitochondrial protein; mRNA >gi|34783338|gb|BC024242.2| Homo sapiens GrpE-like 1; mitochondrial (E. coli); mRNA (cDNA clone MGC:33210 IMAGE:4823476); complete cds
Ssc.12273.1.A1_at	1566	0.015595	-0.2028	-0.6515	0.638458	ITC.15056.153		NM_000849.3	NM_000849	Homo sapiens glutathione S-transferase M3 (brain) (GSTM3); mRNA
Ssc.25370.1.S1_at	8907	0.0111883	1.8149	2.2629	1.56518	gnl|ti|1375370097	SNX6	NM_152233.2	NM_152233	Homo sapiens sorting nexin 6 (SNX6); transcript variant 2; mRNA
Ssc.13723.1.S1_at	2444	0.032474	0.1553	0.6033	1.56518	ITC.59385.4	ABI1	NM_001012751.1	NM_001012751	Homo sapiens abl-interactor 1 (ABI1); transcript variant 3; mRNA
Ssc.17948.1.A1_at	4651	0.0419836	0.09121	0.5392	1.56516	ITC.59388.686	ARMC1	NM_018120.3	NM_018120	Homo sapiens armadillo repeat containing 1 (ARMC1); mRNA >gi|33869256|gb|BC011607.2| Homo sapiens armadillo repeat containing 1; mRNA (cDNA clone MGC:956 IMAGE:3138505); complete cds
Ssc.27575.1.A1_at	10163	0.0181641	0.9914	1.4393	1.56502	ITC.832.4	SENP2	NM_021627.2	NM_021627	Homo sapiens SUMO1/sentrin/SMT3 specific peptidase 2 (SENP2); mRNA
Ssc.12451.1.A1_at	1663	0.031908	0.6523	1.1001	1.56487	ITC.5.296	LOC100154457	XM_001928478.1	XM_001928478	PREDICTED: Sus scrofa similar to TM2 domain containing 2 (LOC100154457); mRNA
Ssc.24249.1.A1_at	8143	0.0472488	-0.2316	0.216	1.56455	ITC.30152.1	ZZEF1	NM_015113.3	NM_015113	Homo sapiens zinc finger; ZZ-type with EF-hand domain 1 (ZZEF1); mRNA
Ssc.30787.2.S1_at	11843	0.0326569	0.06737	-0.3801	0.639243	ITC.15154.1	PIP4K2B	NM_003559.4	NM_003559	Homo sapiens phosphatidylinositol-5-phosphate 4-kinase; type II; beta (PIP4K2B); mRNA
Ssc.22053.1.S1_a_at	7047	0.025929	-0.4241	0.02289	1.5636	gb|CK459274.1|CK459274	-	-	-	MORE INFO AVAILABLE AT www.anexdb.org
Ssc.20678.1.S1_at	6245	0.0141603	2.2985	2.7452	1.56315	ITC.17034.1	PKN3	NM_013355.3	NM_013355	Homo sapiens protein kinase N3 (PKN3); mRNA
Ssc.11214.2.S1_at	927	0.0324005	0.0503	0.4969	1.56299	ITC.59406.636	MEMO1	NM_001137602.1	NM_001137602	Homo sapiens mediator of cell motility 1 (MEMO1); transcript variant 2; mRNA
Ssc.22287.1.S1_at	7227	0.0144553	0.2202	-0.2263	0.639864	ITC.30079.26	FAM43A	NM_153690.4	NM_153690	Homo sapiens family with sequence similarity 43; member A (FAM43A); mRNA
Ssc.18918.1.A1_at	5323	0.0393283	-0.4063	-0.8527	0.639928	ITC.59374.254	GPX2	NM_002083.2	NM_002083	Homo sapiens glutathione peroxidase 2 (gastrointestinal) (GPX2); mRNA
Ssc.7566.1.S1_at	14940	0.0131524	0.58	1.0262	1.56236	ITC.875.1	MED7	NM_004270.4	NM_004270	Homo sapiens mediator complex subunit 7 (MED7); transcript variant 2; mRNA
Ssc.3033.1.S1_a_at	11536	0.00211134	1.3951	1.8411	1.56205	ITC.16000.2	MAPKAPK3	NM_004635.3	NM_004635	Homo sapiens mitogen-activated protein kinase-activated protein kinase 3 (MAPKAPK3); mRNA
Ssc.1150.1.S1_at	1108	0.00591087	1.0475	1.4934	1.5619	ITC.59408.2783	UBR4	NM_020765.2	NM_020765	Homo sapiens ubiquitin protein ligase E3 component n-recognin 4 (UBR4); mRNA
Ssc.12388.1.A1_at	1624	0.0320124	-0.08034	0.3655	1.5618	ITC.59388.422	-	-	-	MORE INFO AVAILABLE AT www.anexdb.org
Ssc.664.1.S1_at	14311	0.0335626	-0.0075	-0.4533	0.640312	ITC.15044.941	CEND1	NM_001080222.1	NM_001080222	Bos taurus cell cycle exit and neuronal differentiation 1 (CEND1); mRNA >gi|115304934|gb|BC123819.1| Bos taurus cell cycle exit and neuronal differentiation 1; mRNA (cDNA clone MGC:142863 IMAGE:8280233); complete cds
Ssc.3603.1.S1_at	12415	0.0168045	1.1455	1.5912	1.56158	ITC.15910.1	MFSD5	NM_032889.3	NM_032889	Homo sapiens major facilitator superfamily domain containing 5 (MFSD5); mRNA
Ssc.7870.2.S2_at	15172	0.00943604	1.9475	2.393	1.56127	gnl|ti|1382490161	UBE2D3	NM_003340.4	NM_003340	Homo sapiens ubiquitin-conjugating enzyme E2D 3 (UBC4/5 homolog; yeast) (UBE2D3); transcript variant 1; mRNA
Ssc.15565.1.S1_at	3232	0.0094101	1.9778	2.4232	1.56111	ITC.15057.11	LCP2	NM_005565.3	NM_005565	Homo sapiens lymphocyte cytosolic protein 2 (SH2 domain containing leukocyte protein of 76kDa) (LCP2); mRNA
Ssc.24345.1.S1_at	8214	0.0400864	1.0475	1.4925	1.56049	ITC.59401.157	SIPA1L1	NM_015556.1	NM_015556	Homo sapiens signal-induced proliferation-associated 1 like 1 (SIPA1L1); mRNA >gi|4151329|gb|AF090990.1|AF090990 Homo sapiens high-risk human papilloma viruses E6 oncoproteins targeted protein E6TP1 beta mRNA; complete cds
Ssc.13712.1.S1_at	2435	0.00698052	1.9588	2.4037	1.56033	gnl|ti|1380112485	VPS4A	NM_013245.2	NM_013245	Homo sapiens vacuolar protein sorting 4 homolog A (S. cerevisiae) (VPS4A); mRNA >gi|14028570|gb|AF255952.1|AF255952 Homo sapiens vacuolar protein sorting VPS4-1 (VPS4-1) gene; complete cds
Ssc.8971.1.A1_at	15916	0.0149439	0.3793	-0.06515	0.641177	ITC.45283.1	CCDC6	NM_005436.3	NM_005436	Homo sapiens coiled-coil domain containing 6 (CCDC6); mRNA
Ssc.18518.1.S1_at	5055	0.014199	0.3448	0.7889	1.55909	ITC.877.1	PPP4R1	NM_001042388.1	NM_001042388	Homo sapiens protein phosphatase 4; regulatory subunit 1 (PPP4R1); transcript variant 1; mRNA
Ssc.855.1.S1_at	15636	0.0125354	1.3211	0.8771	0.641465	ITC.15044.841	NUDT1	NM_002452.3	NM_002452	Homo sapiens nudix (nucleoside diphosphate linked moiety X)-type motif 1 (NUDT1); transcript variant 1; mRNA
Ssc.4123.1.S1_at	12728	0.0299991	1.1856	1.6294	1.55862	ITC.59388.1516	PSMC2	NM_002803.2	NM_002803	Homo sapiens proteasome (prosome; macropain) 26S subunit; ATPase; 2 (PSMC2); mRNA
Ssc.4581.2.S1_at	13029	0.0126855	0.07662	0.5203	1.55843	ITC.30082.264	MAK16	NM_032509.3	NM_032509	Homo sapiens MAK16 homolog (S. cerevisiae) (MAK16); mRNA
Ssc.18476.2.S1_a_at	5020	0.0200816	2.806	3.2496	1.55831	ITC.30079.812	SSH2	NM_033389.2	NM_033389	Homo sapiens slingshot homolog 2 (Drosophila) (SSH2); mRNA
Ssc.16211.1.A1_at	3671	0.0423725	0.132	-0.3112	0.641979	ITC.4888.1	LOC100133811	XM_001718754.1	XM_001718754	PREDICTED: Homo sapiens similar to hCG1992647 (LOC100133811); partial mRNA
Ssc.19660.1.S1_at	5869	0.00334694	3.7398	3.2968	0.642107	ITC.15046.44	INO80C	NM_194281.3	NM_194281	Homo sapiens INO80 complex subunit C (INO80C); transcript variant 2; mRNA
Ssc.24696.2.S1_at	8453	0.0291609	1.4111	1.854	1.55722	ITC.59383.163	IRS2	NM_003749.2	NM_003749	Homo sapiens insulin receptor substrate 2 (IRS2); mRNA
Ssc.30.1.S1_at	11360	0.0154988	1.8592	2.3019	1.55691	ITC.30079.1064	PSMA4	NM_001102667.1	NM_001102667	Homo sapiens proteasome (prosome; macropain) subunit; alpha type; 4 (PSMA4); transcript variant 2; mRNA
Ssc.21422.1.S1_at	6594	0.00459548	0.675	1.1176	1.55675	ITC.59384.24	SF4	NM_172231.2	NM_172231	Homo sapiens splicing factor 4 (SF4); mRNA
Ssc.19573.1.S1_at	5784	0.00475555	2.0623	2.5048	1.55659	ITC.59372.1364	MOV10	NM_001130079.1	NM_001130079	Homo sapiens Mov10; Moloney leukemia virus 10; homolog (mouse) (MOV10); transcript variant 2; mRNA
Ssc.17348.1.S1_at	4353	0.0458373	-0.2282	0.2136	1.5555	ITC.15095.1	AKAP13	NM_144767.3	NM_144767	Homo sapiens A kinase (PRKA) anchor protein 13 (AKAP13); transcript variant 3; mRNA
Ssc.19512.1.S1_at	5730	0.00993117	0.1113	0.553	1.55535	ITC.30097.62	SLC39A7	NM_006979.2	NM_006979	Homo sapiens solute carrier family 39 (zinc transporter); member 7 (SLC39A7); transcript variant 1; mRNA
Ssc.10347.1.S1_at	313	0.00732794	1.6067	2.0482	1.55504	ITC.44056.1706	TMEM50A	NM_014313.2	NM_014313	Homo sapiens transmembrane protein 50A (TMEM50A); mRNA
Ssc.4475.1.S1_at	12964	0.0065842	2.2761	2.7174	1.55473	gnl|ti|1380916882	LOC100131892	XM_001720336.1	XM_001720336	PREDICTED: Homo sapiens hypothetical protein LOC100131892 (LOC100131892); mRNA
Ssc.4933.1.A1_at	13242	0.0221215	1.2288	1.6701	1.55473	ITC.30094.11	IFNAR2	NM_207585.1	NM_207585	Homo sapiens interferon (alpha; beta and omega) receptor 2 (IFNAR2); transcript variant 1; mRNA
Ssc.5237.1.S1_a_at	13445	0.00267915	1.7119	2.153	1.55442	gnl|ti|447566241	-	-	-	MORE INFO AVAILABLE AT www.anexdb.org
Ssc.1625.1.S1_at	3690	0.00489967	1.2945	1.7355	1.55426	ITC.15054.77	IRF9	NM_006084.4	NM_006084	Homo sapiens interferon regulatory factor 9 (IRF9); mRNA
Ssc.4108.1.S1_at	12716	0.0288678	2.0957	2.5365	1.55395	ITC.44056.714	H2AFV	NM_012412.4	NM_012412	Homo sapiens H2A histone family; member V (H2AFV); transcript variant 1; mRNA
Ssc.15421.2.S1_a_at	3163	0.0009471	2.8733	3.314	1.55379	ITC.59401.407	C20orf43	NM_016407.3	NM_016407	Homo sapiens chromosome 20 open reading frame 43 (C20orf43); mRNA
Ssc.830.1.S1_at	15461	0.0059411	2.7065	3.1471	1.55364	ITC.44065.37	PSME2	NM_002818.2	NM_002818	Homo sapiens proteasome (prosome; macropain) activator subunit 2 (PA28 beta) (PSME2); mRNA
Ssc.1475.1.A1_at	2968	0.0256492	1.417	1.8575	1.55348	ITC.57632.1	-	-	-	MORE INFO AVAILABLE AT www.anexdb.org
Ssc.19273.2.S1_at	5556	0.0216048	-0.1738	0.266	1.5524	ITC.30084.732	JARID1A	NM_001042603.1	NM_001042603	Homo sapiens jumonji; AT rich interactive domain 1A (JARID1A); transcript variant 1; mRNA
Ssc.10889.1.A1_s_at	642	0.0243427	0.7522	1.192	1.5524	gb|BF713585.1|BF713585	-	-	-	MORE INFO AVAILABLE AT www.anexdb.org
Ssc.3712.1.S1_at	12484	0.0379714	-0.5903	-1.03	0.64423	ITC.59388.194	LOC654323	NM_001038000.1	NM_001038000	Sus scrofa FKBP1A-like (LOC654323); mRNA >gi|61098746|gb|AY820760.1| Sus scrofa FKBP1A-like mRNA; complete cds
Ssc.21033.2.S1_at	6376	0.0134195	0.9838	1.4234	1.55209	ITC.1.117	CDIPT	NM_006319.3	NM_006319	Homo sapiens CDP-diacylglycerol--inositol 3-phosphatidyltransferase (phosphatidylinositol synthase) (CDIPT); mRNA
Ssc.23494.1.S1_a_at	7693	0.0379437	2.07	2.5096	1.55209	ITC.22.27	PTPRC	NM_080922.2	NM_080922	Homo sapiens protein tyrosine phosphatase; receptor type; C (PTPRC); transcript variant 3; mRNA
Ssc.19075.1.A1_at	5407	0.0126053	0.689	1.1284	1.55178	ITC.15062.172	SMURF2	NM_022739.3	NM_022739	Homo sapiens SMAD specific E3 ubiquitin protein ligase 2 (SMURF2); mRNA
Ssc.5530.2.S1_at	13634	0.00242439	2.2278	2.6671	1.55162	ITC.15070.20	PTPN6	NM_002831.5	NM_002831	Homo sapiens protein tyrosine phosphatase; non-receptor type 6 (PTPN6); transcript variant 1; mRNA
Ssc.20966.1.S1_at	6341	0.0292908	-0.115	-0.5543	0.644487	ITC.30080.12	ADK	NM_006721.2	NM_006721	Homo sapiens adenosine kinase (ADK); transcript variant ADK-long; mRNA
Ssc.1701.1.S1_at	4167	0.0257478	1.1227	0.6835	0.644552	ITC.30081.835	CYBASC3	NM_153611.3	NM_153611	Homo sapiens cytochrome b; ascorbate dependent 3 (CYBASC3); mRNA >gi|46255811|gb|BC004391.1| Homo sapiens cytochrome b; ascorbate dependent 3; mRNA (cDNA clone MGC:10970 IMAGE:3634997); complete cds
Ssc.21588.1.S1_at	6690	0.021941	1.5299	1.9691	1.55147	gb|DY416223.1|DY416223	-	-	-	MORE INFO AVAILABLE AT www.anexdb.org
Ssc.3838.1.S1_at	12563	0.00466396	1.2325	1.6712	1.55069	ITC.12.88	CCDC56	NM_001040431.1	NM_001040431	Homo sapiens coiled-coil domain containing 56 (CCDC56); mRNA >gi|38014607|gb|BC002698.2| Homo sapiens coiled-coil domain containing 56; mRNA (cDNA clone MGC:3372 IMAGE:3609536); complete cds
Ssc.27946.1.S1_at	10324	0.0205775	0.8371	1.2756	1.55038	ITC.15051.72	PRCP	NM_199418.2	NM_199418	Homo sapiens prolylcarboxypeptidase (angiotensinase C) (PRCP); transcript variant 2; mRNA
Ssc.1026.3.S1_at	262	0.0230313	0.9535	0.5151	0.645068	ITC.7.123	SERPINF2	NM_000934.3	NM_000934	Homo sapiens serpin peptidase inhibitor; clade F (alpha-2 antiplasmin; pigment epithelium derived factor); member 2 (SERPINF2); mRNA
Ssc.2021.1.S1_at	6068	0.00713721	2.0483	2.4865	1.54991	ITC.30081.170	FAM50A	NM_004699.1	NM_004699	Homo sapiens family with sequence similarity 50; member A (FAM50A); mRNA >gi|2335054|gb|AD001530.1|HUMXAP5 Homo sapiens XAP-5 mRNA; complete cds
Ssc.1578.1.S1_at	3366	0.00487609	0.7033	1.1415	1.54991	ITC.59401.269	GGA2	NM_015044.3	NM_015044	Homo sapiens golgi associated; gamma adaptin ear containing; ARF binding protein 2 (GGA2); mRNA
Ssc.248.1.S1_at	8520	0.0464999	0.6831	1.1213	1.54991	ITC.59405.238	NPL	NM_030769.1	NM_030769	Homo sapiens N-acetylneuraminate pyruvate lyase (dihydrodipicolinate synthase) (NPL); mRNA >gi|13430284|gb|AF338436.1|AF338436 Homo sapiens C1orf13 mRNA; complete cds
Ssc.11214.1.A1_at	926	0.00475555	1.3881	1.826	1.54945	gnl|ti|1374522187	MEMO1	NM_001137602.1	NM_001137602	Homo sapiens mediator of cell motility 1 (MEMO1); transcript variant 2; mRNA
Ssc.7824.1.A1_at	15133	0.0436074	0.69	1.1278	1.5493	ITC.30080.1182	SEC24A	NM_021982.1	NM_021982	Homo sapiens SEC24 family; member A (S. cerevisiae) (SEC24A); mRNA
Ssc.5968.1.A1_at	13910	0.0414374	0.9184	1.356	1.54899	ITC.44056.2319	SGPL1	NM_003901.3	NM_003901	Homo sapiens sphingosine-1-phosphate lyase 1 (SGPL1); mRNA
Ssc.20391.1.S1_a_at	6141	0.00880762	0.06826	0.5056	1.54858	ITC.59392.837	C16orf53	NM_024516.3	NM_024516	Homo sapiens chromosome 16 open reading frame 53 (C16orf53); mRNA
Ssc.6520.1.A1_at	14237	0.0110403	1.2239	1.6608	1.5479	ITC.30084.188	PCBD2	NM_032151.4	NM_032151	Homo sapiens pterin-4 alpha-carbinolamine dehydratase/dimerization cofactor of hepatocyte nuclear factor 1 alpha (TCF1) 2 (PCBD2); mRNA
Ssc.11662.1.S1_at	1207	0.0478923	0.5307	0.9675	1.54775	ITC.30262.2	SAP30L	NM_024632.5	NM_024632	Homo sapiens SAP30-like (SAP30L); transcript variant 1; mRNA
Ssc.964.1.S1_at	16316	0.0490225	0.3108	0.7476	1.54775	ITC.44264.1	SERTAD1	NM_013376.3	NM_013376	Homo sapiens SERTA domain containing 1 (SERTAD1); mRNA
Ssc.6112.1.S1_at	13997	0.0253	0.5909	1.0276	1.54759	ITC.4.478	UBR1	NM_174916.2	NM_174916	Homo sapiens ubiquitin protein ligase E3 component n-recognin 1 (UBR1); mRNA
Ssc.30852.1.A1_at	11890	0.00169249	0.5285	0.9651	1.54744	ITC.30326.1	DPY19L4	NM_181787.2	NM_181787	Homo sapiens dpy-19-like 4 (C. elegans) (DPY19L4); mRNA
Ssc.2288.1.A1_at	7505	0.0261972	0.351	-0.08559	0.646236	ITC.1.1029	WDR6	NM_018031.3	NM_018031	Homo sapiens WD repeat domain 6 (WDR6); mRNA
Ssc.7200.1.A1_at	14682	0.0361744	0.6791	0.243	0.646553	ITC.32911.1	NFKB1	NM_001048232.1	NM_001048232	Sus scrofa nuclear factor of kappa light polypeptide gene enhancer in B-cells 1 (NFKB1); mRNA >gi|111182880|gb|DQ834921.1| Sus scrofa nuclear factor kappa-B 1 (NFKB1) mRNA; complete cds
Ssc.13832.1.S1_at	2528	0.00301722	0.9122	1.3483	1.54666	gnl|ti|1382513209	-	-	-	MORE INFO AVAILABLE AT www.anexdb.org
Ssc.773.3.S1_at	15065	0.0449509	-0.727	-1.163	0.646618	ITC.44056.1852	HIST1H2BO	NM_003527.4	NM_003527	Homo sapiens histone cluster 1; H2bo (HIST1H2BO); mRNA
Ssc.460.1.S1_at	13042	0.0145346	1.7598	2.1955	1.54604	ITC.1.992	PRDX5	NM_012094.3	NM_012094	Homo sapiens peroxiredoxin 5 (PRDX5); nuclear gene encoding mitochondrial protein; transcript variant 1; mRNA
Ssc.8537.3.A1_a_at	15627	0.0183042	2.588	3.0237	1.54604	gnl|ti|1374521789	UBE2Q1	NM_017582.6	NM_017582	Homo sapiens ubiquitin-conjugating enzyme E2Q family member 1 (UBE2Q1); mRNA
Ssc.21704.1.S1_at	6793	0.0413548	0.006798	0.442	1.54528	ITC.16031.2	VPS54	NM_016516.2	NM_016516	Homo sapiens vacuolar protein sorting 54 homolog (S. cerevisiae) (VPS54); transcript variant 1; mRNA
Ssc.11054.1.S1_at	771	0.012795	1.9961	2.4312	1.54512	ITC.59401.583	POLD4	NM_021173.2	NM_021173	Homo sapiens polymerase (DNA-directed); delta 4 (POLD4); mRNA >gi|47125377|gb|BC070250.1| Homo sapiens polymerase (DNA-directed); delta 4; mRNA (cDNA clone MGC:88237 IMAGE:6450262); complete cds
Ssc.16539.1.S1_at	3866	0.0101011	2.2503	2.6853	1.54496	ITC.30081.190	ANKRD13A	NM_033121.1	NM_033121	Homo sapiens ankyrin repeat domain 13A (ANKRD13A); mRNA
Ssc.16954.1.S1_at	4124	0.00987413	0.1504	0.5853	1.54481	ITC.15045.348	TFPT	NM_013342.2	NM_013342	Homo sapiens TCF3 (E2A) fusion partner (in childhood Leukemia) (TFPT); mRNA
Ssc.21426.1.S1_at	6598	0.00357266	-0.6599	-0.2253	1.54435	ITC.15968.2	ZNF148	NM_021964.2	NM_021964	Homo sapiens zinc finger protein 148 (ZNF148); mRNA
Ssc.7789.1.A1_at	15110	0.0123529	0.3155	0.7501	1.54435	ITC.44988.1	ZNF143	NM_003442.4	NM_003442	Homo sapiens zinc finger protein 143 (ZNF143); mRNA
Ssc.6352.1.S1_at	14129	0.00032749	5.4654	5.0308	0.647524	gnl|ti|1374663696	LOC441481	XR_038530.1	XR_038530	PREDICTED: Homo sapiens misc_RNA (LOC441481); miscRNA
Ssc.1840.1.A1_at	4958	0.0368074	-0.2606	-0.6951	0.647588	ITC.59392.131	OR8A1	NM_001005194.1	NM_001005194	Homo sapiens olfactory receptor; family 8; subfamily A; member 1 (OR8A1); mRNA >gi|43920613|tpg|BK004495.1| TPA_inf: Homo sapiens olfactory receptor OR11-318 gene; complete cds
[truncated: 180 more rows]

## Sheet: LS1_D2-D0
Differentially Expressed Gene In LS1 After ST Treatment, qvalue<0.05, fc>1.5 or <0.667, 109 Down Regulated, 15 Up Regulated
[truncated: 125 more rows]
