# Supplementary material for: Distinct Peripheral Blood RNA Responses to Salmonella in Pigs Differing in Salmonella Shedding Levels: Intersection of IFNG, TLR and miRNA Pathways
Source: PLoS One. 2011 Dec 12;6(12):e28768. doi: 10.1371/journal.pone.0028768 (PMC3236216; doi:10.1371/journal.pone.0028768)
Supplement: Table S4 — Correlation analysis between the expression levels of transcripts with cell type numbers measured by Complete Blood Count Differential. (XLSX) [file pone.0028768.s004.xlsx]

## Sheet: CorrelationCellcount
Correlation analysis of the expression of transcripts with cell type numbers
	Time=0		Time=2
	q.value<0.05	q.value<0.1	q.value<0.05	q.value<0.1
WBC	11	11	0	1
Neutrophils	10	10	0	0
Band Neutrophils	0	0	11	70
Lymphocytes	10	10	0	1
Monocytes	0	1	0	0
