# Supplementary material for: Distinct Peripheral Blood RNA Responses to Salmonella in Pigs Differing in Salmonella Shedding Levels: Intersection of IFNG, TLR and miRNA Pathways
Source: PLoS One. 2011 Dec 12;6(12):e28768. doi: 10.1371/journal.pone.0028768 (PMC3236216; doi:10.1371/journal.pone.0028768)
Supplement: Table S5 — The qPCR results for the 21 genes in the 20 animals that were extreme for AULC values (LS1PS1 and LS2PS2). (XLSX) [file pone.0028768.s005.xlsx]

## Sheet: All_QPCRData
				Raw Ct values, qPCR for 21 genes X 20 animals
Pig#	Type	time	Chip	RPL6	IRF7	SPI1	LEF1	IGHG	SLC11A1	TLR4	CEBPB	DDX3X	ARPC4	ZFP36L2	HSP90AA1	HSPD1	TLR2	CASP1	TREM1	NCL	SFRS3	C1QA	VNN1	BPGM	YWHAZ	RPL32
101	LS1	D0	Y	20.76	27.48	32.305	28.425	22.225	26.31	30.08	24.5	28.44	23.79	31.5	25.94	29.11	27.6	25.74	26.33	29.8	26.58	32.65	25.11	25.23	27.87	20.05
140	LS1	D0	Y	20.46	26.645	33.06	28.87	22.67	28.39	29.575	24.03	26.43	24.12	28.95	24.5	28.73	26.06	24.3	25.5	28.27	23.89	30.04	25.87	25.93	28.295	18.74
106	LS1	D0	Y	20.625	28.47	32.755	27.08	21.57	26.69	29.855	22.2	28.77	23.67	30.61	25.07	28.39	27.5	23.37	22.71	28.69	26.58	34.85	28.46	26.04	26.825	17.81
143	LS1	D0	Y	20.3	27.815	32.265	28.25	21.055	27.71	31.015	20.61	25.15	21.92	27.8	22.9	26.73	24.75	21.86	24.01	28.57	24.32	31.46	35.93	27.75	29.985	19.64
109	LS2	D0	N	20.585	25.68	31.705	25.565	20.985	26.17	26.835	22.02	26.19	24.12	27.67	24.44	26.53	25.72	24.12	24.99	27.95	24.33	34.14	24.93	25.14	25.075	20.81
129	LS2	D0	N	19.48	29.08	32.22	25.875	22.15	26.27	26.085	25.21	27.88	26.07	30.36	26.39	29.3	27.88	27.47	26.58	28.53	26.06	33.49	27.4	26.21	27.5	19.03
135	LS2	D0	N	20.42	29.475	33.415	24.355	21.42	27.49	27.79	22.71	25.45	23.84	27.83	23.29	26.75	24.99	23.25	25.44	27.31	23.76	32.3	27.94	25.5	24.82	17.72
116	LS2	D0	N	22.545	30.365	33.05	27.1	23.16	29.67	29.835	22.71	27.01	24.47	28.35	24.94	27.3	26.82	24.15	24.18	27.7	24.55	36.56	26.71	26.07	27.57	19.48
131	LS2	D0	N	20.155	26.74	30.185	25.51	21.015	26.145	27.3	23.4	24.11	22.2	25.3	22.85	26.64	24.11	23.24	26.69	27.22	25.29	31.77	29.61	23.53	24.21	18.11
138	LS2	D0	N	20.305	27.595	31.38	26.855	22.315	28.57	28.555	23.05	25.68	23.58	26.93	24.68	27.44	26.1	25.16	24.79	29.38	26.38	37.59	26.62	25.18	26.84	19.99
134	PS1	D0	Y	20.545	28.595	32.885	28.115	22.34	28.205	29.54	24.02	27.1	24.27	28.21	24.48	28.01	26.1	23.91	28.38	27.51	24.47	30.95	28.61	26.73	27.845	20.3
105	PS1	D0	Y	20.51	29.015	32.24	26.22	22.12	27	29.5	23.82	26.35	24.4	29.62	24.87	28.15	26.24	23.61	26.79	29.35	24.96	28.37	27.11	25.3	26.145	20.05
115	PS1	D0	Y	21.17	32.2	32.96	26.855	22.195	29.155	29.66	25.48	26.69	24.67	29.03	25.89	29.56	26.71	25.29	26.97	28.6	25.08	34.21	28.18	24.98	30.665	17.87
142	PS1	D0	Y	19.955	28.825	32.155	27.39	20.815	27.925	29.21	24.66	27.09	25.18	30.29	25.4	28.62	26.66	24.71	26.39	29.71	25.16	35.92	28.37	25.58	29.325	17.66
108	PS1	D0	Y	21.685	26.845	32.585	26.635	21.75	26.235	29.335	26.2	27.4	24.14	29.89	25.53	30.5	27.35	26.44	25.67	29.71	27.72	34.44	29.8	25.64	25.93	21.18
118	PS1	D0	Y	22.025	28.28	33.165	27.53	22.04	28.81	29.845		27.3	22.66	29.21	24.88	27.19	26.41	23.14	24.05	29.38	26.44	32.23	34.99	26.05	31.945	20.71
125	PS2	D0	N	19.055	27.75	32.41	24.89	20.74	26.095	27.055	23.09	23.93	22.86	25.82	22.73	26.88	24.26	23.9	25.25	26.86	22.57	35.68	26.15	25.07	26.165	21.01
141	PS2	D0	N	20.43	30.555	33.185	26.69	21.325	28.09	29.52	23.38	24.92	22.77	27.23	23.5	26.79	25.68	23.17	26.16	26.69	24.49	33.75	27.57	26.5	28.865	18.4
136	PS2	D0	N	20.515	29.73	31.99	26.045	21.825	28.17	27.185	22.63	24.79	22.92	26.62	24	26.7	25.43	24.84	24.46	28.09	25.81	37.51	27.24	24.11	25.87	17.56
132	PS2	D0	N	20.705	25.79	31.455	25.265	21.835	26.92	28.345	22.08	26.85	22.46	28.84	24.05	26.89	25.99	22.21	23.88	28.37	25.93	31.87	38.6	26.64	23.98	18.83
101	LS1	D2	Y	20.175	26.15	30.205	28.64	22.165	24.635	27.73	23.95	27.4	23.68	30.28	25.39	30.17	27.17	24.91	25.57	30.3	27.03	38.55	30	26	28.585	17.49
140	LS1	D2	Y	20.77	27.015	32.33	28.225	22.06	27.34	30.045	24.43	26.22	22.88	28.26	24.52	28.96	25.43	25.04	26.38	28.92	26.78	36.83	30.66	25.44	28.935	17.61
106	LS1	D2	Y	20.78	26.115	29.78	27.245	22.23	24.135	25.68	24.26	28.09	23.45	29.41	25.75	29.07	27.77	25.55	29.1	30.95	26.33	37.7	28.18	26.5	26.625	18.61
143	LS1	D2	Y	20.645	27.415	31.28	28.38	21.455	27.015	28.705	23.67	27.68	22.96	29.01	25.32	28.57	27.14	24.61	27.47	29.31	24.65	38.6	28.48	26.3	30.605	20.94
109	LS2	D2	N	20.29	27.235	30.925	25.885	20.955	25.97	26.195	23.33	25.91	22.69	26.91	25.12	25.85	26.55	23.58	25.38	29.64	25.3	35.27	29.75	24.79	24.83	18.21
129	LS2	D2	N	20.63	28.795	31.415	27.11	23.335	24.77	25.71	20.01	25.02	22.53	27.31	24.08	24.27	26.24	22.56	23.76	29.6	24.6	30.66	29.8	24.74	29.165	17.59
135	LS2	D2	N	20.025	26.435	29.43	25.22	21.76	25.23	24.445	21.11	25.35	22.64	27.75	24.2	25.96	26.11	22.28	26.7	28.02	25.1	37.15	38.6	25.08	24.12	20
116	LS2	D2	N	20.71	26.515	29.945	26.115	22.52	25.355	25.435	20.57	24.36	22.19	26.19	23.64	24.68	25.5	22.85	26.98	27.43	24.1	34.58	33.6	23.24	25.46	19.66
131	LS2	D2	N	20.42	27.215	30.205	25.615	21.51	26.065	25.12	21.09	24.39	22.32	25.87	24.13	24.19	25.79	21.73	25.77	27.87	23.09	32.47	31.66	24.58	23.92	19.38
138	LS2	D2	N	20.7	24.95	28.515	28.235	22.93	24.085	25.175		26.82	22.11	28.03	24.65	24.96	27.14	22.05	25.51	27.05	25.93	32.75	34.49	25.92	26.54	19.36
134	PS1	D2	Y	21.535	25.14	29.565	29.5	23.135	23.63	26.495	24.61	25.86	22.72	27.86	24.25	29.26	25.49	24.99	26.66	28.45	26.98	38.6	30.16	25.85	28.26	18.73
105	PS1	D2	Y	19.945	27.695	30.02	27.14	22.475	23.295	26.175	24.68	26.76	22.37	28.41	23.78	29.9	25.04	24.61	26.09	27.71	25.85	36.09	31.29	25.68	26.31	17.87
115	PS1	D2	Y	20.495	28.215	30.37	27.005	23.27	23.73	26.24	20.74	26.07	22.35	28.35	23.59	25.75	25.8	22.03	26.13	30.37	25.71	36.11	38.6	27	29.29	18.88
142	PS1	D2	Y	20.03	26.045	29.155	27.375	21.805	23.49	26.15	21.58	26.35	23.53	28.93	25.61	26.73	26.61	23.02	25.12	29.32	24.84	32.62	38.4	25.67	29.715	17.67
108	PS1	D2	Y	21.66	25.56	30.46	26.43	22.415	22.435	25.68	20.51	27.88	22.6	30.22	25	26.9	27.53	21.41	25.02	29.32	26.44	32.54	35.65	28.04	25.255	17.42
118	PS1	D2	Y	20.565	25.29	30.515	26.46	22.735	24.975	27.045	21.36	26.75	21.87	28.65	24.05	26.33	26.22	21.67	25.91	27.35	23.77	35.95	33.92	26.36	29.505	17.67
125	PS2	D2	N	20.135	25.635	30.345	26	22.605	22.775	25.115	20.22	23.47	21.07	25.7	22.77	24.84	24.66	21.46	25.01	27.35	23.26	38.6	38.6	26.36	26.58	20.66
141	PS2	D2	N	20.03	26.75	29.285	26.74	21.835	23.135	25.605	21.34	24.44	22.18	26.83	23.74	25.46	25.89	21.8	26.41	28.65	24.41	33.05	38.6	25.26	28.22	19.29
136	PS2	D2	N	20.28	25.665	28.67	26.19	22.53	22.975	24.075	20.22	24.8	21.44	26.74	23.99	23.82	25.87	21.02	24.96	27.9	24.06	32.66	35.68	24.81	24.61	20.02
132	PS2	D2	N	20.91	25.875	29.835	25.865	23.78	24.05	25.54	20.41	25.77	21.66	27.35	24.04	26	25.89	21.91	25.91	27.15	23.42	34.76	32.4	26.16	24.305	19.88
				P value (t test) for group #1 pigs (LS1, PS1)
				RPL6	IRF7	SPI1	LEF1	IGHG	SLC11A1	TLR4	CEBPB	DDX3X	ARPC4	ZFP36L2	HSP90AA1	HSPD1	TLR2	CASP1	TREM1	NCL	SFRS3	C1QA	VNN1	BPGM	YWHAZ	RPL32
			D0-PS/LS	0.307405	0.190756	0.795784	0.0558804	0.993548	0.39102	0.0535894	0.0692946	0.774726	0.1854	0.663872	0.34567	0.572603	0.866263	0.457198	0.111881	0.689932	0.733914	0.793826	0.790086	0.348304	0.774886	0.526619
			D2-PS/LS	0.781097	0.638435	0.13521	0.23514	0.0629705	0.0215714	0.0515154	0.0980909	0.167539	0.0700627	0.370095	0.0882572	0.0941727	0.240674	0.0318279	0.0924767	0.141019	0.431716	0.0690042	0.0211328	0.486879	0.597248	0.402958
			LS-D2/D0	0.757451	0.11174	0.0305278	0.947162	0.814531	0.164456	0.0745583	0.220222	0.879187	0.811096	0.627518	0.388115	0.179301	0.651596	0.198766	0.0653314	0.118985	0.377477	0.00210736	0.854119	0.770975	0.686853	0.687818
			PS-D2/D0	0.542755	0.0148815	2.60271e-06	0.726902	0.0358812	1.72945e-05	2.38951e-08	0.0230985	0.286835	0.00257989	0.181802	0.0635738	0.186897	0.278061	0.0794618	0.410705	0.627179	0.954384	0.104316	0.019023	0.146556	0.649343	0.0367454
				Fold change for group #1 pigs (LS1, PS1)
				RPL6	IRF7	SPI1	LEF1	IGHG	SLC11A1	TLR4	CEBPB	DDX3X	ARPC4	ZFP36L2	HSP90AA1	HSPD1	TLR2	CASP1	TREM1	NCL	SFRS3	C1QA	VNN1	BPGM	YWHAZ	RPL32
			D0-PS/LS	0.734372	0.390258	0.953464	2.04498	1.00231	0.653685	1.53289	0.249827	1.15602	0.556711	1.26576	0.672451	0.741405	0.932494	0.615928	0.299889	0.864038	0.814602	0.73884	0.629597	1.4381	0.758515	0.674395
			D2-PS/LS	0.924984	1.27419	1.84623	1.74614	0.632148	4.5591	3.34615	3.55742	1.66536	1.59015	1.41748	1.82134	3.28107	1.69643	4.20615	2.47655	2.16845	1.51484	6.06987	0.0246888	0.771997	1.54935	1.53954
			LS-D2/D0	0.961761	1.90363	3.24338	1.02367	0.934651	2.8162	4.26117	0.42264	0.90125	1.09619	1.38992	0.640602	0.516736	0.757858	0.432269	0.177698	0.487171	0.552865	0.0196408	0.71326	1.13092	0.735221	1.31722
			PS-D2/D0	1.21139	6.21534	6.2803	0.874078	0.589474	19.6415	9.30174	6.01821	1.29834	3.13109	1.55653	1.73508	2.2868	1.37872	2.95195	1.46747	1.22264	1.02811	0.161358	0.0279695	0.607097	1.50177	3.00702
				P value (t test) for group #2 pigs (LS2, PS2)
				RPL6	IRF7	SPI1	LEF1	IGHG	SLC11A1	TLR4	CEBPB	DDX3X	ARPC4	ZFP36L2	HSP90AA1	HSPD1	TLR2	CASP1	TREM1	NCL	SFRS3	C1QA	VNN1	BPGM	YWHAZ	RPL32
			D0-PS/LS	0.522844	0.814777	0.698477	0.804137	0.420097	0.939028	0.728977	0.536453	0.292591	0.0810631	0.552827	0.245737	0.361631	0.444662	0.294891	0.454751	0.36763	0.667161	0.802849	0.302743	0.664759	0.847476	0.779548
			D2-PS/LS	0.569371	0.231203	0.396954	0.787026	0.383546	0.00184514	0.540765	0.355417	0.293104	0.00573584	0.51014	0.0934698	0.935421	0.12975	0.0314924	0.868347	0.439197	0.142532	0.566066	0.146583	0.120334	0.840683	0.113895
			LS-D2/D0	0.790508	0.176287	0.0134326	0.444618	0.534865	0.00999384	0.00242812	0.0218949	0.284594	0.0109428	0.361963	0.822149	0.00122232	0.640901	0.0150476	0.709751	0.660904	0.536026	0.719201	0.00336419	0.326272	0.748447	0.801239
			PS-D2/D0	0.716305	0.0650025	0.0018018	0.326607	0.0395919	0.000380652	0.00480502	0.00119733	0.542366	0.00371125	0.539833	0.88366	0.00898186	0.642466	0.0154458	0.337008	0.648303	0.311972	0.972703	0.0969554	0.927136	0.837496	0.245921
				Fold change for group #2 pigs (LS2, PS2)
				RPL6	IRF7	SPI1	LEF1	IGHG	SLC11A1	TLR4	CEBPB	DDX3X	ARPC4	ZFP36L2	HSP90AA1	HSPD1	TLR2	CASP1	TREM1	NCL	SFRS3	C1QA	VNN1	BPGM	YWHAZ	RPL32
			D0-PS/LS	1.32447	0.812018	0.830758	1.11278	1.3283	1.0476	0.81625	1.30888	1.90638	2.45235	1.52891	1.81714	1.4257	1.51222	2.04911	1.42158	1.42652	1.28491	0.760929	0.155143	0.807574	0.860055	1.18099
			D2-PS/LS	1.08956	1.8356	1.45271	1.12084	0.697775	4.03364	1.1999	1.59604	1.61142	1.77256	1.27899	1.58924	0.96929	1.56284	1.94643	1.07985	1.41994	1.86499	0.51614	0.0989836	0.527594	0.837261	0.525162
			LS-D2/D0	1.08611	2.45945	3.78423	0.713672	0.796916	4.40762	5.22948	3.89422	1.67597	3.10229	1.65864	1.09303	5.06888	0.820742	4.16024	0.847724	0.838956	1.29684	1.40932	0.018178	1.46071	1.25701	1.11471
			PS-D2/D0	0.893475	5.55967	6.61733	0.718844	0.418631	16.971	7.68742	4.74859	1.41667	2.24233	1.38751	0.955945	3.44618	0.848214	3.95177	0.643941	0.835088	1.8823	0.955945	0.0115978	0.95429	1.2237	0.495687
