# Supplementary material for: Distinct Peripheral Blood RNA Responses to Salmonella in Pigs Differing in Salmonella Shedding Levels: Intersection of IFNG, TLR and miRNA Pathways
Source: PLoS One. 2011 Dec 12;6(12):e28768. doi: 10.1371/journal.pone.0028768 (PMC3236216; doi:10.1371/journal.pone.0028768)
Supplement: Table S6 — The DAVID analysis results for the differentially expressed gene list. (XLSX) [file pone.0028768.s006.xlsx]

## Sheet: PS1_D2-D0
DAVID Results PS1 animals D2/D0, Gene list of Fold_Change>1.5 qValue<0.05
Term	Count	PValue	Genes	Fold Enrichment	Bonferroni	FDR
GO:0051707~response to other organism	43	<0.01	NM_000629, NM_138554, NM_004106, NM_002745, NM_000578, NM_005419, NM_020529, NM_021105, NM_030818, NM_005091, NM_001572, NM_003523, NM_007284, NM_005531, NM_003264, NM_033093, NM_007315, NM_172174, NM_002621, NM_080922, NM_000239, NM_001032409, NM_002201,	3.05912	7.34111e-09	<0.01
GO:0009607~response to biotic stimulus	57	<0.01	NM_016041, NM_138554, NM_002745, NM_005347, NM_002157, NM_005419, NM_020529, NM_194071, NM_003264, NM_007315, NM_172174, NM_002621, NM_004738, NM_001540, NM_001032409, NM_014607, NM_013230, NM_005623, NM_005533, NM_005621, NM_024295, NM_001571, NM_013254,	2.54555	1.5886e-08	<0.01
GO:0006955~immune response	85	<0.01	NM_201563, NM_001032295, NM_138554, NM_002855, NM_000579, NM_003264, NM_002198, NM_172174, NM_002621, NM_006263, NM_006083, NM_004079, NM_018643, NM_001547, NM_001032409, NM_003188, NM_005384, NM_013230, NM_001733, NM_002003, NM_005623, NM_005533, NM_0028	2.05554	4.98073e-08	<0.01
GO:0009615~response to virus	29	<0.01	NM_000629, NM_005419, NM_001572, NM_030818, NM_021105, NM_007284, NM_005531, NM_007315, NM_033093, NM_172174, NM_080922, NM_001032409, NM_002201, NM_005623, NM_005533, NM_002463, NM_014314, NM_021975, NM_005101, NM_004052, NM_002462, NM_207585, NM_001571,	3.77509	8.21684e-08	<0.01
Threonine protease	14	<0.01	NM_148919, NM_002801, NM_002796, NM_002790, NM_002788, NM_002791, NM_002800, NM_002786, NM_002799, NM_002798, NM_002797, NM_002795, NM_002787, NM_002794,	5.36519	1.69998e-05	<0.01
GO:0051704~multi-organism process	49	<0.01	NM_138554, NM_002855, NM_002745, NM_005419, NM_020529, NM_003264, NM_007315, NM_172174, NM_002621, NM_004738, NM_001032409, NM_013230, NM_005623, NM_005533, NM_005621, NM_024295, NM_001571, NM_000361, NM_013254, NM_080657, NM_000521, NM_000629, NM_004106,	2.34214	1.81864e-05	<0.01
GO:0002376~immune system process	104	<0.01	NM_201563, NM_002855, NM_020529, NM_003111, NM_000579, NM_003264, NM_002198, NM_002621, NM_006263, NM_018643, NM_004079, NM_003188, NM_005623, NM_005533, NM_002818, NM_001928, NM_000175, NM_000418, NM_002166, NM_080657, NM_000578, NM_005428, NM_005091, NM	1.71048	3.17724e-05	<0.01
GO:0004298~threonine endopeptidase activity	14	<0.01	NM_148919, NM_002801, NM_002796, NM_002790, NM_002788, NM_002791, NM_002800, NM_002786, NM_002799, NM_002798, NM_002797, NM_002795, NM_002787, NM_002794,	5.43144	3.54445e-05	<0.01
GO:0005839~proteasome core complex (sensu Eukaryota)	14	<0.01	NM_148919, NM_002801, NM_002796, NM_002790, NM_002788, NM_002791, NM_002800, NM_002786, NM_002799, NM_002798, NM_002797, NM_002795, NM_002787, NM_002794,	5.06483	4.79125e-05	<0.01
PTHR11599:PROTEASOME SUBUNIT ALPHA/BETA	14	<0.01	NM_148919, NM_002801, NM_002796, NM_002790, NM_002788, NM_002791, NM_002800, NM_002786, NM_002799, NM_002798, NM_002797, NM_002795, NM_002787, NM_002794,	5.44917	5.14658e-05	<0.01
PF00227:Proteasome	14	<0.01	NM_148919, NM_002801, NM_002796, NM_002790, NM_002788, NM_002791, NM_002800, NM_002786, NM_002799, NM_002798, NM_002797, NM_002795, NM_002787, NM_002794,	5.33128	5.66441e-05	<0.01
IPR001353:20S proteasome, A and B subunits	14	<0.01	NM_148919, NM_002801, NM_002796, NM_002790, NM_002788, NM_002791, NM_002800, NM_002786, NM_002799, NM_002798, NM_002797, NM_002795, NM_002787, NM_002794,	5.3608	8.10942e-05	<0.01
antiviral defense	13	<0.01	NM_002463, NM_014314, NM_005419, NM_001572, NM_021105, NM_005101, NM_007315, NM_033093, NM_002462, NM_001571, NM_013254, NM_080657, NM_006084,	4.98197	0.000292102	<0.01
GO:0006952~defense response	68	<0.01	NM_001032295, NM_138554, NM_003407, NM_000579, NM_003264, NM_172174, NM_002621, NM_003246, NM_003596, NM_021964, NM_000397, NM_005623, NM_001733, NM_004232, NM_005621, NM_001928, NM_001295, NM_173843, NM_001637, NM_012094, NM_013254, NM_080657, NM_004106,	1.88254	0.00040506	<0.01
hsa05120:Epithelial cell signaling in Helicobacter pylori infection	21	<0.01	NM_001690, NM_015994, NM_006019, NM_004691, NM_001693, NM_002228, NM_001694, NM_020529, NM_002661, NM_021975, NM_001695, NM_003183, NM_015941, NM_002576, NM_003945, NM_006908, NM_001791, NM_004047, NM_001315, NM_004231, NM_001183,	2.93855	0.000760977	<0.01
GO:0007242~intracellular signaling cascade	163	<0.01	NM_015556, NM_016041, NM_019887, NM_003955, NM_005347, NM_002157, NM_005419, NM_021970, NM_020529, NM_001024465, NM_002831, NM_007315, NM_080875, NM_004738, NM_003331, NM_145080, NM_017490, NM_018643, NM_003188, NM_032389, NM_002308, NM_005813, NM_0010386	1.43699	0.000923949	<0.01
GO:0000502~proteasome complex (sensu Eukaryota)	21	<0.01	NM_002801, NM_148919, NM_002796, NM_002818, NM_002807, NM_174916, NM_002791, NM_002790, NM_002788, NM_002800, NM_002812, NM_002786, NM_002803, NM_002811, NM_002799, NM_006263, NM_002798, NM_002797, NM_002795, NM_002794, NM_002787,	3.07507	0.00143761	<0.01
GO:0006954~inflammatory response	46	<0.01	NM_001032295, NM_138554, NM_004106, NM_007115, NM_004688, NM_003407, NM_001572, NM_001031689, NM_000579, NM_003264, NM_000628, NM_002621, NM_002182, NM_000063, NM_002965, NM_005582, NM_172369, NM_001065, NM_000239, NM_203416, NM_003246, NM_001025160, NM_0	2.13212	0.00147669	<0.01
332613:SOR PROTEIN	23	<0.01	NM_002801, NM_148919, NM_002796, NM_002818, NM_002110, NM_002807, NM_002791, NM_002788, NM_002790, NM_002800, NM_002812, NM_002786, NM_002803, NM_002811, NM_002799, NM_006263, NM_002798, NM_002797, NM_005194, NM_002795, NM_001469, NM_002794, NM_002787,	3.10304	0.00152042	<0.01
GO:0007154~cell communication	301	<0.01	NM_019887, NM_005347, NM_002157, NM_005419, NM_020529, NM_007310, NM_002831, NM_003264, NM_007315, NM_003749, NM_003331, NM_017490, NM_018643, NM_022739, NM_012388, NM_032389, NM_005349, NM_002827, NM_002308, NM_014441, NM_005813, NM_001038621, NM_005313,	1.25278	0.00463626	<0.01
GO:0009966~regulation of signal transduction	73	<0.01	NM_015556, NM_003955, NM_000314, NM_015173, NM_003236, NM_002716, NM_020529, NM_003253, NM_018482, NM_024408, NM_080875, NM_004712, NM_022481, NM_001903, NM_003188, NM_152233, NM_017707, NM_022739, NM_013230, NM_021627, NM_004232, NM_032389, NM_002308, NM	1.73113	0.00482844	<0.01
hsa04620:Toll-like receptor signaling pathway	25	<0.01	NM_000629, NM_138554, NM_002745, NM_020529, NM_001572, NM_014308, NM_003264, NM_007315, NM_001315, NM_003188, NM_015364, NM_004620, NM_030662, NM_002228, NM_002649, NM_021975, NM_175862, NM_207585, NM_001571, NM_002755, NM_006908, NM_000594, NM_013254, NM	2.41699	0.0050357	0.02
GO:0007243~protein kinase cascade	63	<0.01	NM_003955, NM_004180, NM_133484, NM_000314, NM_002745, NM_003236, NM_002716, NM_021970, NM_005419, NM_003407, NM_020529, NM_007315, NM_080875, NM_006281, NM_004712, NM_017490, NM_003188, NM_013230, NM_004232, NM_002308, NM_138793, NM_015675, NM_033293, NM	1.80962	0.00590236	<0.01
GO:0046961~hydrogen ion transporting ATPase activity, rotational mechanism	17	<0.01	NM_001688, NM_001690, NM_015994, NM_004691, NM_001693, NM_004046, NM_001694, NM_001695, NM_015941, NM_001689, NM_145230, NM_003945, NM_004047, NM_207116, NM_004231, NM_001183, NM_005175,	3.40404	0.010952	0.01
GO:0005768~endosome	41	<0.01	NM_006555, NM_016376, NM_015470, NM_000876, NM_015289, NM_022553, NM_005817, NM_021970, NM_175193, NM_000579, NM_006748, NM_013257, NM_015044, NM_172174, NM_016075, NM_001780, NM_080875, NM_004712, NM_198426, NM_002868, NM_004047, NM_001005745, NM_198240,	1.96997	0.0115234	0.02
GO:0012501~programmed cell death	108	<0.01	NM_019887, NM_003955, NM_005347, NM_002157, NM_176638, NM_020529, NM_001024465, NM_033306, NM_002831, NM_003264, NM_007315, NM_001540, NM_000122, NM_003286, NM_003188, NM_004281, NM_015675, NM_005313, NM_006871, NM_003217, NM_000061, NM_002598, NM_032271,	1.51206	0.0142683	0.01
GO:0006915~apoptosis	107	<0.01	NM_019887, NM_003955, NM_005347, NM_002157, NM_176638, NM_020529, NM_001024465, NM_033306, NM_002831, NM_003264, NM_007315, NM_001540, NM_000122, NM_003188, NM_004281, NM_015675, NM_005313, NM_006871, NM_003217, NM_000061, NM_002598, NM_032271, NM_001800,	1.5154	0.014345	0.01
GO:0016469~proton-transporting two-sector ATPase complex	18	<0.01	NM_001688, NM_001690, NM_015994, NM_004691, NM_004046, NM_001693, NM_001694, NM_001695, NM_003282, NM_015941, NM_001689, NM_145230, NM_003945, NM_004047, NM_207116, NM_004231, NM_001183, NM_005175,	2.99196	0.015368	0.03
GO:0007165~signal transduction	275	<0.01	NM_019887, NM_005347, NM_002157, NM_005419, NM_020529, NM_002831, NM_003264, NM_007315, NM_003749, NM_003331, NM_017490, NM_018643, NM_022739, NM_032389, NM_005349, NM_002827, NM_002308, NM_014441, NM_005813, NM_001038621, NM_005313, NM_006871, NM_004313,	1.25187	0.0188866	0.01
GO:0016265~death	111	<0.01	NM_019887, NM_003955, NM_005347, NM_002157, NM_176638, NM_020529, NM_001024465, NM_033306, NM_002831, NM_003264, NM_007315, NM_005253, NM_001540, NM_000122, NM_003286, NM_003188, NM_004281, NM_015675, NM_005313, NM_006871, NM_003217, NM_000061, NM_002598,	1.48931	0.0216945	0.01
GO:0008219~cell death	111	<0.01	NM_019887, NM_003955, NM_005347, NM_002157, NM_176638, NM_020529, NM_001024465, NM_033306, NM_002831, NM_003264, NM_007315, NM_005253, NM_001540, NM_000122, NM_003286, NM_003188, NM_004281, NM_015675, NM_005313, NM_006871, NM_003217, NM_000061, NM_002598,	1.48931	0.0216945	0.01
GO:0001816~cytokine production	24	<0.01	NM_005765, NM_000629, NM_138554, NM_013230, NM_004620, NM_005565, NM_004106, NM_002727, NM_021975, NM_002133, NM_175862, NM_001806, NM_003264, NM_002198, NM_002182, NM_001571, NM_001562, NM_005502, NM_005194, NM_012448, NM_003188, NM_002468, NM_006084, NM	2.66978	0.0245967	0.01
GO:0016020~membrane	466	<0.01	NM_004691, NM_002855, NM_005347, NM_023039, NM_004544, NM_002831, NM_005720, NM_015488, NM_003264, NM_004604, NM_001689, NM_006931, NM_032947, NM_003943, NM_001032221, NM_017490, NM_030954, NM_024541, NM_014607, NM_012388, NM_002827, NM_014441, NM_004313,	1.14228	0.0282767	0.06
hsa03050:Proteasome	13	<0.01	NM_002796, NM_002807, NM_002790, NM_002788, NM_002791, NM_002786, NM_002803, NM_002799, NM_002798, NM_002797, NM_002795, NM_002787, NM_002794,	3.29171	0.0310195	0.13
GO:0005774~vacuolar membrane	18	<0.01	NM_006762, NM_000086, NM_004691, NM_000876, NM_015289, NM_018370, NM_005506, NM_014017, NM_001694, NM_005561, NM_015941, NM_001610, NM_000434, NM_001780, NM_016582, NM_004047, NM_002294, NM_013995, NM_001183,	2.83853	0.0352838	0.07
GO:0046933~hydrogen ion transporting ATP synthase activity, rotational mechanism	16	<0.01	NM_001688, NM_001690, NM_015994, NM_004691, NM_001693, NM_004046, NM_001694, NM_015941, NM_001689, NM_145230, NM_003945, NM_004047, NM_207116, NM_004231, NM_001183, NM_005175,	3.31059	0.0354569	0.03
GO:0015986~ATP synthesis coupled proton transport	17	<0.01	NM_001688, NM_001690, NM_015994, NM_004691, NM_001693, NM_004046, NM_001694, NM_001695, NM_015941, NM_001689, NM_145230, NM_003945, NM_004047, NM_207116, NM_004231, NM_001183, NM_005175,	3.25032	0.041983	0.02
proteasome	21	<0.01	NM_002801, NM_148919, NM_002796, NM_002818, NM_002807, NM_002791, NM_002790, NM_002788, NM_004238, NM_002800, NM_002812, NM_002786, NM_002803, NM_002811, NM_002799, NM_006263, NM_002798, NM_002797, NM_002795, NM_002794, NM_002787,	2.57529	0.0451509	0.08
DAVID Results PS1 animals D2/D0, Gene list of Fold_Change<0.667 qValue<0.05
Term	Count	PValue	Genes	Fold Enrichment	Bonferroni	FDR
glycoprotein	127	<0.01	NM_001408, NM_032049, NM_017680, NM_181798, NM_001627, NM_000338, NM_014272, NM_002048, NM_003179, NM_000392, NM_001004456, NM_138771, NM_001844, NM_002594, NM_001010898, NM_000074, NM_006350, NM_018092, NM_001235, NM_000069, NM_000236, NM_000145, NM_0059	1.5045	0.000530089	<0.01
Secreted	63	<0.01	NM_015645, NM_002089, NM_005021, NM_017680, NM_032780, NM_014272, NM_004343, NM_014471, NM_138771, NM_002084, NM_001844, NM_001509, NM_000074, NM_006350, NM_002291, NM_015719, NM_000236, NM_153343, NM_174616, NM_001085, NM_001845, NM_000934, NM_001001991,	1.86755	0.0010512	<0.01
signal	104	<0.01	NM_002089, NM_001408, NM_017680, NM_001627, NM_014272, NM_002048, NM_138771, NM_198053, NM_001844, NM_002594, NM_001509, NM_006350, NM_018092, NM_001235, NM_015719, NM_000145, NM_000236, NM_005928, NM_174616, NM_001085, NM_001001991, NM_002770, NM_002289,	1.49643	0.0107612	0.02
GO:0032501~multicellular organismal process	142	<0.01	NM_001408, NM_032049, NM_002249, NM_007054, NM_181798, NM_022443, NM_000348, NM_002048, NM_007185, NM_001004456, NM_003416, NM_001844, NM_000849, NM_006623, NM_198576, NM_000074, NM_006350, NM_177399, NM_000069, NM_015719, NM_000145, NM_000306, NM_001360,	1.40045	0.0209113	0.01
GO:0044459~plasma membrane part	76	<0.01	NM_032049, NM_005021, NM_002249, NM_181798, NM_001627, NM_004733, NM_003179, NM_002048, NM_004343, NM_000392, NM_021082, NM_198098, NM_198053, NM_002001, NM_000891, NM_001010898, NM_001859, NM_000074, NM_001017917, NM_002291, NM_000069, NM_001306, NM_1334	1.58511	0.0253895	0.05
GO:0005886~plasma membrane	104	<0.01	NM_001408, NM_032049, NM_002224, NM_002249, NM_181798, NM_001627, NM_000338, NM_002048, NM_003179, NM_000392, NM_001004456, NM_198053, NM_000891, NM_001010898, NM_001749, NM_001859, NM_000074, NM_001017917, NM_000069, NM_000145, NM_005928, NM_002247, NM_0	1.43752	0.0420582	0.09
GO:0048731~system development	89	<0.01	NM_002249, NM_007054, NM_015162, NM_022443, NM_001025559, NM_000348, NM_199186, NM_002048, NM_006617, NM_007185, NM_005222, NM_001844, NM_201559, NM_000849, NM_006623, NM_004959, NM_198576, NM_053242, NM_000074, NM_002291, NM_006350, NM_001430, NM_177399,	1.54852	0.0590527	0.03
GO:0031226~intrinsic to plasma membrane	53	<0.01	NM_005021, NM_032049, NM_002249, NM_181798, NM_001627, NM_004733, NM_002048, NM_000392, NM_021082, NM_198098, NM_002001, NM_000891, NM_001010898, NM_001859, NM_000074, NM_001017917, NM_001306, NM_002247, NM_002742, NM_007289, NM_003979, NM_000527, NM_0124	1.71366	0.0720447	0.15
GO:0005576~extracellular region	52	<0.01	NM_002089, NM_014272, NM_004343, NM_002084, NM_001844, NM_002594, NM_006623, NM_198576, NM_000074, NM_006350, NM_002291, NM_015719, NM_182619, NM_001845, NM_001085, NM_000934, NM_002215, NM_002770, NM_002289, NM_001275, NM_007112, NM_148672, NM_004887, NM	1.72022	0.0769973	0.16
topological domain:Extracellular	69	<0.01	NM_001408, NM_032049, NM_005021, NM_002224, NM_001627, NM_004733, NM_032780, NM_000392, NM_001004456, NM_198098, NM_198053, NM_002001, NM_000891, NM_001010898, NM_018092, NM_000069, NM_000145, NM_001306, NM_133445, NM_002247, NM_006516, NM_002538, NM_0030	1.68807	0.0850695	0.02
disease mutation	77	<0.01	NM_015645, NM_032049, NM_058179, NM_181798, NM_000348, NM_000338, NM_000104, NM_000476, NM_130439, NM_000392, NM_012191, NM_000891, NM_001844, NM_000031, NM_006623, NM_004959, NM_001024956, NM_000074, NM_000069, NM_000236, NM_000145, NM_172349, NM_000306,	1.53354	0.0876623	0.16
GO:0048513~organ development	71	<0.01	NM_007054, NM_022443, NM_001025559, NM_000348, NM_199186, NM_002048, NM_005222, NM_201559, NM_001844, NM_006623, NM_004959, NM_053242, NM_002291, NM_006350, NM_001430, NM_015719, NM_000145, NM_000306, NM_001360, NM_001166, NM_133378, NM_006563, NM_0010095	1.63167	0.098653	0.05

## Sheet: LS1_D2-D0
DAVID Results LS1 animals D2/D0, Gene list of Fold_Change>1.5 qValue<0.05
Term	Count	PValue	Genes	Fold Enrichment	Bonferroni	FDR
none	none	none	none	none	none	none
DAVID Results LS1 animals D2/D0, Gnen list of Fold_Change<0.667 qValue<0.05
Term	Count	PValue	Genes	Fold Enrichment	Bonferroni	FDR
rna-binding	36	<0.01	NM_003400, NM_015317, NM_014494, NM_007007, NM_023010, NM_138927, NM_002819, NM_013375, NM_015235, NM_006887, NM_004397, NM_016626, NM_003133, NM_004593, NM_194247, NM_007006, NM_199189, NM_001356, NM_005520, NM_003142, NM_004939, NM_006743, NM_203350, NM	3.06959	3.17421e-06	<0.01
GO:0005634~nucleus	125	<0.01	NM_013233, NM_003750, NM_003400, NM_004229, NM_001938, NM_003111, NM_013375, NM_006887, NM_005915, NM_002128, NM_017922, NM_004719, NM_014736, NM_007006, NM_003350, NM_005520, NM_000633, NM_203350, NM_002947, NM_005499, NM_002874, NM_003796, NM_003184, NM	1.46574	5.79695e-05	<0.01
GO:0044428~nuclear part	54	<0.01	NM_015342, NM_007320, NM_003400, NM_004229, NM_001358, NM_004301, NM_013375, NM_004719, NM_012238, NM_002270, NM_007006, NM_199189, NM_021964, NM_001356, NM_005520, NM_000633, NM_015532, NM_002947, NM_000321, NM_006805, NM_003796, NM_018456, NM_153645, NM	2.02837	0.000275177	<0.01
GO:0003723~RNA binding	42	<0.01	NM_003400, NM_015317, NM_014494, NM_007007, NM_023010, NM_138927, NM_002819, NM_013375, NM_015235, NM_006887, NM_004397, NM_016626, NM_001023, NM_003133, NM_004593, NM_194247, NM_004719, NM_006775, NM_007006, NM_199189, NM_001356, NM_005520, NM_003142, NM	2.33552	0.000717349	<0.01
SM00360:RRM	19	<0.01	NM_005520, NM_014494, NM_003142, NM_006743, NM_007007, NM_002819, NM_004768, NM_022118, NM_012297, NM_015235, NM_006805, NM_003017, NM_004593, NM_194247, NM_006924, NM_013293, NM_014500, NM_005381, NM_199189,	3.74345	0.000912298	<0.01
IPR012677:Nucleotide-binding, alpha-beta plait	20	<0.01	NM_005520, NM_014494, NM_003142, NM_006743, NM_007007, NM_023010, NM_002819, NM_004768, NM_022118, NM_012297, NM_015235, NM_006805, NM_003017, NM_004593, NM_194247, NM_006924, NM_013293, NM_014500, NM_005381, NM_199189,	4.1488	0.00100234	<0.01
GO:0016071~mRNA metabolic process	27	<0.01	NM_015342, NM_007007, NM_001358, NM_023010, NM_002819, NM_006887, NM_015235, NM_004593, NM_017922, NM_194247, NM_004719, NM_006775, NM_007006, NM_005520, NM_004939, NM_203350, NM_003142, NM_005804, NM_004768, NM_006805, NM_003017, NM_003094, NM_006924, NM	3.15895	0.00111799	<0.01
PF00076:RRM_1	19	<0.01	NM_005520, NM_014494, NM_003142, NM_006743, NM_007007, NM_002819, NM_004768, NM_022118, NM_012297, NM_015235, NM_006805, NM_003017, NM_004593, NM_194247, NM_006924, NM_013293, NM_014500, NM_005381, NM_199189,	4.05493	0.00205684	<0.01
GO:0043231~intracellular membrane-bound organelle	171	<0.01	NM_013233, NM_003750, NM_003400, NM_004229, NM_012343, NM_017824, NM_001938, NM_003111, NM_004888, NM_013375, NM_006887, NM_005915, NM_017922, NM_002128, NM_018590, NM_017421, NM_004719, NM_004800, NM_006827, NM_007006, NM_014736, NM_003350, NM_012388, NM	1.24314	0.00236094	<0.01
GO:0043227~membrane-bound organelle	171	<0.01	NM_013233, NM_003750, NM_003400, NM_004229, NM_012343, NM_017824, NM_001938, NM_003111, NM_004888, NM_013375, NM_006887, NM_005915, NM_017922, NM_002128, NM_018590, NM_017421, NM_004719, NM_004800, NM_006827, NM_007006, NM_014736, NM_003350, NM_012388, NM	1.24213	0.00253073	0.01
IPR000504:RNA recognition motif, RNP-1	19	<0.01	NM_005520, NM_014494, NM_003142, NM_006743, NM_007007, NM_002819, NM_004768, NM_022118, NM_012297, NM_015235, NM_006805, NM_003017, NM_004593, NM_194247, NM_006924, NM_013293, NM_014500, NM_005381, NM_199189,	3.97192	0.00425137	<0.01
GO:0006397~mRNA processing	24	<0.01	NM_015342, NM_005520, NM_203350, NM_004939, NM_001358, NM_007007, NM_005804, NM_002819, NM_004768, NM_015235, NM_006805, NM_003017, NM_004593, NM_017922, NM_003094, NM_004719, NM_194247, NM_006924, NM_013293, NM_006775, NM_007006, NM_006938, NM_207296, NM	3.21715	0.00450492	<0.01
nucleus	100	<0.01	NM_013233, NM_003400, NM_004229, NM_001938, NM_003111, NM_013375, NM_006887, NM_005915, NM_002128, NM_017922, NM_004719, NM_007006, NM_005520, NM_000633, NM_203350, NM_002947, NM_005499, NM_002874, NM_003184, NM_006924, NM_005381, NM_016073, NM_033656, NM	1.45766	0.0110698	0.02
mrna processing	20	<0.01	NM_015342, NM_005520, NM_203350, NM_001358, NM_007007, NM_005804, NM_002819, NM_004768, NM_015235, NM_003017, NM_004593, NM_017922, NM_003094, NM_194247, NM_004719, NM_006924, NM_013293, NM_007006, NM_006938, NM_014829,	3.14451	0.0147797	0.03
GO:0003676~nucleic acid binding	87	<0.01	NM_003750, NM_003400, NM_152995, NM_001358, NM_001938, NM_003111, NM_000234, NM_013375, NM_015235, NM_005915, NM_006887, NM_016626, NM_003133, NM_004593, NM_002128, NM_012238, NM_004719, NM_007006, NM_001349, NM_199189, NM_021964, NM_003566, NM_001356, NM	1.51282	0.0316922	0.03
GO:0005622~intracellular	211	<0.01	NM_003750, NM_003400, NM_004229, NM_017824, NM_004888, NM_013375, NM_005915, NM_006887, NM_002128, NM_018590, NM_006827, NM_004800, NM_014736, NM_012388, NM_005520, NM_000633, NM_012319, NM_006745, NM_032373, NM_014666, NM_002874, NM_015137, NM_003032, NM	1.11768	0.0353676	0.07
GO:0044424~intracellular part	205	<0.01	NM_003750, NM_003400, NM_004229, NM_017824, NM_004888, NM_013375, NM_005915, NM_006887, NM_002128, NM_018590, NM_006827, NM_004800, NM_014736, NM_012388, NM_005520, NM_000633, NM_012319, NM_006745, NM_032373, NM_014666, NM_002874, NM_003032, NM_006294, NM	1.129	0.0429732	0.09

## Sheet: D2_PS1-LS1
DAVID Results D2 PS1 animals / LS1 animals, Gnen list of Fold_Change>1.5 qValue<0.05
Term	Count	PValue	Genes	Fold Enrichment	Bonferroni	FDR
GO:0005768~endosome	28	<0.01	NM_006555, NM_022553, NM_021970, NM_175193, NM_016075, NM_002868, NM_198066, NM_004800, NM_020412, NM_001005745, NM_017988, NM_006016, NM_012388, NM_018184, NM_004896, NM_017830, NM_000081, NM_019080, NM_032139, NM_001663, NM_020830, NM_004663, NM_000527,	2.69333	0.00204875	<0.01
GO:0005794~Golgi apparatus	52	<0.01	NM_006555, NM_001002243, NM_022343, NM_000169, NM_012214, NM_002727, NM_175193, NM_001017408, NM_004892, NM_016103, NM_147156, NM_002869, NM_005638, NM_004738, NM_016146, NM_018590, NM_198066, NM_005406, NM_003764, NM_138793, NM_014382, NM_019080, NM_0064	1.75409	0.0466097	0.1
GO:0005515~protein binding	321	<0.01	NM_003134, NM_003400, NM_016293, NM_184234, NM_005347, NM_002157, NM_004229, NM_020529, NM_033306, NM_004888, NM_001689, NM_007315, NM_020198, NM_018590, NM_018847, NM_021203, NM_003298, NM_012388, NM_000633, NM_146078, NM_003443, NM_005313, NM_020755, NM	1.15411	0.0743597	0.06
DAVID Results LS1 animals D2/D0, Gnen list of Fold_Change<0.667 qValue<0.05
Term	Count	PValue	Genes	Fold Enrichment	Bonferroni	FDR
rna-binding	36	<0.01	NM_003400, NM_015317, NM_014494, NM_007007, NM_023010, NM_138927, NM_002819, NM_013375, NM_015235, NM_006887, NM_004397, NM_016626, NM_003133, NM_004593, NM_194247, NM_007006, NM_199189, NM_001356, NM_005520, NM_003142, NM_004939, NM_006743, NM_203350, NM	3.06959	3.17421e-06	<0.01
GO:0005634~nucleus	125	<0.01	NM_013233, NM_003750, NM_003400, NM_004229, NM_001938, NM_003111, NM_013375, NM_006887, NM_005915, NM_002128, NM_017922, NM_004719, NM_014736, NM_007006, NM_003350, NM_005520, NM_000633, NM_203350, NM_002947, NM_005499, NM_002874, NM_003796, NM_003184, NM	1.46574	5.79695e-05	<0.01
GO:0044428~nuclear part	54	<0.01	NM_015342, NM_007320, NM_003400, NM_004229, NM_001358, NM_004301, NM_013375, NM_004719, NM_012238, NM_002270, NM_007006, NM_199189, NM_021964, NM_001356, NM_005520, NM_000633, NM_015532, NM_002947, NM_000321, NM_006805, NM_003796, NM_018456, NM_153645, NM	2.02837	0.000275177	<0.01
GO:0003723~RNA binding	42	<0.01	NM_003400, NM_015317, NM_014494, NM_007007, NM_023010, NM_138927, NM_002819, NM_013375, NM_015235, NM_006887, NM_004397, NM_016626, NM_001023, NM_003133, NM_004593, NM_194247, NM_004719, NM_006775, NM_007006, NM_199189, NM_001356, NM_005520, NM_003142, NM	2.33552	0.000717349	<0.01
SM00360:RRM	19	<0.01	NM_005520, NM_014494, NM_003142, NM_006743, NM_007007, NM_002819, NM_004768, NM_022118, NM_012297, NM_015235, NM_006805, NM_003017, NM_004593, NM_194247, NM_006924, NM_013293, NM_014500, NM_005381, NM_199189,	3.74345	0.000912298	<0.01
IPR012677:Nucleotide-binding, alpha-beta plait	20	<0.01	NM_005520, NM_014494, NM_003142, NM_006743, NM_007007, NM_023010, NM_002819, NM_004768, NM_022118, NM_012297, NM_015235, NM_006805, NM_003017, NM_004593, NM_194247, NM_006924, NM_013293, NM_014500, NM_005381, NM_199189,	4.1488	0.00100234	<0.01
GO:0016071~mRNA metabolic process	27	<0.01	NM_015342, NM_007007, NM_001358, NM_023010, NM_002819, NM_006887, NM_015235, NM_004593, NM_017922, NM_194247, NM_004719, NM_006775, NM_007006, NM_005520, NM_004939, NM_203350, NM_003142, NM_005804, NM_004768, NM_006805, NM_003017, NM_003094, NM_006924, NM	3.15895	0.00111799	<0.01
PF00076:RRM_1	19	<0.01	NM_005520, NM_014494, NM_003142, NM_006743, NM_007007, NM_002819, NM_004768, NM_022118, NM_012297, NM_015235, NM_006805, NM_003017, NM_004593, NM_194247, NM_006924, NM_013293, NM_014500, NM_005381, NM_199189,	4.05493	0.00205684	<0.01
GO:0043231~intracellular membrane-bound organelle	171	<0.01	NM_013233, NM_003750, NM_003400, NM_004229, NM_012343, NM_017824, NM_001938, NM_003111, NM_004888, NM_013375, NM_006887, NM_005915, NM_017922, NM_002128, NM_018590, NM_017421, NM_004719, NM_004800, NM_006827, NM_007006, NM_014736, NM_003350, NM_012388, NM	1.24314	0.00236094	<0.01
GO:0043227~membrane-bound organelle	171	<0.01	NM_013233, NM_003750, NM_003400, NM_004229, NM_012343, NM_017824, NM_001938, NM_003111, NM_004888, NM_013375, NM_006887, NM_005915, NM_017922, NM_002128, NM_018590, NM_017421, NM_004719, NM_004800, NM_006827, NM_007006, NM_014736, NM_003350, NM_012388, NM	1.24213	0.00253073	0.01
IPR000504:RNA recognition motif, RNP-1	19	<0.01	NM_005520, NM_014494, NM_003142, NM_006743, NM_007007, NM_002819, NM_004768, NM_022118, NM_012297, NM_015235, NM_006805, NM_003017, NM_004593, NM_194247, NM_006924, NM_013293, NM_014500, NM_005381, NM_199189,	3.97192	0.00425137	<0.01
GO:0006397~mRNA processing	24	<0.01	NM_015342, NM_005520, NM_203350, NM_004939, NM_001358, NM_007007, NM_005804, NM_002819, NM_004768, NM_015235, NM_006805, NM_003017, NM_004593, NM_017922, NM_003094, NM_004719, NM_194247, NM_006924, NM_013293, NM_006775, NM_007006, NM_006938, NM_207296, NM	3.21715	0.00450492	<0.01
nucleus	100	<0.01	NM_013233, NM_003400, NM_004229, NM_001938, NM_003111, NM_013375, NM_006887, NM_005915, NM_002128, NM_017922, NM_004719, NM_007006, NM_005520, NM_000633, NM_203350, NM_002947, NM_005499, NM_002874, NM_003184, NM_006924, NM_005381, NM_016073, NM_033656, NM	1.45766	0.0110698	0.02
mrna processing	20	<0.01	NM_015342, NM_005520, NM_203350, NM_001358, NM_007007, NM_005804, NM_002819, NM_004768, NM_015235, NM_003017, NM_004593, NM_017922, NM_003094, NM_194247, NM_004719, NM_006924, NM_013293, NM_007006, NM_006938, NM_014829,	3.14451	0.0147797	0.03
GO:0003676~nucleic acid binding	87	<0.01	NM_003750, NM_003400, NM_152995, NM_001358, NM_001938, NM_003111, NM_000234, NM_013375, NM_015235, NM_005915, NM_006887, NM_016626, NM_003133, NM_004593, NM_002128, NM_012238, NM_004719, NM_007006, NM_001349, NM_199189, NM_021964, NM_003566, NM_001356, NM	1.51282	0.0316922	0.03
GO:0005622~intracellular	211	<0.01	NM_003750, NM_003400, NM_004229, NM_017824, NM_004888, NM_013375, NM_005915, NM_006887, NM_002128, NM_018590, NM_006827, NM_004800, NM_014736, NM_012388, NM_005520, NM_000633, NM_012319, NM_006745, NM_032373, NM_014666, NM_002874, NM_015137, NM_003032, NM	1.11768	0.0353676	0.07
GO:0044424~intracellular part	205	<0.01	NM_003750, NM_003400, NM_004229, NM_017824, NM_004888, NM_013375, NM_005915, NM_006887, NM_002128, NM_018590, NM_006827, NM_004800, NM_014736, NM_012388, NM_005520, NM_000633, NM_012319, NM_006745, NM_032373, NM_014666, NM_002874, NM_003032, NM_006294, NM	1.129	0.0429732	0.09

## Sheet: 104 genes (86+20+5.Down)
DAVID Results for 104 genes (86+20+5.Down_LS1) differentially expressed genes due to inoculation only in the LS1 animals but not in the PS1 animals
Annotation Cluster 1	Enrichment Score: 2.015108191742856
Category	Term	Count	%	PValue	Genes	List Total	Pop Hits	Pop Total	Fold Enrichment	Bonferroni	Benjamini	FDR
INTERPRO	IPR000504:RNA recognition motif, RNP-1	8	8.33333	0.000575275	NM_005520, NM_006924, NM_013293, NM_006805, NM_015235, NM_003017, NM_014494, NM_003142	79	147	7926	5.46009	0.112295	0.112295	0.722693
INTERPRO	IPR012677:Nucleotide-binding, alpha-beta plait	8	8.33333	0.000623741	NM_005520, NM_006924, NM_013293, NM_006805, NM_015235, NM_003017, NM_014494, NM_003142	79	149	7926	5.3868	0.121162	0.0625364	0.783358
SP_PIR_KEYWORDS	rna-binding	13	13.5417	0.000790916	NM_007006, NM_006775, NM_015235, NM_207296, NM_013375, NM_005520, NM_006924, NM_013293, NM_006805, NM_003133, NM_003017, NM_014494, NM_003142	91	396	8625	3.11147	0.129995	0.129995	0.966238
UP_SEQ_FEATURE	domain:RRM	6	6.25	0.00104367	NM_013293, NM_015235, NM_003017, NM_014494, NM_003142, NM_013375	91	74	8564	7.63053	0.329637	0.329637	1.43685
SMART	SM00360:RRM	8	8.33333	0.0011864	NM_005520, NM_006924, NM_013293, NM_006805, NM_015235, NM_003017, NM_014494, NM_003142	48	147	4134	4.68707	0.0542661	0.0542661	1.12121
GOTERM_BP_FAT	GO:0016071~mRNA metabolic process	11	11.4583	0.00124689	NM_005520, NM_006924, NM_013293, NM_007006, NM_006805, NM_015342, NM_207296, NM_006775, NM_015235, NM_003017, NM_003142	72	300	6617	3.36977	0.664775	0.421014	1.91934
GOTERM_BP_FAT	GO:0006397~mRNA processing	10	10.4167	0.0019024	NM_005520, NM_006924, NM_013293, NM_007006, NM_006805, NM_015342, NM_207296, NM_006775, NM_015235, NM_003017	72	264	6617	3.48117	0.811394	0.426519	2.9145
GOTERM_BP_FAT	GO:0000375~RNA splicing, via transesterification reactions	7	7.29167	0.00373391	NM_005520, NM_006924, NM_013293, NM_007006, NM_006805, NM_207296, NM_003017	72	140	6617	4.59514	0.96226	0.559241	5.64513
GOTERM_BP_FAT	GO:0000377~RNA splicing, via transesterification reactions with bulged adenosine as nucleophile	7	7.29167	0.00373391	NM_005520, NM_006924, NM_013293, NM_007006, NM_006805, NM_207296, NM_003017	72	140	6617	4.59514	0.96226	0.559241	5.64513
GOTERM_BP_FAT	GO:0000398~nuclear mRNA splicing, via spliceosome	7	7.29167	0.00373391	NM_005520, NM_006924, NM_013293, NM_007006, NM_006805, NM_207296, NM_003017	72	140	6617	4.59514	0.96226	0.559241	5.64513
GOTERM_BP_FAT	GO:0008380~RNA splicing	9	9.375	0.00403899	NM_005520, NM_006924, NM_013293, NM_007006, NM_006805, NM_015342, NM_207296, NM_006775, NM_003017	72	241	6617	3.43205	0.971141	0.507895	6.09294
SP_PIR_KEYWORDS	methylation	7	7.29167	0.00454674	NM_005520, NM_006924, NM_006827, NM_006805, NM_006775, NM_001102669, NM_015646	91	149	8625	4.45276	0.551592	0.181689	5.43866
SP_PIR_KEYWORDS	mrna processing	8	8.33333	0.00621615	NM_005520, NM_006924, NM_013293, NM_007006, NM_015342, NM_006775, NM_015235, NM_003017	91	210	8625	3.61068	0.666281	0.197073	7.36638
GOTERM_BP_FAT	GO:0006396~RNA processing	11	11.4583	0.0145661	NM_005520, NM_006924, NM_013293, NM_007006, NM_006805, NM_015342, NM_207296, NM_006775, NM_015235, NM_003017, NM_003142	72	425	6617	2.37866	0.999997	0.799454	20.3811
GOTERM_MF_FAT	GO:0003723~RNA binding	13	13.5417	0.0151188	NM_007006, NM_006775, NM_015235, NM_207296, NM_013375, NM_005520, NM_006924, NM_013293, NM_006805, NM_003133, NM_003017, NM_014494, NM_003142	74	517	6283	2.13495	0.970822	0.829184	17.7642
SP_PIR_KEYWORDS	mrna splicing	6	6.25	0.0343537	NM_005520, NM_006924, NM_013293, NM_015342, NM_006775, NM_003017	91	173	8625	3.28718	0.997872	0.536555	34.8823
GOTERM_CC_FAT	GO:0030529~ribonucleoprotein complex	8	8.33333	0.109069	NM_005520, NM_006924, NM_016304, NM_006805, NM_003133, NM_015342, NM_014494, NM_003142	61	411	6067	1.93594	1	0.828867	76.8586
UP_SEQ_FEATURE	domain:RRM 1	3	3.125	0.190006	NM_005520, NM_006924, NM_006805	91	76	8564	3.71486	1	1	94.6103
UP_SEQ_FEATURE	domain:RRM 2	3	3.125	0.190006	NM_005520, NM_006924, NM_006805	91	76	8564	3.71486	1	1	94.6103
SP_PIR_KEYWORDS	Spliceosome	3	3.125	0.307476	NM_005520, NM_006924, NM_015342	91	107	8625	2.65739	1	0.947098	98.8986
GOTERM_CC_FAT	GO:0005681~spliceosome	3	3.125	0.31895	NM_005520, NM_006924, NM_015342	61	116	6067	2.57222	1	0.957642	99.231
KEGG_PATHWAY	hsa03040:Spliceosome	3	3.125	0.321437	NM_006924, NM_013293, NM_003017	30	110	2768	2.51636	1	0.987004	97.827
Annotation Cluster 2	Enrichment Score: 1.386442440927972
Category	Term	Count	%	PValue	Genes	List Total	Pop Hits	Pop Total	Fold Enrichment	Bonferroni	Benjamini	FDR
GOTERM_BP_FAT	GO:0006974~response to DNA damage stimulus	9	9.375	0.00480087	NM_003350, NM_001127511, NM_001071, NM_002834, NM_000251, NM_005445, NM_001130689, NM_000234, NM_006956	72	248	6617	3.33518	0.985238	0.504711	7.20259
GOTERM_BP_FAT	GO:0006281~DNA repair	7	7.29167	0.0140157	NM_003350, NM_001071, NM_000251, NM_005445, NM_001130689, NM_000234, NM_006956	72	185	6617	3.4774	0.999996	0.829048	19.6876
GOTERM_BP_FAT	GO:0033554~cellular response to stress	10	10.4167	0.0169693	NM_003350, NM_001127511, NM_001071, NM_002834, NM_000251, NM_014494, NM_005445, NM_001130689, NM_000234, NM_006956	72	371	6617	2.47716	1	0.81097	23.3443
GOTERM_BP_FAT	GO:0006259~DNA metabolic process	9	9.375	0.0195108	NM_001128217, NM_003350, NM_005610, NM_001071, NM_000251, NM_005445, NM_001130689, NM_000234, NM_006956	72	317	6617	2.60923	1	0.791774	26.3655
SP_PIR_KEYWORDS	dna repair	4	4.16667	0.137036	NM_000251, NM_005445, NM_000234, NM_006956	91	123	8625	3.08228	1	0.905402	83.6111
GOTERM_BP_FAT	GO:0006260~DNA replication	4	4.16667	0.157801	NM_005610, NM_001071, NM_001130689, NM_000234	72	128	6617	2.87196	1	0.986409	93.0583
SP_PIR_KEYWORDS	DNA damage	3	3.125	0.409341	NM_000251, NM_005445, NM_000234	91	134	8625	2.12195	1	0.975441	99.8437
Annotation Cluster 3	Enrichment Score: 1.1026027887607424
Category	Term	Count	%	PValue	Genes	List Total	Pop Hits	Pop Total	Fold Enrichment	Bonferroni	Benjamini	FDR
GOTERM_CC_FAT	GO:0031981~nuclear lumen	18	18.75	0.0173378	NM_005611, NM_005610, NM_001904, NM_005171, NM_007006, NM_006775, NM_006963, NM_001130689, NM_013375, NM_000234, NM_005520, NM_181442, NM_006924, NM_013354, NM_016304, NM_015895, NM_003142, NM_005445	61	1020	6067	1.75516	0.976313	0.712811	19.88
GOTERM_CC_FAT	GO:0005654~nucleoplasm	12	12.5	0.0485549	NM_005611, NM_005610, NM_005520, NM_006924, NM_013354, NM_005171, NM_001904, NM_015895, NM_007006, NM_001130689, NM_013375, NM_000234	61	644	6067	1.85327	0.999976	0.830559	46.7815
GOTERM_CC_FAT	GO:0070013~intracellular organelle lumen	19	19.7917	0.057127	NM_005611, NM_005610, NM_001904, NM_005171, NM_007006, NM_006775, NM_001127716, NM_006963, NM_001130689, NM_013375, NM_000234, NM_005520, NM_181442, NM_006924, NM_013354, NM_016304, NM_015895, NM_003142, NM_005445	61	1258	6067	1.50216	0.999997	0.834424	52.5483
GOTERM_CC_FAT	GO:0043233~organelle lumen	19	19.7917	0.0672391	NM_005611, NM_005610, NM_001904, NM_005171, NM_007006, NM_006775, NM_001127716, NM_006963, NM_001130689, NM_013375, NM_000234, NM_005520, NM_181442, NM_006924, NM_013354, NM_016304, NM_015895, NM_003142, NM_005445	61	1283	6067	1.47289	1	0.844634	58.6088
GOTERM_CC_FAT	GO:0031974~membrane-enclosed lumen	19	19.7917	0.0790392	NM_005611, NM_005610, NM_001904, NM_005171, NM_007006, NM_006775, NM_001127716, NM_006963, NM_001130689, NM_013375, NM_000234, NM_005520, NM_181442, NM_006924, NM_013354, NM_016304, NM_015895, NM_003142, NM_005445	61	1309	6067	1.44364	1	0.858833	64.7761
GOTERM_CC_FAT	GO:0044451~nucleoplasm part	8	8.33333	0.109069	NM_005611, NM_005610, NM_006924, NM_013354, NM_005171, NM_001904, NM_007006, NM_013375	61	411	6067	1.93594	1	0.828867	76.8586
GOTERM_CC_FAT	GO:0043228~non-membrane-bounded organelle	20	20.8333	0.147619	NM_005611, NM_005610, NM_001127511, NM_001904, NM_007006, NM_006775, NM_006963, NM_003463, NM_001130689, NM_013375, NM_005520, NM_181442, NM_016304, NM_016824, NM_020242, NM_007276, NM_005496, NM_003142, NM_001102072, NM_005445	61	1517	6067	1.31126	1	0.881907	86.789
GOTERM_CC_FAT	GO:0043232~intracellular non-membrane-bounded organelle	20	20.8333	0.147619	NM_005611, NM_005610, NM_001127511, NM_001904, NM_007006, NM_006775, NM_006963, NM_003463, NM_001130689, NM_013375, NM_005520, NM_181442, NM_016304, NM_016824, NM_020242, NM_007276, NM_005496, NM_003142, NM_001102072, NM_005445	61	1517	6067	1.31126	1	0.881907	86.789
GOTERM_CC_FAT	GO:0005730~nucleolus	8	8.33333	0.19636	NM_005520, NM_181442, NM_016304, NM_006775, NM_006963, NM_003142, NM_001130689, NM_013375	61	482	6067	1.65077	1	0.903582	93.7357
Annotation Cluster 4	Enrichment Score: 1.1024786127608321
Category	Term	Count	%	PValue	Genes	List Total	Pop Hits	Pop Total	Fold Enrichment	Bonferroni	Benjamini	FDR
GOTERM_BP_FAT	GO:0007049~cell cycle	15	15.625	0.000806177	NM_005611, NM_005610, NM_001127511, NM_001904, NM_001135733, NM_003463, NM_000234, NM_018695, NM_015895, NM_003968, NM_020242, NM_005496, NM_000251, NM_001102072, NM_005445	72	506	6617	2.72439	0.50663	0.50663	1.24493
GOTERM_CC_FAT	GO:0000793~condensed chromosome	6	6.25	0.00135649	NM_016824, NM_007276, NM_005496, NM_001102072, NM_005445, NM_001130689	61	84	6067	7.10422	0.252101	0.252101	1.70551
GOTERM_CC_FAT	GO:0005694~chromosome	9	9.375	0.00801504	NM_005611, NM_005610, NM_001127511, NM_016824, NM_007276, NM_005496, NM_001102072, NM_005445, NM_001130689	61	295	6067	3.03434	0.821315	0.577288	9.69539
GOTERM_BP_FAT	GO:0051276~chromosome organization	9	9.375	0.0169808	NM_005611, NM_005610, NM_001127511, NM_007276, NM_005496, NM_000251, NM_001102072, NM_005445, NM_001130689	72	309	6617	2.67678	1	0.776935	23.3582
GOTERM_CC_FAT	GO:0000228~nuclear chromosome	5	5.20833	0.0196868	NM_005610, NM_016824, NM_007276, NM_005445, NM_001130689	61	105	6067	4.73614	0.985807	0.654841	22.2735
GOTERM_BP_FAT	GO:0000280~nuclear division	5	5.20833	0.0906553	NM_001127511, NM_020242, NM_005496, NM_001102072, NM_005445	72	159	6617	2.89002	1	0.99253	77.1477
GOTERM_BP_FAT	GO:0007067~mitosis	5	5.20833	0.0906553	NM_001127511, NM_020242, NM_005496, NM_001102072, NM_005445	72	159	6617	2.89002	1	0.99253	77.1477
GOTERM_CC_FAT	GO:0044427~chromosomal part	6	6.25	0.0923479	NM_005611, NM_005610, NM_001127511, NM_007276, NM_005496, NM_005445	61	244	6067	2.44571	1	0.848176	70.7097
GOTERM_BP_FAT	GO:0000087~M phase of mitotic cell cycle	5	5.20833	0.0938761	NM_001127511, NM_020242, NM_005496, NM_001102072, NM_005445	72	161	6617	2.85412	1	0.99175	78.3731
GOTERM_BP_FAT	GO:0048285~organelle fission	5	5.20833	0.103863	NM_001127511, NM_020242, NM_005496, NM_001102072, NM_005445	72	167	6617	2.75158	1	0.991796	81.7932
GOTERM_BP_FAT	GO:0022402~cell cycle process	8	8.33333	0.11268	NM_001127511, NM_001904, NM_001135733, NM_020242, NM_005496, NM_000251, NM_001102072, NM_005445	72	381	6617	1.92972	1	0.993173	84.3853
GOTERM_CC_FAT	GO:0000785~chromatin	4	4.16667	0.114996	NM_005611, NM_005610, NM_007276, NM_005445	61	120	6067	3.3153	1	0.824982	78.7358
GOTERM_BP_FAT	GO:0007059~chromosome segregation	3	3.125	0.131659	NM_005496, NM_001102072, NM_005445	72	59	6617	4.67302	1	0.991403	88.8397
GOTERM_BP_FAT	GO:0051301~cell division	5	5.20833	0.160445	NM_003718, NM_001127511, NM_005496, NM_005445, NM_000234	72	197	6617	2.33256	1	0.985814	93.3892
GOTERM_BP_FAT	GO:0000278~mitotic cell cycle	6	6.25	0.170021	NM_001127511, NM_003968, NM_020242, NM_005496, NM_001102072, NM_005445	72	274	6617	2.01247	1	0.986377	94.4682
GOTERM_CC_FAT	GO:0044454~nuclear chromosome part	3	3.125	0.190712	NM_005610, NM_007276, NM_005445	61	81	6067	3.68367	1	0.919194	93.1544
GOTERM_BP_FAT	GO:0000279~M phase	5	5.20833	0.192282	NM_001127511, NM_020242, NM_005496, NM_001102072, NM_005445	72	212	6617	2.16752	1	0.987097	96.3737
SP_PIR_KEYWORDS	repressor	5	5.20833	0.308636	NM_005611, NM_005610, NM_013354, NM_007276, NM_001938	91	269	8625	1.76171	1	0.940652	98.9211
GOTERM_BP_FAT	GO:0022403~cell cycle phase	5	5.20833	0.331488	NM_001127511, NM_020242, NM_005496, NM_001102072, NM_005445	72	271	6617	1.69562	1	0.995228	99.8079
SP_PIR_KEYWORDS	chromatin regulator	3	3.125	0.469789	NM_005611, NM_005610, NM_007276	91	151	8625	1.88305	1	0.966085	99.9584
GOTERM_BP_FAT	GO:0006325~chromatin organization	4	4.16667	0.492554	NM_005611, NM_005610, NM_007276, NM_001130689	72	245	6617	1.50045	1	0.998541	99.9973
GOTERM_BP_FAT	GO:0016568~chromatin modification	3	3.125	0.635267	NM_005611, NM_005610, NM_007276	72	199	6617	1.38547	1	0.999796	100
Annotation Cluster 5	Enrichment Score: 0.8141999615334624
Category	Term	Count	%	PValue	Genes	List Total	Pop Hits	Pop Total	Fold Enrichment	Bonferroni	Benjamini	FDR
GOTERM_CC_FAT	GO:0005667~transcription factor complex	5	5.20833	0.0409312	NM_005611, NM_013354, NM_005171, NM_001904, NM_013375	61	132	6067	3.76739	0.999869	0.832826	41.1174
GOTERM_CC_FAT	GO:0044451~nucleoplasm part	8	8.33333	0.109069	NM_005611, NM_005610, NM_006924, NM_013354, NM_005171, NM_001904, NM_007006, NM_013375	61	411	6067	1.93594	1	0.828867	76.8586
GOTERM_MF_FAT	GO:0016563~transcription activator activity	3	3.125	0.808435	NM_013354, NM_001904, NM_013375	74	258	6283	0.987272	1	0.999968	100
Annotation Cluster 6	Enrichment Score: 0.7379324971120673
Category	Term	Count	%	PValue	Genes	List Total	Pop Hits	Pop Total	Fold Enrichment	Bonferroni	Benjamini	FDR
GOTERM_BP_FAT	GO:0009165~nucleotide biosynthetic process	4	4.16667	0.127903	NM_014616, NM_001071, NM_000251, NM_000819	72	116	6617	3.16906	1	0.99323	88.0658
GOTERM_BP_FAT	GO:0034654~nucleobase, nucleoside, nucleotide and nucleic acid biosynthetic process	4	4.16667	0.137627	NM_014616, NM_001071, NM_000251, NM_000819	72	120	6617	3.06343	1	0.988583	89.9733
GOTERM_BP_FAT	GO:0034404~nucleobase, nucleoside and nucleotide biosynthetic process	4	4.16667	0.137627	NM_014616, NM_001071, NM_000251, NM_000819	72	120	6617	3.06343	1	0.988583	89.9733
GOTERM_BP_FAT	GO:0044271~nitrogen compound biosynthetic process	5	5.20833	0.172933	NM_014616, NM_001071, NM_000251, NM_182796, NM_000819	72	203	6617	2.26362	1	0.984364	94.7621
GOTERM_BP_FAT	GO:0006164~purine nucleotide biosynthetic process	3	3.125	0.251431	NM_014616, NM_000251, NM_000819	72	90	6617	3.06343	1	0.992392	98.8871
GOTERM_BP_FAT	GO:0006163~purine nucleotide metabolic process	3	3.125	0.354669	NM_014616, NM_000251, NM_000819	72	116	6617	2.3768	1	0.995501	99.889
Annotation Cluster 7	Enrichment Score: 0.7260277877440544
Category	Term	Count	%	PValue	Genes	List Total	Pop Hits	Pop Total	Fold Enrichment	Bonferroni	Benjamini	FDR
GOTERM_MF_FAT	GO:0000166~nucleotide binding	27	28.125	0.00255833	NM_003718, NM_012343, NM_001127716, NM_006956, NM_003968, NM_013293, NM_020242, NM_001102669, NM_003017, NM_000251, NM_005445, NM_014616, NM_001071, NM_001031770, NM_015235, XM_001474702, NM_000234, NM_005520, NM_006924, NM_212472, NM_006805, NM_005496, NM_014494, NM_000819, NM_003142, NM_015646, NM_005499	74	1315	6283	1.7433	0.448047	0.448047	3.23514
GOTERM_MF_FAT	GO:0017076~purine nucleotide binding	17	17.7083	0.1949	NM_014616, NM_003718, NM_001031770, XM_001474702, NM_001127716, NM_006956, NM_000234, NM_212472, NM_003968, NM_020242, NM_005496, NM_001102669, NM_000251, NM_000819, NM_005445, NM_015646, NM_005499	74	1098	6283	1.31456	1	0.996259	93.8158
SP_PIR_KEYWORDS	nucleotide-binding	14	14.5833	0.214133	NM_014616, NM_003718, NM_001031770, NM_000234, NM_212472, NM_003968, NM_020242, NM_005496, NM_000251, NM_001102669, NM_000819, NM_005445, NM_005499, NM_015646	91	976	8625	1.35955	1	0.929394	94.8024
GOTERM_MF_FAT	GO:0032553~ribonucleotide binding	16	16.6667	0.227834	NM_014616, NM_003718, NM_001031770, XM_001474702, NM_006956, NM_000234, NM_212472, NM_003968, NM_020242, NM_005496, NM_000251, NM_001102669, NM_000819, NM_005445, NM_015646, NM_005499	74	1049	6283	1.29503	1	0.997518	96.3825
GOTERM_MF_FAT	GO:0032555~purine ribonucleotide binding	16	16.6667	0.227834	NM_014616, NM_003718, NM_001031770, XM_001474702, NM_006956, NM_000234, NM_212472, NM_003968, NM_020242, NM_005496, NM_000251, NM_001102669, NM_000819, NM_005445, NM_015646, NM_005499	74	1049	6283	1.29503	1	0.997518	96.3825
GOTERM_MF_FAT	GO:0030554~adenyl nucleotide binding	14	14.5833	0.254885	NM_014616, NM_003718, XM_001474702, NM_001127716, NM_006956, NM_000234, NM_212472, NM_003968, NM_020242, NM_005496, NM_000251, NM_000819, NM_005445, NM_005499	74	912	6283	1.30337	1	0.996614	97.7113
GOTERM_MF_FAT	GO:0001883~purine nucleoside binding	14	14.5833	0.267855	NM_014616, NM_003718, XM_001474702, NM_001127716, NM_006956, NM_000234, NM_212472, NM_003968, NM_020242, NM_005496, NM_000251, NM_000819, NM_005445, NM_005499	74	922	6283	1.28924	1	0.996167	98.1732
GOTERM_MF_FAT	GO:0001882~nucleoside binding	14	14.5833	0.275754	NM_014616, NM_003718, XM_001474702, NM_001127716, NM_006956, NM_000234, NM_212472, NM_003968, NM_020242, NM_005496, NM_000251, NM_000819, NM_005445, NM_005499	74	928	6283	1.2809	1	0.995234	98.4107
GOTERM_MF_FAT	GO:0032559~adenyl ribonucleotide binding	13	13.5417	0.299611	NM_014616, NM_003718, XM_001474702, NM_006956, NM_000234, NM_212472, NM_003968, NM_020242, NM_000251, NM_005496, NM_000819, NM_005445, NM_005499	74	865	6283	1.27603	1	0.995946	98.9662
UP_SEQ_FEATURE	nucleotide phosphate-binding region:ATP	8	8.33333	0.351684	NM_003718, NM_003968, NM_020242, NM_005496, NM_000251, NM_000819, NM_005445, NM_005499	91	547	8564	1.37638	1	1	99.7537
GOTERM_MF_FAT	GO:0005524~ATP binding	12	12.5	0.412401	NM_014616, NM_003718, NM_003968, NM_020242, XM_001474702, NM_005496, NM_000251, NM_000819, NM_005445, NM_000234, NM_006956, NM_005499	74	858	6283	1.18749	1	0.997904	99.8915
SP_PIR_KEYWORDS	atp-binding	10	10.4167	0.427741	NM_014616, NM_003718, NM_003968, NM_020242, NM_005496, NM_000251, NM_000819, NM_005445, NM_000234, NM_005499	91	780	8625	1.21513	1	0.970057	99.894
Annotation Cluster 8	Enrichment Score: 0.6846584572597114
Category	Term	Count	%	PValue	Genes	List Total	Pop Hits	Pop Total	Fold Enrichment	Bonferroni	Benjamini	FDR
GOTERM_BP_FAT	GO:0034622~cellular macromolecular complex assembly	6	6.25	0.068337	NM_004375, NM_018087, NM_006924, NM_003750, NM_207296, NM_001130689	72	205	6617	2.68984	1	0.9943	66.6959
GOTERM_BP_FAT	GO:0034621~cellular macromolecular complex subunit organization	6	6.25	0.10129	NM_004375, NM_018087, NM_006924, NM_003750, NM_207296, NM_001130689	72	231	6617	2.38709	1	0.992729	80.9642
GOTERM_BP_FAT	GO:0022618~ribonucleoprotein complex assembly	3	3.125	0.135296	NM_006924, NM_003750, NM_207296	72	60	6617	4.59514	1	0.989411	89.544
GOTERM_BP_FAT	GO:0065003~macromolecular complex assembly	8	8.33333	0.16508	NM_004375, NM_018087, NM_006924, NM_001127511, NM_003750, NM_001904, NM_207296, NM_001130689	72	422	6617	1.74223	1	0.98604	93.9339
GOTERM_BP_FAT	GO:0043933~macromolecular complex subunit organization	8	8.33333	0.203198	NM_004375, NM_018087, NM_006924, NM_001127511, NM_003750, NM_001904, NM_207296, NM_001130689	72	448	6617	1.64112	1	0.987988	97.0645
GOTERM_BP_FAT	GO:0022613~ribonucleoprotein complex biogenesis	4	4.16667	0.228647	NM_006924, NM_016304, NM_003750, NM_207296	72	154	6617	2.38709	1	0.990354	98.227
GOTERM_BP_FAT	GO:0006461~protein complex assembly	4	4.16667	0.68112	NM_004375, NM_018087, NM_001127511, NM_001904	72	323	6617	1.13811	1	0.999897	100
GOTERM_BP_FAT	GO:0070271~protein complex biogenesis	4	4.16667	0.68112	NM_004375, NM_018087, NM_001127511, NM_001904	72	323	6617	1.13811	1	0.999897	100
Annotation Cluster 9	Enrichment Score: 0.6812735094540017
Category	Term	Count	%	PValue	Genes	List Total	Pop Hits	Pop Total	Fold Enrichment	Bonferroni	Benjamini	FDR
GOTERM_BP_FAT	GO:0010558~negative regulation of macromolecule biosynthetic process	8	8.33333	0.0709508	NM_001904, NM_015895, NM_003968, NM_003133, NM_007276, NM_014494, NM_001938, NM_001130689	72	340	6617	2.16242	1	0.992981	68.118
GOTERM_BP_FAT	GO:0031327~negative regulation of cellular biosynthetic process	8	8.33333	0.0727277	NM_001904, NM_015895, NM_003968, NM_003133, NM_007276, NM_014494, NM_001938, NM_001130689	72	342	6617	2.14977	1	0.991126	69.0521
GOTERM_BP_FAT	GO:0009890~negative regulation of biosynthetic process	8	8.33333	0.0801019	NM_001904, NM_015895, NM_003968, NM_003133, NM_007276, NM_014494, NM_001938, NM_001130689	72	350	6617	2.10063	1	0.992372	72.6618
GOTERM_BP_FAT	GO:0045934~negative regulation of nucleobase, nucleoside, nucleotide and nucleic acid metabolic process	7	7.29167	0.122147	NM_001904, NM_015895, NM_003968, NM_007276, NM_000251, NM_001938, NM_001130689	72	316	6617	2.03582	1	0.994413	86.7819
GOTERM_BP_FAT	GO:0051172~negative regulation of nitrogen compound metabolic process	7	7.29167	0.130329	NM_001904, NM_015895, NM_003968, NM_007276, NM_000251, NM_001938, NM_001130689	72	322	6617	1.99789	1	0.992501	88.5713
GOTERM_BP_FAT	GO:0010605~negative regulation of macromolecule metabolic process	9	9.375	0.133549	NM_001904, NM_015895, NM_003968, NM_003133, NM_007276, NM_000251, NM_014494, NM_001938, NM_001130689	72	474	6617	1.74499	1	0.990447	89.2111
GOTERM_BP_FAT	GO:0010629~negative regulation of gene expression	6	6.25	0.238448	NM_001904, NM_003968, NM_007276, NM_014494, NM_001938, NM_001130689	72	310	6617	1.77876	1	0.99154	98.5464
GOTERM_BP_FAT	GO:0016481~negative regulation of transcription	5	5.20833	0.361097	NM_001904, NM_003968, NM_007276, NM_001938, NM_001130689	72	283	6617	1.62372	1	0.995707	99.905
GOTERM_MF_FAT	GO:0030528~transcription regulator activity	11	11.4583	0.431027	NM_181442, NM_013354, NM_033656, NM_005171, NM_001904, NM_001134709, NM_003968, NM_007276, NM_001938, NM_001130689, NM_013375	74	786	6283	1.18824	1	0.997386	99.9282
GOTERM_MF_FAT	GO:0016564~transcription repressor activity	4	4.16667	0.443246	NM_003968, NM_007276, NM_001938, NM_001130689	74	210	6283	1.61725	1	0.995637	99.9457
GOTERM_BP_FAT	GO:0045892~negative regulation of transcription, DNA-dependent	3	3.125	0.674784	NM_001904, NM_007276, NM_001938	72	214	6617	1.28836	1	0.99989	100
GOTERM_BP_FAT	GO:0051253~negative regulation of RNA metabolic process	3	3.125	0.68473	NM_001904, NM_007276, NM_001938	72	218	6617	1.26472	1	0.999889	100
Annotation Cluster 10	Enrichment Score: 0.6791866552303268
Category	Term	Count	%	PValue	Genes	List Total	Pop Hits	Pop Total	Fold Enrichment	Bonferroni	Benjamini	FDR
GOTERM_BP_FAT	GO:0048232~male gamete generation	4	4.16667	0.137627	NM_022344, NM_006775, NM_000251, NM_001130689	72	120	6617	3.06343	1	0.988583	89.9733
GOTERM_BP_FAT	GO:0007283~spermatogenesis	4	4.16667	0.137627	NM_022344, NM_006775, NM_000251, NM_001130689	72	120	6617	3.06343	1	0.988583	89.9733
GOTERM_BP_FAT	GO:0032504~multicellular organism reproduction	5	5.20833	0.212293	NM_002834, NM_022344, NM_006775, NM_000251, NM_001130689	72	221	6617	2.07925	1	0.988294	97.544
GOTERM_BP_FAT	GO:0048609~reproductive process in a multicellular organism	5	5.20833	0.212293	NM_002834, NM_022344, NM_006775, NM_000251, NM_001130689	72	221	6617	2.07925	1	0.988294	97.544
GOTERM_BP_FAT	GO:0007276~gamete generation	4	4.16667	0.277835	NM_022344, NM_006775, NM_000251, NM_001130689	72	171	6617	2.14977	1	0.993853	99.3629
GOTERM_BP_FAT	GO:0019953~sexual reproduction	4	4.16667	0.354663	NM_022344, NM_006775, NM_000251, NM_001130689	72	197	6617	1.86605	1	0.995835	99.889
Annotation Cluster 11	Enrichment Score: 0.6768450334832063
Category	Term	Count	%	PValue	Genes	List Total	Pop Hits	Pop Total	Fold Enrichment	Bonferroni	Benjamini	FDR
GOTERM_BP_FAT	GO:0030335~positive regulation of cell migration	3	3.125	0.135296	NM_001127511, NM_001102669, NM_003463	72	60	6617	4.59514	1	0.989411	89.544
GOTERM_BP_FAT	GO:0040017~positive regulation of locomotion	3	3.125	0.146338	NM_001127511, NM_001102669, NM_003463	72	63	6617	4.37632	1	0.988564	91.4362
GOTERM_BP_FAT	GO:0051272~positive regulation of cell motion	3	3.125	0.15006	NM_001127511, NM_001102669, NM_003463	72	64	6617	4.30794	1	0.988332	91.9982
GOTERM_BP_FAT	GO:0030334~regulation of cell migration	3	3.125	0.28739	NM_001127511, NM_001102669, NM_003463	72	99	6617	2.78493	1	0.993465	99.482
GOTERM_BP_FAT	GO:0040012~regulation of locomotion	3	3.125	0.30732	NM_001127511, NM_001102669, NM_003463	72	104	6617	2.65104	1	0.993938	99.6666
GOTERM_BP_FAT	GO:0051270~regulation of cell motion	3	3.125	0.331103	NM_001127511, NM_001102669, NM_003463	72	110	6617	2.50644	1	0.99557	99.8062
Annotation Cluster 12	Enrichment Score: 0.6593305028962555
Category	Term	Count	%	PValue	Genes	List Total	Pop Hits	Pop Total	Fold Enrichment	Bonferroni	Benjamini	FDR
GOTERM_MF_FAT	GO:0003677~DNA binding	18	18.75	0.0948894	NM_005611, NM_001128217, NM_001100591, NM_001904, NM_005171, NM_001134709, NM_006963, NM_001130689, NM_006956, NM_013375, NM_000234, NM_181442, NM_013354, NM_020242, NM_152293, NM_000251, NM_001102072, NM_001938	74	1056	6283	1.44725	1	0.963274	72.1946
GOTERM_BP_FAT	GO:0045449~regulation of transcription	18	18.75	0.174737	NM_005611, NM_001128217, NM_005610, NM_033656, NM_001904, NM_005171, NM_001134709, NM_006963, NM_001130689, NM_006956, NM_013375, NM_181442, NM_013354, NM_212472, NM_003968, NM_152293, NM_007276, NM_001938	72	1253	6617	1.32023	1	0.983483	94.9367
SP_PIR_KEYWORDS	dna-binding	12	12.5	0.18133	NM_005611, NM_001128217, NM_181442, NM_001100591, NM_005171, NM_001134709, NM_000251, NM_006963, NM_001938, NM_001130689, NM_013375, NM_006956	91	774	8625	1.46946	1	0.946838	91.415
SP_PIR_KEYWORDS	transcription regulation	14	14.5833	0.181611	NM_005611, NM_001128217, NM_005610, NM_033656, NM_005171, NM_001904, NM_006963, NM_006956, NM_013375, NM_181442, NM_013354, NM_152293, NM_007276, NM_001938	91	944	8625	1.40564	1	0.933686	91.4512
SP_PIR_KEYWORDS	Transcription	14	14.5833	0.220511	NM_005611, NM_001128217, NM_005610, NM_033656, NM_005171, NM_001904, NM_006963, NM_006956, NM_013375, NM_181442, NM_013354, NM_152293, NM_007276, NM_001938	91	982	8625	1.35125	1	0.912473	95.297
GOTERM_BP_FAT	GO:0051252~regulation of RNA metabolic process	12	12.5	0.253402	NM_181442, NM_013354, NM_033656, NM_005171, NM_001904, NM_001134709, NM_212472, NM_207296, NM_007276, NM_001938, NM_001130689, NM_006956	72	815	6617	1.35317	1	0.992014	98.9318
GOTERM_BP_FAT	GO:0006350~transcription	14	14.5833	0.264694	NM_005611, NM_001128217, NM_005610, NM_033656, NM_005171, NM_001904, NM_006963, NM_006956, NM_013375, NM_181442, NM_013354, NM_152293, NM_007276, NM_001938	72	996	6617	1.29181	1	0.993179	99.157
GOTERM_BP_FAT	GO:0006355~regulation of transcription, DNA-dependent	11	11.4583	0.334444	NM_181442, NM_013354, NM_033656, NM_005171, NM_001904, NM_001134709, NM_212472, NM_007276, NM_001938, NM_001130689, NM_006956	72	787	6617	1.28454	1	0.994725	99.8207
GOTERM_MF_FAT	GO:0030528~transcription regulator activity	11	11.4583	0.431027	NM_181442, NM_013354, NM_033656, NM_005171, NM_001904, NM_001134709, NM_003968, NM_007276, NM_001938, NM_001130689, NM_013375	74	786	6283	1.18824	1	0.997386	99.9282
Annotation Cluster 13	Enrichment Score: 0.634681120833912
Category	Term	Count	%	PValue	Genes	List Total	Pop Hits	Pop Total	Fold Enrichment	Bonferroni	Benjamini	FDR
GOTERM_CC_FAT	GO:0005819~spindle	4	4.16667	0.0794197	NM_020242, NM_007276, NM_005445, NM_003463	61	102	6067	3.90035	1	0.829816	64.9601
GOTERM_CC_FAT	GO:0015630~microtubule cytoskeleton	7	7.29167	0.093707	NM_001127511, NM_001904, NM_007006, NM_020242, NM_007276, NM_005445, NM_003463	61	319	6067	2.18249	1	0.827035	71.2607
GOTERM_CC_FAT	GO:0005813~centrosome	4	4.16667	0.157877	NM_001127511, NM_001904, NM_007006, NM_020242	61	139	6067	2.86213	1	0.885024	88.6681
GOTERM_CC_FAT	GO:0005815~microtubule organizing center	4	4.16667	0.192204	NM_001127511, NM_001904, NM_007006, NM_020242	61	153	6067	2.60024	1	0.909651	93.3126
GOTERM_CC_FAT	GO:0044430~cytoskeletal part	7	7.29167	0.308892	NM_001127511, NM_001904, NM_007006, NM_020242, NM_007276, NM_005445, NM_003463	61	464	6067	1.50046	1	0.957683	99.074
GOTERM_CC_FAT	GO:0005856~cytoskeleton	9	9.375	0.379277	NM_005520, NM_001127511, NM_001904, NM_016824, NM_007006, NM_020242, NM_007276, NM_005445, NM_003463	61	694	6067	1.28981	1	0.973869	99.7626
GOTERM_BP_FAT	GO:0007017~microtubule-based process	3	3.125	0.427172	NM_001904, NM_020242, NM_005445	72	135	6617	2.04228	1	0.9974	99.9826
SP_PIR_KEYWORDS	cytoskeleton	4	4.16667	0.740289	NM_001904, NM_016824, NM_020242, NM_003463	91	365	8625	1.03869	1	0.996934	100
Annotation Cluster 14	Enrichment Score: 0.5443941200420193
Category	Term	Count	%	PValue	Genes	List Total	Pop Hits	Pop Total	Fold Enrichment	Bonferroni	Benjamini	FDR
GOTERM_BP_FAT	GO:0009952~anterior/posterior pattern formation	3	3.125	0.135296	NM_001127511, NM_020774, NM_001904	72	60	6617	4.59514	1	0.989411	89.544
GOTERM_BP_FAT	GO:0003002~regionalization	3	3.125	0.196002	NM_001127511, NM_020774, NM_001904	72	76	6617	3.62774	1	0.987007	96.6246
SP_PIR_KEYWORDS	ubl conjugation	7	7.29167	0.213145	NM_015436, NM_005610, NM_001127511, NM_020774, NM_001904, NM_016824, NM_000234	91	385	8625	1.72328	1	0.939952	94.7217
GOTERM_BP_FAT	GO:0007389~pattern specification process	3	3.125	0.299357	NM_001127511, NM_020774, NM_001904	72	102	6617	2.70302	1	0.993438	99.6018
GOTERM_BP_FAT	GO:0045596~negative regulation of cell differentiation	3	3.125	0.362464	NM_001127511, NM_020774, NM_001904	72	118	6617	2.33651	1	0.995491	99.9081
GOTERM_BP_FAT	GO:0007166~cell surface receptor linked signal transduction	5	5.20833	0.882999	NM_018695, NM_001127511, NM_020774, NM_001904, NM_002834	72	583	6617	0.788188	1	0.999999	100
Annotation Cluster 15	Enrichment Score: 0.5222632555837499
Category	Term	Count	%	PValue	Genes	List Total	Pop Hits	Pop Total	Fold Enrichment	Bonferroni	Benjamini	FDR
GOTERM_BP_FAT	GO:0022402~cell cycle process	8	8.33333	0.11268	NM_001127511, NM_001904, NM_001135733, NM_020242, NM_005496, NM_000251, NM_001102072, NM_005445	72	381	6617	1.92972	1	0.993173	84.3853
KEGG_PATHWAY	hsa05210:Colorectal cancer	3	3.125	0.125795	NM_001127511, NM_001904, NM_000251	30	59	2768	4.69153	0.999463	0.999463	73.4866
GOTERM_BP_FAT	GO:0030098~lymphocyte differentiation	3	3.125	0.157561	NM_001127511, NM_001904, NM_000251	72	66	6617	4.1774	1	0.987935	93.0275
GOTERM_BP_FAT	GO:0002521~leukocyte differentiation	3	3.125	0.215654	NM_001127511, NM_001904, NM_000251	72	81	6617	3.40381	1	0.988121	97.7018
GOTERM_BP_FAT	GO:0002520~immune system development	4	4.16667	0.295483	NM_001127511, NM_001904, NM_000251, NM_000234	72	177	6617	2.0769	1	0.993459	99.5662
GOTERM_BP_FAT	GO:0046649~lymphocyte activation	3	3.125	0.342917	NM_001127511, NM_001904, NM_000251	72	113	6617	2.4399	1	0.995163	99.8531
GOTERM_BP_FAT	GO:0045321~leukocyte activation	3	3.125	0.441924	NM_001127511, NM_001904, NM_000251	72	139	6617	1.98351	1	0.997548	99.9884
GOTERM_BP_FAT	GO:0030097~hemopoiesis	3	3.125	0.48841	NM_001127511, NM_001904, NM_000251	72	152	6617	1.81387	1	0.998532	99.997
GOTERM_BP_FAT	GO:0001775~cell activation	3	3.125	0.519185	NM_001127511, NM_001904, NM_000251	72	161	6617	1.71247	1	0.998913	99.9989
GOTERM_BP_FAT	GO:0048534~hemopoietic or lymphoid organ development	3	3.125	0.535756	NM_001127511, NM_001904, NM_000251	72	166	6617	1.66089	1	0.99895	99.9993
KEGG_PATHWAY	hsa05200:Pathways in cancer	3	3.125	0.614108	NM_001127511, NM_001904, NM_000251	30	194	2768	1.4268	1	0.999508	99.9917
Annotation Cluster 16	Enrichment Score: 0.5172271520833109
Category	Term	Count	%	PValue	Genes	List Total	Pop Hits	Pop Total	Fold Enrichment	Bonferroni	Benjamini	FDR
GOTERM_BP_FAT	GO:0051301~cell division	5	5.20833	0.160445	NM_003718, NM_001127511, NM_005496, NM_005445, NM_000234	72	197	6617	2.33256	1	0.985814	93.3892
SP_PIR_KEYWORDS	cell division	4	4.16667	0.298426	NM_003718, NM_005496, NM_005445, NM_000234	91	183	8625	2.0717	1	0.94872	98.7084
SP_PIR_KEYWORDS	mitosis	3	3.125	0.416628	NM_003718, NM_005496, NM_005445	91	136	8625	2.09074	1	0.970193	99.8658
SP_PIR_KEYWORDS	atp-binding	10	10.4167	0.427741	NM_014616, NM_003718, NM_003968, NM_020242, NM_005496, NM_000251, NM_000819, NM_005445, NM_000234, NM_005499	91	780	8625	1.21513	1	0.970057	99.894
Annotation Cluster 17	Enrichment Score: 0.5167774348370536
Category	Term	Count	%	PValue	Genes	List Total	Pop Hits	Pop Total	Fold Enrichment	Bonferroni	Benjamini	FDR
UP_SEQ_FEATURE	repeat:LRR 1	3	3.125	0.302641	NM_018695, NM_033395, NM_052940	91	105	8564	2.68885	1	1	99.3234
UP_SEQ_FEATURE	repeat:LRR 2	3	3.125	0.302641	NM_018695, NM_033395, NM_052940	91	105	8564	2.68885	1	1	99.3234
SP_PIR_KEYWORDS	leucine-rich repeat	3	3.125	0.307476	NM_018695, NM_033395, NM_052940	91	107	8625	2.65739	1	0.947098	98.8986
Annotation Cluster 18	Enrichment Score: 0.48363420612094543
Category	Term	Count	%	PValue	Genes	List Total	Pop Hits	Pop Total	Fold Enrichment	Bonferroni	Benjamini	FDR
GOTERM_BP_FAT	GO:0000278~mitotic cell cycle	6	6.25	0.170021	NM_001127511, NM_003968, NM_020242, NM_005496, NM_001102072, NM_005445	72	274	6617	2.01247	1	0.986377	94.4682
UP_SEQ_FEATURE	nucleotide phosphate-binding region:ATP	8	8.33333	0.351684	NM_003718, NM_003968, NM_020242, NM_005496, NM_000251, NM_000819, NM_005445, NM_005499	91	547	8564	1.37638	1	1	99.7537
GOTERM_MF_FAT	GO:0046982~protein heterodimerization activity	3	3.125	0.408254	NM_003968, NM_005496, NM_005445	74	120	6283	2.12264	1	0.998349	99.8812
GOTERM_MF_FAT	GO:0046983~protein dimerization activity	5	5.20833	0.476296	NM_005171, NM_003968, NM_005496, NM_000251, NM_005445	74	305	6283	1.39189	1	0.996143	99.9752
Annotation Cluster 19	Enrichment Score: 0.44182464823515544
Category	Term	Count	%	PValue	Genes	List Total	Pop Hits	Pop Total	Fold Enrichment	Bonferroni	Benjamini	FDR
SP_PIR_KEYWORDS	ubl conjugation	7	7.29167	0.213145	NM_015436, NM_005610, NM_001127511, NM_020774, NM_001904, NM_016824, NM_000234	91	385	8625	1.72328	1	0.939952	94.7217
GOTERM_CC_FAT	GO:0005911~cell-cell junction	3	3.125	0.223342	NM_001127511, NM_001904, NM_016824	61	90	6067	3.3153	1	0.914447	95.9364
GOTERM_CC_FAT	GO:0030054~cell junction	4	4.16667	0.360898	NM_018695, NM_001127511, NM_001904, NM_016824	61	216	6067	1.84183	1	0.971229	99.6564
GOTERM_MF_FAT	GO:0019900~kinase binding	3	3.125	0.395943	NM_001127511, NM_001904, NM_016824	74	117	6283	2.17706	1	0.998492	99.8453
GOTERM_CC_FAT	GO:0044459~plasma membrane part	7	7.29167	0.908267	NM_004800, NM_018695, NM_001127511, NM_001904, NM_016824, NM_006416, NM_001102669	61	917	6067	0.759229	1	0.999985	100
Annotation Cluster 20	Enrichment Score: 0.40981033197595657
Category	Term	Count	%	PValue	Genes	List Total	Pop Hits	Pop Total	Fold Enrichment	Bonferroni	Benjamini	FDR
GOTERM_MF_FAT	GO:0015078~hydrogen ion transmembrane transporter activity	4	4.16667	0.0363722	NM_004375, NM_004888, NM_006294, NM_012343	74	63	6283	5.39082	0.999815	0.883389	37.8522
GOTERM_MF_FAT	GO:0015077~monovalent inorganic cation transmembrane transporter activity	4	4.16667	0.0424703	NM_004375, NM_004888, NM_006294, NM_012343	74	67	6283	5.06898	0.999958	0.866505	42.7164
GOTERM_MF_FAT	GO:0022890~inorganic cation transmembrane transporter activity	4	4.16667	0.102605	NM_004375, NM_004888, NM_006294, NM_012343	74	97	6283	3.50125	1	0.956696	75.0885
GOTERM_CC_FAT	GO:0019866~organelle inner membrane	5	5.20833	0.212373	NM_004375, NM_014616, NM_006294, NM_012343, NM_007276	61	240	6067	2.07206	1	0.912207	95.146
GOTERM_CC_FAT	GO:0031090~organelle membrane	10	10.4167	0.257847	NM_004375, NM_004888, NM_014616, NM_006294, NM_006827, NM_018590, NM_012343, NM_003133, NM_007276, NM_006416	61	705	6067	1.41077	1	0.937623	97.7155
KEGG_PATHWAY	hsa00190:Oxidative phosphorylation	3	3.125	0.262365	NM_004375, NM_004888, NM_006294	30	95	2768	2.91368	1	0.996588	95.0453
GOTERM_CC_FAT	GO:0005635~nuclear envelope	3	3.125	0.411966	NM_018087, NM_014616, NM_007276	61	142	6067	2.10125	1	0.980123	99.8804
SP_PIR_KEYWORDS	mitochondrion inner membrane	3	3.125	0.41299	NM_004375, NM_006294, NM_012343	91	135	8625	2.10623	1	0.972841	99.8551
GOTERM_MF_FAT	GO:0009055~electron carrier activity	3	3.125	0.432515	NM_004375, NM_012343, NM_001127716	74	126	6283	2.02156	1	0.996703	99.9306
GOTERM_CC_FAT	GO:0031967~organelle envelope	6	6.25	0.436289	NM_004375, NM_018087, NM_014616, NM_006294, NM_012343, NM_007276	61	437	6067	1.36557	1	0.983243	99.93
GOTERM_CC_FAT	GO:0031975~envelope	6	6.25	0.438282	NM_004375, NM_018087, NM_014616, NM_006294, NM_012343, NM_007276	61	438	6067	1.36245	1	0.981342	99.9331
GOTERM_BP_FAT	GO:0006091~generation of precursor metabolites and energy	4	4.16667	0.439273	NM_006294, NM_012343, NM_000251, NM_001127716	72	226	6617	1.6266	1	0.997602	99.9875
GOTERM_CC_FAT	GO:0005743~mitochondrial inner membrane	3	3.125	0.651199	NM_004375, NM_006294, NM_012343	61	222	6067	1.34404	1	0.998091	99.9998
GOTERM_CC_FAT	GO:0031966~mitochondrial membrane	3	3.125	0.775775	NM_004375, NM_006294, NM_012343	61	282	6067	1.05807	1	0.99978	100
GOTERM_CC_FAT	GO:0005740~mitochondrial envelope	3	3.125	0.806382	NM_004375, NM_006294, NM_012343	61	301	6067	0.991286	1	0.999847	100
GOTERM_CC_FAT	GO:0044429~mitochondrial part	4	4.16667	0.816159	NM_004375, NM_006294, NM_012343, NM_001127716	61	436	6067	0.912468	1	0.999855	100
SP_PIR_KEYWORDS	mitochondrion	5	5.20833	0.862033	NM_004375, NM_014736, NM_006294, NM_012343, NM_001127716	91	578	8625	0.819898	1	0.999399	100
UP_SEQ_FEATURE	transit peptide:Mitochondrion	3	3.125	0.871713	NM_004375, NM_012343, NM_001127716	91	334	8564	0.845298	1	1	100
GOTERM_CC_FAT	GO:0005739~mitochondrion	6	6.25	0.876617	NM_004375, NM_014736, NM_006294, NM_002834, NM_012343, NM_001127716	61	746	6067	0.799938	1	0.999962	100
SP_PIR_KEYWORDS	transit peptide	3	3.125	0.876644	NM_004375, NM_012343, NM_001127716	91	341	8625	0.833844	1	0.999535	100
GOTERM_BP_FAT	GO:0055114~oxidation reduction	3	3.125	0.916718	NM_006294, NM_012343, NM_001127716	72	374	6617	0.737188	1	1	100
Annotation Cluster 21	Enrichment Score: 0.36834031907511827
Category	Term	Count	%	PValue	Genes	List Total	Pop Hits	Pop Total	Fold Enrichment	Bonferroni	Benjamini	FDR
INTERPRO	IPR018957:Zinc finger, C3HC4 RING-type	3	3.125	0.31676	NM_015436, NM_001100591, NM_020774	79	116	7926	2.59472	1	1	99.178
INTERPRO	IPR017907:Zinc finger, RING-type, conserved site	3	3.125	0.422899	NM_015436, NM_001100591, NM_020774	79	146	7926	2.06156	1	1	99.9021
INTERPRO	IPR001841:Zinc finger, RING-type	3	3.125	0.463085	NM_015436, NM_001100591, NM_020774	79	158	7926	1.90498	1	0.999997	99.9606
SMART	SM00184:RING	3	3.125	0.542014	NM_015436, NM_001100591, NM_020774	48	158	4134	1.63528	1	1	99.9399
Annotation Cluster 22	Enrichment Score: 0.33647797276188546
Category	Term	Count	%	PValue	Genes	List Total	Pop Hits	Pop Total	Fold Enrichment	Bonferroni	Benjamini	FDR
GOTERM_BP_FAT	GO:0006417~regulation of translation	3	3.125	0.295371	NM_003133, NM_006775, NM_014494	72	101	6617	2.72979	1	0.993971	99.5651
GOTERM_BP_FAT	GO:0010608~posttranscriptional regulation of gene expression	3	3.125	0.484917	NM_003133, NM_006775, NM_014494	72	151	6617	1.82588	1	0.998541	99.9967
GOTERM_BP_FAT	GO:0032268~regulation of cellular protein metabolic process	4	4.16667	0.683173	NM_212472, NM_003133, NM_006775, NM_014494	72	324	6617	1.1346	1	0.999894	100
Annotation Cluster 23	Enrichment Score: 0.32109019410659145
Category	Term	Count	%	PValue	Genes	List Total	Pop Hits	Pop Total	Fold Enrichment	Bonferroni	Benjamini	FDR
GOTERM_BP_FAT	GO:0009719~response to endogenous stimulus	5	5.20833	0.26583	NM_001904, NM_002834, NM_212472, NM_000251, NM_001130689	72	244	6617	1.88325	1	0.992714	99.177
GOTERM_BP_FAT	GO:0010033~response to organic substance	7	7.29167	0.333136	NM_001904, NM_002834, NM_001134709, NM_212472, NM_000251, NM_000819, NM_001130689	72	440	6617	1.46209	1	0.994996	99.8152
GOTERM_BP_FAT	GO:0009725~response to hormone stimulus	4	4.16667	0.422027	NM_001904, NM_002834, NM_212472, NM_001130689	72	220	6617	1.67096	1	0.997339	99.98
GOTERM_BP_FAT	GO:0007242~intracellular signaling cascade	9	9.375	0.435987	NM_001071, NM_001904, NM_002834, NM_212472, NM_001128602, NM_001102669, NM_000251, NM_015646, NM_001130689	72	673	6617	1.22901	1	0.997628	99.9863
GOTERM_BP_FAT	GO:0043085~positive regulation of catalytic activity	3	3.125	0.829395	NM_002834, NM_212472, NM_000251	72	293	6617	0.940984	1	0.999995	100
GOTERM_BP_FAT	GO:0044093~positive regulation of molecular function	3	3.125	0.876314	NM_002834, NM_212472, NM_000251	72	330	6617	0.83548	1	0.999999	100
Annotation Cluster 24	Enrichment Score: 0.3121946177525951
Category	Term	Count	%	PValue	Genes	List Total	Pop Hits	Pop Total	Fold Enrichment	Bonferroni	Benjamini	FDR
GOTERM_BP_FAT	GO:0043549~regulation of kinase activity	4	4.16667	0.354663	NM_005611, NM_001127511, NM_002834, NM_212472	72	197	6617	1.86605	1	0.995835	99.889
GOTERM_BP_FAT	GO:0051338~regulation of transferase activity	4	4.16667	0.381204	NM_005611, NM_001127511, NM_002834, NM_212472	72	206	6617	1.78452	1	0.996044	99.9422
GOTERM_BP_FAT	GO:0042325~regulation of phosphorylation	4	4.16667	0.524955	NM_005611, NM_001127511, NM_002834, NM_212472	72	257	6617	1.43039	1	0.998877	99.999
GOTERM_BP_FAT	GO:0019220~regulation of phosphate metabolic process	4	4.16667	0.556234	NM_005611, NM_001127511, NM_002834, NM_212472	72	269	6617	1.36658	1	0.999245	99.9997
GOTERM_BP_FAT	GO:0051174~regulation of phosphorus metabolic process	4	4.16667	0.556234	NM_005611, NM_001127511, NM_002834, NM_212472	72	269	6617	1.36658	1	0.999245	99.9997
GOTERM_BP_FAT	GO:0045859~regulation of protein kinase activity	3	3.125	0.609847	NM_001127511, NM_002834, NM_212472	72	190	6617	1.4511	1	0.999666	100
Annotation Cluster 25	Enrichment Score: 0.3106035499672821
Category	Term	Count	%	PValue	Genes	List Total	Pop Hits	Pop Total	Fold Enrichment	Bonferroni	Benjamini	FDR
INTERPRO	IPR019782:WD40 repeat 2	3	3.125	0.405716	NM_005610, NM_033656, NM_015342	79	141	7926	2.13466	1	1	99.8583
INTERPRO	IPR017986:WD40 repeat, region	3	3.125	0.43309	NM_005610, NM_033656, NM_015342	79	149	7926	2.02005	1	1	99.9218
INTERPRO	IPR019781:WD40 repeat, subgroup	3	3.125	0.436466	NM_005610, NM_033656, NM_015342	79	150	7926	2.00658	1	1	99.9275
INTERPRO	IPR001680:WD40 repeat	3	3.125	0.476124	NM_005610, NM_033656, NM_015342	79	162	7926	1.85795	1	0.999995	99.9711
UP_SEQ_FEATURE	repeat:WD 4	3	3.125	0.480394	NM_005610, NM_033656, NM_015342	91	153	8564	1.84529	1	1	99.9885
INTERPRO	IPR019775:WD40 repeat, conserved site	3	3.125	0.498484	NM_005610, NM_033656, NM_015342	79	169	7926	1.78099	1	0.999993	99.9833
UP_SEQ_FEATURE	repeat:WD 3	3	3.125	0.510736	NM_005610, NM_033656, NM_015342	91	162	8564	1.74278	1	1	99.995
UP_SEQ_FEATURE	repeat:WD 1	3	3.125	0.520595	NM_005610, NM_033656, NM_015342	91	165	8564	1.71109	1	1	99.9962
UP_SEQ_FEATURE	repeat:WD 2	3	3.125	0.520595	NM_005610, NM_033656, NM_015342	91	165	8564	1.71109	1	1	99.9962
SP_PIR_KEYWORDS	wd repeat	3	3.125	0.523255	NM_005610, NM_033656, NM_015342	91	167	8625	1.70264	1	0.973259	99.9887
INTERPRO	IPR015943:WD40/YVTN repeat-like	3	3.125	0.532395	NM_005610, NM_033656, NM_015342	79	180	7926	1.67215	1	0.999994	99.9931
SMART	SM00320:WD40	3	3.125	0.555768	NM_005610, NM_033656, NM_015342	48	162	4134	1.59491	1	0.999928	99.955
Annotation Cluster 26	Enrichment Score: 0.30000436236833544
Category	Term	Count	%	PValue	Genes	List Total	Pop Hits	Pop Total	Fold Enrichment	Bonferroni	Benjamini	FDR
SP_PIR_KEYWORDS	ligase	6	6.25	0.0648932	NM_015436, NM_020774, NM_003968, NM_000819, NM_000234, NM_005499	91	207	8625	2.74725	0.999993	0.692986	56.1034
GOTERM_MF_FAT	GO:0016879~ligase activity, forming carbon-nitrogen bonds	4	4.16667	0.252824	NM_003350, NM_020774, NM_003968, NM_000819	74	150	6283	2.26414	1	0.99786	97.6287
KEGG_PATHWAY	hsa04120:Ubiquitin mediated proteolysis	3	3.125	0.278139	NM_015436, NM_003968, NM_005499	30	99	2768	2.79596	1	0.989568	95.9976
GOTERM_BP_FAT	GO:0032446~protein modification by small protein conjugation	3	3.125	0.283397	NM_003350, NM_020774, NM_003968	72	98	6617	2.81335	1	0.993481	99.435
GOTERM_BP_FAT	GO:0070647~protein modification by small protein conjugation or removal	3	3.125	0.374094	NM_003350, NM_020774, NM_003968	72	121	6617	2.27858	1	0.9958	99.9309
GOTERM_MF_FAT	GO:0016881~acid-amino acid ligase activity	3	3.125	0.467914	NM_003350, NM_020774, NM_003968	74	135	6283	1.88679	1	0.996412	99.9697
SP_PIR_KEYWORDS	ubl conjugation pathway	5	5.20833	0.46969	NM_015436, NM_003350, NM_020774, NM_003968, NM_005499	91	337	8625	1.40623	1	0.969457	99.9583
GOTERM_BP_FAT	GO:0019941~modification-dependent protein catabolic process	4	4.16667	0.800928	NM_003350, NM_020774, NM_003968, NM_005499	72	392	6617	0.937783	1	0.999993	100
GOTERM_BP_FAT	GO:0043632~modification-dependent macromolecule catabolic process	4	4.16667	0.800928	NM_003350, NM_020774, NM_003968, NM_005499	72	392	6617	0.937783	1	0.999993	100
GOTERM_BP_FAT	GO:0051603~proteolysis involved in cellular protein catabolic process	4	4.16667	0.824023	NM_003350, NM_020774, NM_003968, NM_005499	72	409	6617	0.898805	1	0.999995	100
GOTERM_BP_FAT	GO:0044257~cellular protein catabolic process	4	4.16667	0.82531	NM_003350, NM_020774, NM_003968, NM_005499	72	410	6617	0.896612	1	0.999995	100
GOTERM_BP_FAT	GO:0030163~protein catabolic process	4	4.16667	0.841326	NM_003350, NM_020774, NM_003968, NM_005499	72	423	6617	0.869057	1	0.999997	100
GOTERM_BP_FAT	GO:0044265~cellular macromolecule catabolic process	4	4.16667	0.906194	NM_003350, NM_020774, NM_003968, NM_005499	72	491	6617	0.748699	1	1	100
GOTERM_BP_FAT	GO:0009057~macromolecule catabolic process	4	4.16667	0.928804	NM_003350, NM_020774, NM_003968, NM_005499	72	525	6617	0.700212	1	1	100
GOTERM_BP_FAT	GO:0006508~proteolysis	4	4.16667	0.962608	NM_003350, NM_020774, NM_003968, NM_005499	72	601	6617	0.611666	1	1	100
Annotation Cluster 27	Enrichment Score: 0.2983482072011021
Category	Term	Count	%	PValue	Genes	List Total	Pop Hits	Pop Total	Fold Enrichment	Bonferroni	Benjamini	FDR
GOTERM_BP_FAT	GO:0051726~regulation of cell cycle	6	6.25	0.0864983	NM_003718, NM_001127511, NM_002834, NM_015895, NM_003968, NM_000251	72	220	6617	2.50644	1	0.992939	75.47
GOTERM_BP_FAT	GO:0006793~phosphorus metabolic process	5	5.20833	0.9015	NM_003718, NM_006294, NM_002834, NM_000251, NM_003463	72	607	6617	0.757025	1	1	100
GOTERM_BP_FAT	GO:0006796~phosphate metabolic process	5	5.20833	0.9015	NM_003718, NM_006294, NM_002834, NM_000251, NM_003463	72	607	6617	0.757025	1	1	100
GOTERM_BP_FAT	GO:0016310~phosphorylation	4	4.16667	0.911313	NM_003718, NM_006294, NM_002834, NM_000251	72	498	6617	0.738175	1	1	100
Annotation Cluster 28	Enrichment Score: 0.29481314435880623
Category	Term	Count	%	PValue	Genes	List Total	Pop Hits	Pop Total	Fold Enrichment	Bonferroni	Benjamini	FDR
GOTERM_BP_FAT	GO:0001701~in utero embryonic development	3	3.125	0.370226	NM_020774, NM_207296, NM_000251	72	120	6617	2.29757	1	0.995805	99.924
GOTERM_BP_FAT	GO:0043009~chordate embryonic development	3	3.125	0.592182	NM_020774, NM_207296, NM_000251	72	184	6617	1.49841	1	0.999582	99.9999
GOTERM_BP_FAT	GO:0009792~embryonic development ending in birth or egg hatching	3	3.125	0.595166	NM_020774, NM_207296, NM_000251	72	185	6617	1.49032	1	0.999576	99.9999
Annotation Cluster 29	Enrichment Score: 0.2798700912784019
Category	Term	Count	%	PValue	Genes	List Total	Pop Hits	Pop Total	Fold Enrichment	Bonferroni	Benjamini	FDR
GOTERM_BP_FAT	GO:0000902~cell morphogenesis	4	4.16667	0.24295	NM_018695, NM_001127511, NM_001904, NM_002834	72	159	6617	2.31202	1	0.99161	98.6743
GOTERM_BP_FAT	GO:0000904~cell morphogenesis involved in differentiation	3	3.125	0.28739	NM_001127511, NM_001904, NM_002834	72	99	6617	2.78493	1	0.993465	99.482
GOTERM_BP_FAT	GO:0032989~cellular component morphogenesis	4	4.16667	0.322093	NM_018695, NM_001127511, NM_001904, NM_002834	72	186	6617	1.9764	1	0.995112	99.7615
GOTERM_CC_FAT	GO:0030054~cell junction	4	4.16667	0.360898	NM_018695, NM_001127511, NM_001904, NM_016824	61	216	6067	1.84183	1	0.971229	99.6564
SP_PIR_KEYWORDS	cell junction	3	3.125	0.462862	NM_018695, NM_001127511, NM_001904	91	149	8625	1.90833	1	0.970652	99.9513
GOTERM_BP_FAT	GO:0042592~homeostatic process	4	4.16667	0.805176	NM_001127511, NM_001904, NM_002834, NM_006775	72	395	6617	0.930661	1	0.999993	100
GOTERM_BP_FAT	GO:0007155~cell adhesion	3	3.125	0.809495	NM_018695, NM_001127511, NM_001904	72	280	6617	0.984673	1	0.999994	100
GOTERM_BP_FAT	GO:0022610~biological adhesion	3	3.125	0.809495	NM_018695, NM_001127511, NM_001904	72	280	6617	0.984673	1	0.999994	100
GOTERM_BP_FAT	GO:0007166~cell surface receptor linked signal transduction	5	5.20833	0.882999	NM_018695, NM_001127511, NM_020774, NM_001904, NM_002834	72	583	6617	0.788188	1	0.999999	100
GOTERM_CC_FAT	GO:0044459~plasma membrane part	7	7.29167	0.908267	NM_004800, NM_018695, NM_001127511, NM_001904, NM_016824, NM_006416, NM_001102669	61	917	6067	0.759229	1	0.999985	100
Annotation Cluster 30	Enrichment Score: 0.2790372621786623
Category	Term	Count	%	PValue	Genes	List Total	Pop Hits	Pop Total	Fold Enrichment	Bonferroni	Benjamini	FDR
SP_PIR_KEYWORDS	prenylation	3	3.125	0.233867	NM_001102669, NM_003463, NM_015646	91	88	8625	3.23114	1	0.91522	96.1957
SP_PIR_KEYWORDS	lipoprotein	3	3.125	0.780061	NM_001102669, NM_003463, NM_015646	91	271	8625	1.04923	1	0.99766	100
SP_PIR_KEYWORDS	cell membrane	6	6.25	0.797611	NM_020774, NM_016824, NM_001128602, NM_001102669, NM_003463, NM_015646	91	631	8625	0.901238	1	0.998066	100
Annotation Cluster 31	Enrichment Score: 0.273631601022591
Category	Term	Count	%	PValue	Genes	List Total	Pop Hits	Pop Total	Fold Enrichment	Bonferroni	Benjamini	FDR
INTERPRO	IPR015880:Zinc finger, C2H2-like	4	4.16667	0.448412	NM_181442, NM_006963, NM_001102072, NM_006956	79	250	7926	1.60527	1	0.999999	99.9446
UP_SEQ_FEATURE	zinc finger region:C2H2-type 4	3	3.125	0.452497	NM_181442, NM_006963, NM_006956	91	145	8564	1.9471	1	1	99.9763
UP_SEQ_FEATURE	zinc finger region:C2H2-type 1	3	3.125	0.539919	NM_181442, NM_006963, NM_006956	91	171	8564	1.65105	1	1	99.9979
UP_SEQ_FEATURE	zinc finger region:C2H2-type 3	3	3.125	0.546242	NM_181442, NM_006963, NM_006956	91	173	8564	1.63196	1	1	99.9982
SMART	SM00355:ZnF_C2H2	4	4.16667	0.547847	NM_181442, NM_006963, NM_001102072, NM_006956	48	250	4134	1.378	1	0.999996	99.9468
INTERPRO	IPR007087:Zinc finger, C2H2-type	3	3.125	0.695897	NM_181442, NM_006963, NM_006956	79	243	7926	1.23863	1	1	100
Annotation Cluster 32	Enrichment Score: 0.2601035037984979
Category	Term	Count	%	PValue	Genes	List Total	Pop Hits	Pop Total	Fold Enrichment	Bonferroni	Benjamini	FDR
GOTERM_BP_FAT	GO:0046907~intracellular transport	7	7.29167	0.421218	NM_007214, NM_018695, NM_006827, NM_014666, NM_004896, NM_003133, NM_007320	72	485	6617	1.32643	1	0.997491	99.9795
GOTERM_BP_FAT	GO:0008104~protein localization	8	8.33333	0.46187	NM_007214, NM_018087, NM_018695, NM_006827, NM_001904, NM_004896, NM_003133, NM_007320	72	597	6617	1.23153	1	0.998185	99.9934
GOTERM_BP_FAT	GO:0006605~protein targeting	3	3.125	0.505655	NM_007214, NM_018695, NM_003133	72	157	6617	1.7561	1	0.998779	99.9982
GOTERM_BP_FAT	GO:0015031~protein transport	7	7.29167	0.515755	NM_007214, NM_018087, NM_018695, NM_006827, NM_004896, NM_003133, NM_007320	72	534	6617	1.20472	1	0.99892	99.9987
SP_PIR_KEYWORDS	protein transport	5	5.20833	0.519489	NM_007214, NM_018087, NM_006827, NM_004896, NM_007320	91	359	8625	1.32006	1	0.974914	99.9876
GOTERM_BP_FAT	GO:0045184~establishment of protein localization	7	7.29167	0.525135	NM_007214, NM_018087, NM_018695, NM_006827, NM_004896, NM_003133, NM_007320	72	539	6617	1.19354	1	0.9988	99.9991
GOTERM_BP_FAT	GO:0034613~cellular protein localization	4	4.16667	0.635785	NM_007214, NM_018695, NM_001904, NM_003133	72	302	6617	1.21726	1	0.999781	100
GOTERM_BP_FAT	GO:0070727~cellular macromolecule localization	4	4.16667	0.640283	NM_007214, NM_018695, NM_001904, NM_003133	72	304	6617	1.20925	1	0.999786	100
GOTERM_BP_FAT	GO:0006886~intracellular protein transport	3	3.125	0.809495	NM_007214, NM_018695, NM_003133	72	280	6617	0.984673	1	0.999994	100
Annotation Cluster 33	Enrichment Score: 0.2384816380812433
Category	Term	Count	%	PValue	Genes	List Total	Pop Hits	Pop Total	Fold Enrichment	Bonferroni	Benjamini	FDR
GOTERM_BP_FAT	GO:0007050~cell cycle arrest	3	3.125	0.153801	NM_001127511, NM_001135733, NM_000251	72	65	6617	4.24167	1	0.988123	92.5281
GOTERM_BP_FAT	GO:0043066~negative regulation of apoptosis	4	4.16667	0.398785	NM_181442, NM_001127511, NM_000251, NM_014350	72	212	6617	1.73401	1	0.996937	99.963
GOTERM_BP_FAT	GO:0043069~negative regulation of programmed cell death	4	4.16667	0.404619	NM_181442, NM_001127511, NM_000251, NM_014350	72	214	6617	1.71781	1	0.997044	99.9682
GOTERM_BP_FAT	GO:0060548~negative regulation of cell death	4	4.16667	0.40753	NM_181442, NM_001127511, NM_000251, NM_014350	72	215	6617	1.70982	1	0.996986	99.9706
SP_PIR_KEYWORDS	Apoptosis	3	3.125	0.697256	NM_001904, NM_001135733, NM_014350	91	230	8625	1.23626	1	0.994791	100
GOTERM_BP_FAT	GO:0042981~regulation of apoptosis	5	5.20833	0.757324	NM_181442, NM_001127511, NM_001135733, NM_000251, NM_014350	72	473	6617	0.971488	1	0.999985	100
GOTERM_BP_FAT	GO:0006915~apoptosis	4	4.16667	0.76417	NM_001904, NM_001135733, NM_000251, NM_014350	72	368	6617	0.998943	1	0.999986	100
GOTERM_BP_FAT	GO:0043067~regulation of programmed cell death	5	5.20833	0.764698	NM_181442, NM_001127511, NM_001135733, NM_000251, NM_014350	72	478	6617	0.961326	1	0.999985	100
GOTERM_BP_FAT	GO:0010941~regulation of cell death	5	5.20833	0.76904	NM_181442, NM_001127511, NM_001135733, NM_000251, NM_014350	72	481	6617	0.95533	1	0.999986	100
GOTERM_BP_FAT	GO:0012501~programmed cell death	4	4.16667	0.773832	NM_001904, NM_001135733, NM_000251, NM_014350	72	374	6617	0.982917	1	0.999987	100
GOTERM_BP_FAT	GO:0008219~cell death	4	4.16667	0.858246	NM_001904, NM_001135733, NM_000251, NM_014350	72	438	6617	0.839295	1	0.999998	100
GOTERM_BP_FAT	GO:0016265~death	4	4.16667	0.862489	NM_001904, NM_001135733, NM_000251, NM_014350	72	442	6617	0.831699	1	0.999998	100
Annotation Cluster 34	Enrichment Score: 0.2176867912901355
Category	Term	Count	%	PValue	Genes	List Total	Pop Hits	Pop Total	Fold Enrichment	Bonferroni	Benjamini	FDR
KEGG_PATHWAY	hsa04010:MAPK signaling pathway	3	3.125	0.475475	NM_001128602, NM_001102669, NM_015646	30	151	2768	1.83311	1	0.997576	99.8291
GOTERM_BP_FAT	GO:0007264~small GTPase mediated signal transduction	3	3.125	0.586166	NM_001128602, NM_001102669, NM_015646	72	182	6617	1.51488	1	0.99956	99.9999
SP_PIR_KEYWORDS	cell membrane	6	6.25	0.797611	NM_020774, NM_016824, NM_001128602, NM_001102669, NM_003463, NM_015646	91	631	8625	0.901238	1	0.998066	100
Annotation Cluster 35	Enrichment Score: 0.1936245687992709
Category	Term	Count	%	PValue	Genes	List Total	Pop Hits	Pop Total	Fold Enrichment	Bonferroni	Benjamini	FDR
UP_SEQ_FEATURE	nucleotide phosphate-binding region:GTP	3	3.125	0.523853	NM_001031770, NM_001102669, NM_015646	91	166	8564	1.70078	1	1	99.9966
SP_PIR_KEYWORDS	gtp-binding	3	3.125	0.579013	NM_001031770, NM_001102669, NM_015646	91	185	8625	1.53698	1	0.983679	99.9975
GOTERM_MF_FAT	GO:0005525~GTP binding	3	3.125	0.7046	NM_001031770, NM_001102669, NM_015646	74	209	6283	1.21874	1	0.999855	100
GOTERM_MF_FAT	GO:0032561~guanyl ribonucleotide binding	3	3.125	0.709608	NM_001031770, NM_001102669, NM_015646	74	211	6283	1.20719	1	0.999832	100
GOTERM_MF_FAT	GO:0019001~guanyl nucleotide binding	3	3.125	0.709608	NM_001031770, NM_001102669, NM_015646	74	211	6283	1.20719	1	0.999832	100
Annotation Cluster 36	Enrichment Score: 0.15697210916649748
Category	Term	Count	%	PValue	Genes	List Total	Pop Hits	Pop Total	Fold Enrichment	Bonferroni	Benjamini	FDR
GOTERM_CC_FAT	GO:0044431~Golgi apparatus part	3	3.125	0.576974	NM_006827, NM_018590, NM_006416	61	194	6067	1.53803	1	0.995551	99.9982
SP_PIR_KEYWORDS	golgi apparatus	4	4.16667	0.740289	NM_006827, NM_018590, NM_001128602, NM_006416	91	365	8625	1.03869	1	0.996934	100
GOTERM_CC_FAT	GO:0005794~Golgi apparatus	5	5.20833	0.791637	NM_006827, NM_014666, NM_018590, NM_001128602, NM_006416	61	538	6067	0.92434	1	0.999817	100
Annotation Cluster 37	Enrichment Score: 0.15020210633273626
Category	Term	Count	%	PValue	Genes	List Total	Pop Hits	Pop Total	Fold Enrichment	Bonferroni	Benjamini	FDR
GOTERM_CC_FAT	GO:0031090~organelle membrane	10	10.4167	0.257847	NM_004375, NM_004888, NM_014616, NM_006294, NM_006827, NM_018590, NM_012343, NM_003133, NM_007276, NM_006416	61	705	6067	1.41077	1	0.937623	97.7155
UP_SEQ_FEATURE	topological domain:Lumenal	5	5.20833	0.291761	NM_007214, NM_004800, NM_138423, NM_006827, NM_018590	91	260	8564	1.80981	1	1	99.1615
UP_SEQ_FEATURE	topological domain:Cytoplasmic	9	9.375	0.888796	NM_007214, NM_018087, NM_004800, NM_014616, NM_138423, NM_006827, NM_018590, NM_012343, NM_018368	91	1069	8564	0.792319	1	1	100
SP_PIR_KEYWORDS	membrane	21	21.875	0.952195	NM_007214, NM_001100591, NM_014616, NM_006294, NM_006827, NM_138423, NM_018590, NM_014666, NM_004896, NM_012343, NM_006416, NM_001128602, NM_003463, NM_004375, NM_018087, NM_004800, NM_020774, NM_016824, NM_001102669, NM_018368, NM_015646	91	2543	8625	0.782692	1	0.999966	100
UP_SEQ_FEATURE	transmembrane region	11	11.4583	0.99482	NM_007214, NM_004375, NM_018087, NM_004800, NM_014616, NM_138423, NM_006827, NM_018590, NM_012343, NM_006416, NM_018368	91	1779	8564	0.581905	1	1	100
SP_PIR_KEYWORDS	transmembrane	11	11.4583	0.99523	NM_007214, NM_004375, NM_018087, NM_004800, NM_014616, NM_138423, NM_006827, NM_018590, NM_012343, NM_006416, NM_018368	91	1803	8625	0.578249	1	1	100
GOTERM_CC_FAT	GO:0016021~integral to membrane	11	11.4583	0.998165	NM_007214, NM_004375, NM_018087, NM_004800, NM_014616, NM_138423, NM_006827, NM_018590, NM_012343, NM_006416, NM_018368	61	1963	6067	0.557335	1	1	100
GOTERM_CC_FAT	GO:0031224~intrinsic to membrane	11	11.4583	0.999068	NM_007214, NM_004375, NM_018087, NM_004800, NM_014616, NM_138423, NM_006827, NM_018590, NM_012343, NM_006416, NM_018368	61	2043	6067	0.535511	1	1	100
Annotation Cluster 38	Enrichment Score: 0.10207551393123107
Category	Term	Count	%	PValue	Genes	List Total	Pop Hits	Pop Total	Fold Enrichment	Bonferroni	Benjamini	FDR
GOTERM_BP_FAT	GO:0006357~regulation of transcription from RNA polymerase II promoter	7	7.29167	0.281595	NM_013354, NM_033656, NM_001904, NM_001134709, NM_212472, NM_001938, NM_001130689	72	413	6617	1.55767	1	0.993797	99.4125
GOTERM_BP_FAT	GO:0045944~positive regulation of transcription from RNA polymerase II promoter	3	3.125	0.662004	NM_013354, NM_001904, NM_001130689	72	209	6617	1.31918	1	0.999861	100
GOTERM_MF_FAT	GO:0003700~transcription factor activity	5	5.20833	0.73921	NM_181442, NM_013354, NM_005171, NM_001904, NM_001130689	74	426	6283	0.996542	1	0.999896	100
GOTERM_BP_FAT	GO:0045893~positive regulation of transcription, DNA-dependent	3	3.125	0.811095	NM_013354, NM_001904, NM_001130689	72	281	6617	0.981168	1	0.999994	100
GOTERM_BP_FAT	GO:0051254~positive regulation of RNA metabolic process	3	3.125	0.815825	NM_013354, NM_001904, NM_001130689	72	284	6617	0.970804	1	0.999994	100
GOTERM_BP_FAT	GO:0045941~positive regulation of transcription	3	3.125	0.885801	NM_013354, NM_001904, NM_001130689	72	339	6617	0.813299	1	0.999999	100
GOTERM_BP_FAT	GO:0010628~positive regulation of gene expression	3	3.125	0.893673	NM_013354, NM_001904, NM_001130689	72	347	6617	0.794549	1	1	100
GOTERM_BP_FAT	GO:0045935~positive regulation of nucleobase, nucleoside, nucleotide and nucleic acid metabolic process	3	3.125	0.918227	NM_013354, NM_001904, NM_001130689	72	376	6617	0.733267	1	1	100
GOTERM_BP_FAT	GO:0010557~positive regulation of macromolecule biosynthetic process	3	3.125	0.928102	NM_013354, NM_001904, NM_001130689	72	390	6617	0.706944	1	1	100
GOTERM_BP_FAT	GO:0051173~positive regulation of nitrogen compound metabolic process	3	3.125	0.930068	NM_013354, NM_001904, NM_001130689	72	393	6617	0.701548	1	1	100
GOTERM_BP_FAT	GO:0010604~positive regulation of macromolecule metabolic process	4	4.16667	0.932242	NM_013354, NM_001127511, NM_001904, NM_001130689	72	531	6617	0.6923	1	1	100
GOTERM_BP_FAT	GO:0031328~positive regulation of cellular biosynthetic process	3	3.125	0.938026	NM_013354, NM_001904, NM_001130689	72	406	6617	0.679085	1	1	100
GOTERM_BP_FAT	GO:0009891~positive regulation of biosynthetic process	3	3.125	0.941407	NM_013354, NM_001904, NM_001130689	72	412	6617	0.669195	1	1	100
Annotation Cluster 39	Enrichment Score: 0.09337682982145973
Category	Term	Count	%	PValue	Genes	List Total	Pop Hits	Pop Total	Fold Enrichment	Bonferroni	Benjamini	FDR
SP_PIR_KEYWORDS	zinc-finger	9	9.375	0.599764	NM_015436, NM_181442, NM_001100591, NM_020774, NM_152293, NM_207296, NM_001128602, NM_006963, NM_006956	91	797	8625	1.07029	1	0.985609	99.9987
SP_PIR_KEYWORDS	zinc	10	10.4167	0.762795	NM_015436, NM_181442, NM_001100591, NM_020774, NM_175617, NM_152293, NM_207296, NM_001128602, NM_006963, NM_006956	91	1030	8625	0.920196	1	0.997593	100
SP_PIR_KEYWORDS	metal-binding	14	14.5833	0.76771	NM_001100591, NM_014616, NM_018590, NM_207296, NM_175617, NM_001128602, NM_006963, NM_006956, NM_000234, NM_015436, NM_181442, NM_020774, NM_152293, NM_000819	91	1450	8625	0.915119	1	0.997458	100
GOTERM_MF_FAT	GO:0046914~transition metal ion binding	14	14.5833	0.816562	NM_001100591, NM_207296, NM_175617, NM_001128602, NM_006963, NM_006956, NM_004375, NM_015436, NM_181442, NM_020774, NM_152293, NM_000819, NM_001102072, NM_018368	74	1348	6283	0.881807	1	0.999968	100
GOTERM_MF_FAT	GO:0008270~zinc ion binding	11	11.4583	0.828674	NM_015436, NM_181442, NM_001100591, NM_020774, NM_175617, NM_152293, NM_207296, NM_001128602, NM_006963, NM_001102072, NM_006956	74	1080	6283	0.864777	1	0.999964	100
GOTERM_MF_FAT	GO:0046872~metal ion binding	19	19.7917	0.900635	NM_001100591, NM_014616, NM_018590, NM_175617, NM_207296, NM_001128602, NM_006963, NM_006956, NM_000234, NM_004375, NM_015436, NM_181442, NM_020774, NM_016824, NM_152293, NM_000251, NM_001102072, NM_000819, NM_018368	74	1936	6283	0.833266	1	0.999998	100
GOTERM_MF_FAT	GO:0043169~cation binding	19	19.7917	0.909449	NM_001100591, NM_014616, NM_018590, NM_175617, NM_207296, NM_001128602, NM_006963, NM_006956, NM_000234, NM_004375, NM_015436, NM_181442, NM_020774, NM_016824, NM_152293, NM_000251, NM_001102072, NM_000819, NM_018368	74	1954	6283	0.82559	1	0.999998	100
GOTERM_MF_FAT	GO:0043167~ion binding	19	19.7917	0.919814	NM_001100591, NM_014616, NM_018590, NM_175617, NM_207296, NM_001128602, NM_006963, NM_006956, NM_000234, NM_004375, NM_015436, NM_181442, NM_020774, NM_016824, NM_152293, NM_000251, NM_001102072, NM_000819, NM_018368	74	1977	6283	0.815985	1	0.999999	100
Annotation Cluster 40	Enrichment Score: 0.030084997584844952
Category	Term	Count	%	PValue	Genes	List Total	Pop Hits	Pop Total	Fold Enrichment	Bonferroni	Benjamini	FDR
GOTERM_CC_FAT	GO:0005624~membrane fraction	3	3.125	0.924637	NM_006827, NM_001904, NM_001128602	61	416	6067	0.717253	1	0.99999	100
GOTERM_CC_FAT	GO:0005626~insoluble fraction	3	3.125	0.936569	NM_006827, NM_001904, NM_001128602	61	436	6067	0.684351	1	0.999994	100
GOTERM_CC_FAT	GO:0000267~cell fraction	4	4.16667	0.938067	NM_006827, NM_001904, NM_002834, NM_001128602	61	585	6067	0.680062	1	0.999993	100
