# Supplementary material for: Distinct Peripheral Blood RNA Responses to Salmonella in Pigs Differing in Salmonella Shedding Levels: Intersection of IFNG, TLR and miRNA Pathways
Source: PLoS One. 2011 Dec 12;6(12):e28768. doi: 10.1371/journal.pone.0028768 (PMC3236216; doi:10.1371/journal.pone.0028768)
Supplement: Table S7 — The over-represented Innate DB pathways identified in the differentially expressed gene list. (XLSX) [file pone.0028768.s007.xlsx]

## Sheet: PS_D2-D0
Innate DB Pathway Over Represent Analysis - PS1(D2/D0)
# ID	Pathway Id	Source Name	Organism	Pathway uploaded gene count	Pathway up-regulated genes count	Pathway down-regulated genes count	Pathway Name	DECount	Ratio_All	UP_Ratio	Down_Ratio	Pathway up-regulated p-value	Pathway up-regulated p-value (corrected)	Pathway down-regulated p-value	Pathway down-regulated p-value (corrected)	DE Gene
#1	1882	REACTOME	Homo sapiens	106	30	1	Apoptosis	31	0.292453	0.967742	0.0322581	1.35199e-05	0.000678302	0.98793	1	APAF1, CASP7, CASP8, CFLAR, DBNL, LMNB1, PSMA1, PSMA2, PSMA3, PSMA4, PSMA5, PSMA6, PSMB10, PSMB2, PSMB3, PSMB4, PSMB5, PSMB6, PSMB7, PSMB8, PSMB9, PSMD1, PSMD7, PSMD8, PSME1, PSME2, STK24, TNFRSF1A, TNFSF10
#2	4389	KEGG	Homo sapiens	98	28	0	Chemokine signaling pathway	28	0.285714	1	0	2.16981e-05	0.00103798	1	1	ARRB2, CCL8, CCR1, CCR5, GNAI3, GNB1, GNB2, GNB4, GRB2, HCK, JAK2, MAP2K1, MAPK1, NCF1, NFKBIA, PAK1, PIK3CG, PIK3R5, PREX1, PTK2B, PXN, RELA, SOS2, STAT1, STAT2, STAT5B
#3	564	KEGG	Homo sapiens	59	20	0	Toll-like receptor signaling pathway	20	0.338983	1	0	2.22733e-05	0.00104127	1	1	CASP8, CD14, CD86, IFNAR1, IRF3, IRF7, LY96, MAP2K1, MAPK1, NFKBIA, PIK3CG, PIK3R5, RELA, STAT1, TBK1, TLR2, TLR4, TRAF6
#4	304	INOH	Homo sapiens	72	22	2	TGF-beta super family signaling pathway(canonical)	24	0.333333	0.916667	0.0833333	5.46572e-05	0.00249844	0.794079	1	ACVR1B, CREBBP, EP300, MAPK1, PSMA1, PSMA2, PSMA3, PSMA4, PSMA5, PSMA6, PSMB10, PSMB2, PSMB3, PSMB4, PSMB5, PSMB6, PSMB7, PSMB9, PSMD1, PSMD7, PSMD8, SMURF2, TGFB3
#5	248	INOH	Homo sapiens	25	11	0	Negative feedback regulation of JAK STAT pathway by (cytokine receptor degradation signaling)	11	0.44	1	0	0.000114495	0.00461798	1	1	IFNAR1, IL13RA1, IL1RAP, IL4R, IL6R, SOCS3, STAT1, STAT2, STAT5B
#6	8117	KEGG	Homo sapiens	22	10	0	Cytosolic DNA-sensing pathway	10	0.454545	1	0	0.000169862	0.00659256	1	1	CASP1, DDX58, IL18, IRF3, IRF7, NFKBIA, POLR3GL, RELA, RIPK3, TBK1, TREX1
#7	3919	NETPATH	Homo sapiens	56	17	2	IL3	19	0.339286	0.894737	0.105263	0.000418929	0.0159581	0.666583	1	FES, GRB2, HCK, JAK2, MAP2K1, MAPK1, PAK1, PTPN6, PXN, SOCS3, STAT5B, SYK, YWHAQ
#8	7964	PID NCI	Homo sapiens	33	12	0	IFN-gamma pathway	12	0.363636	1	0	0.00048366	0.0180889	1	1	CASP1, CEBPB, CREBBP, EP300, IRF1, IRF9, JAK2, MAP2K1, MAPK1, MTOR, PTPN2, STAT1
#9	3910	NETPATH	Homo sapiens	57	17	3	IL6	20	0.350877	0.85	0.15	0.000527613	0.0193803	0.404444	1	BTK, CEBPB, CREBBP, EP300, FES, GRB2, HCK, IL6R, JAK2, MAPK1, PPP2R1B, PTK2B, SOCS3, STAT1
#10	3926	NETPATH	Homo sapiens	29	11	0	IL5	11	0.37931	1	0	0.000547774	0.0197679	1	1	BTK, GRB2, HCK, JAK2, MAPK1, PIK3CG, PTK2B, SDCBP, STAT5B, SYK
#11	578	KEGG	Homo sapiens	64	18	1	Natural killer cell mediated cytotoxicity	19	0.296875	0.947368	0.0526316	0.000796083	0.026845	0.929454	1	FCER1G, GRB2, IFNAR1, LCP2, MAP2K1, MAPK1, PAK1, PIK3CG, PIK3R5, PLCG2, PTK2B, PTPN6, SH3BP2, SOS2, SYK, TNFSF10, TYROBP
#12	3904	NETPATH	Homo sapiens	49	15	0	IL2	15	0.306122	1	0	0.000824056	0.0269061	1	1	GRB2, IL15, ITM2B, JAK2, MAPK1, MTOR, NMI, PIK3CG, PTK2B, PTPN6, RELA, SOCS3, STAT1, STAT5B, SYK
#13	3914	NETPATH	Homo sapiens	49	15	1	KitReceptor	16	0.326531	0.9375	0.0625	0.000824056	0.0269061	0.868123	1	BTK, EP300, FES, GRB10, GRB2, HCK, JAK2, MAPK1, PIK3CG, PTPN6, RPS6KA1, STAT1, STAT5B
#14	4063	PID BIOCARTA	Homo sapiens	26	10	0	Trefoil factors initiate mucosal healing	10	0.384615	1	0	0.000863241	0.0277451	1	1	APAF1, CASP7, GRB2, MAP2K1, MAPK1, NFKBIA, RELA, RPS6KA1
#15	3925	NETPATH	Homo sapiens	40	13	1	IL4	14	0.35	0.928571	0.0714286	0.000976622	0.0309063	0.808286	1	CREBBP, EP300, FES, GRB2, IL4R, JAK2, NCF1, PTPN6, RELA, SOCS3, STAT1
#16	568	KEGG	Homo sapiens	71	19	2	Jak-STAT signaling pathway	21	0.295775	0.904762	0.0952381	0.0011178	0.034838	0.787569	1	CREBBP, EP300, GRB2, IFNAR1, IL13RA1, IL15, IL4R, IL6R, IRF9, JAK2, PIK3CG, PIK3R5, PTPN6, SOCS3, SOS2, STAT1, STAT2, STAT5B
#17	457	KEGG	Homo sapiens	41	13	0	Epithelial cell signaling in Helicobacter pylori infection	13	0.317073	1	0	0.00126624	0.0366853	1	1	ADAM17, ATP6AP1, ATP6V0B, ATP6V0C, ATP6V0D1, ATP6V0E1, ATP6V0E2, ATP6V1A, ATP6V1B2, ATP6V1C1, ATP6V1F, ATP6V1H, NFKBIA, PAK1, PLCG2, RELA, TCIRG1
#18	144	INOH	Homo sapiens	8	5	0	Gene expression of SOCS3 by STAT dimer	5	0.625	1	0	0.00137332	0.0386975	1	1	SOCS3, STAT1, STAT2, STAT5B
#19	470	KEGG	Homo sapiens	19	8	1	Pentose phosphate pathway	9	0.473684	0.888889	0.111111	0.00144366	0.0401299	0.542667	1	ALDOA, FBP1, GPI, PFKL, PGD, RBKS, TALDO1, TKT
#20	4356	KEGG	Homo sapiens	89	22	0	Lysosome	22	0.247191	1	0	0.00147692	0.040507	1	1	ACP2, ARSA, ASAH1, ATP6AP1, ATP6V0B, ATP6V0C, ATP6V0D1, ATP6V1H, CD63, CTSS, CTSZ, FUCA1, GGA2, GNS, HEXB, IGF2R, LAMP1, LAPTM5, LGMN, NAGPA, NEU1, NPC2, SCARB2, SLC11A1, TCIRG1
#21	576	KEGG	Homo sapiens	95	23	1	Oxidative phosphorylation	24	0.252632	0.958333	0.0416667	0.00156869	0.0424579	0.980796	1	ATP5A1, ATP5F1, ATP5G1, ATP6AP1, ATP6V0B, ATP6V0C, ATP6V0D1, ATP6V0E1, ATP6V0E2, ATP6V1A, ATP6V1B2, ATP6V1C1, ATP6V1F, ATP6V1H, COX6B1, NDUFA10, NDUFA2, NDUFA8, NDUFB10, NDUFB2, NDUFB3, NDUFB6, NDUFB7, NDUFB9, NDUFS6, PPA1, SDHC, TCIRG1
#22	590	KEGG	Homo sapiens	42	13	2	Adipocytokine signaling pathway	15	0.357143	0.866667	0.133333	0.00162397	0.0433831	0.509295	1	ACSL1, ACSL3, ACSL5, ACSL6, CAMKK1, CPT1A, JAK2, MTOR, NFKBIA, PRKAB1, RELA, SOCS3, TNFRSF1A
#24	4377	KEGG	Homo sapiens	12	6	0	Dorso-ventral axis formation	6	0.5	1	0	0.00202778	0.0521392	1	1	ETV6, ETV7, GRB2, MAP2K1, MAPK1, NOTCH2, SOS2
#23	7996	PID NCI	Homo sapiens	38	12	2	Signaling events mediated by Stem cell factor receptor (c-Kit)	14	0.368421	0.857143	0.142857	0.0020141	0.0524431	0.456355	1	CREBBP, GRB10, GRB2, JAK2, MAP2K1, PTEN, PTPN6, STAT1
#25	466	KEGG	Homo sapiens	34	11	0	Amino sugar and nucleotide sugar metabolism	11	0.323529	1	0	0.00248128	0.0630122	1	1	GALK1, GNPDA1, GPI, HEXB, HK3, NAGK, NPL, PMM2, RENBP, UAP1, UGP2
#26	2694	PID NCI	Homo sapiens	44	13	0	Fc-epsilon receptor I signaling in mast cells	13	0.295455	1	0	0.00259168	0.0642299	1	1	BTK, FCER1G, GRB2, LCP2, MAP2K1, MAPK1, PLA2G4A, PPAP2A, PXN, RELA, S1PR1, SYK
#27	8098	PID NCI	Homo sapiens	44	13	0	IL2-mediated signaling events	13	0.295455	1	0	0.00259168	0.0642299	1	1	GRB2, MAP2K1, MAPK1, MAPKAPK2, PTK2B, SOCS3, STAT1, STAT5B, SYK
#28	1496	REACTOME	Homo sapiens	25	9	0	Platelet activation triggers	9	0.36	1	0	0.0026829	0.0656991	1	1	FCER1G, GNAI3, GNB1, LCP2, PIK3CG, PIK3R5, PLA2G4A, PLCG2, SYK
#31	4359	KEGG	Homo sapiens	71	18	1	Fc gamma R-mediated phagocytosis	19	0.267606	0.947368	0.0526316	0.00289512	0.0676734	0.947362	1	ARF6, ARPC3, ARPC5, ASAP1, ASAP3, HCK, MAP2K1, MAPK1, MARCKS, NCF1, PAK1, PIK3CG, PIK3R5, PLA2G4A, PLCG2, PPAP2A, PTPRC, SYK, VASP
#29	1558	REACTOME	Homo sapiens	82	20	2	G1/S Transition	22	0.268293	0.909091	0.0909091	0.00283997	0.0679281	0.850102	1	CUL1, E2F3, PSMA1, PSMA2, PSMA3, PSMA4, PSMA5, PSMA6, PSMB10, PSMB2, PSMB3, PSMB4, PSMB5, PSMB6, PSMB7, PSMB8, PSMB9, PSMD1, PSMD7, PSMD8, PSME1, PSME2
#30	1437	REACTOME	Homo sapiens	105	24	3	Metabolism of amino acids	27	0.257143	0.888889	0.111111	0.00287505	0.0679768	0.803091	1	FAH, GLUL, KMO, PSMA1, PSMA2, PSMA3, PSMA4, PSMA5, PSMA6, PSMB10, PSMB2, PSMB3, PSMB4, PSMB5, PSMB6, PSMB7, PSMB8, PSMB9, PSMD1, PSMD7, PSMD8, PSME1, PSME2, SLC7A3
#33	1360	REACTOME	Homo sapiens	129	28	3	Integration of energy metabolism	31	0.24031	0.903226	0.0967742	0.0029965	0.0684867	0.899452	1	ACSL1, ATP5A1, ATP5F1, ATP5G1, COX6B1, ETFB, GNAS, GNB1, GNB2, GNB4, GPI, NDUFA10, NDUFA2, NDUFA8, NDUFB10, NDUFB2, NDUFB3, NDUFB6, NDUFB7, NDUFB9, NDUFS6, PGK1, PKM2, PRKAB1, SDHC, TALDO1, TKT
#32	3920	NETPATH	Homo sapiens	88	21	1	TCR	22	0.25	0.954545	0.0454545	0.00299138	0.069138	0.974212	1	ABI1, CEBPB, CREBBP, DBNL, GIT2, GRB2, LCP2, MAP2K1, MAPK1, PAK1, PTK2B, PTPN12, PTPN6, PTPRC, PTPRJ, PXN, SH3BP2, SKAP2, SLA, SOS2, STAT5B, SYK, VASP, YWHAQ
#37	8052	PID NCI	Homo sapiens	13	6	0	Cellular roles of Anthrax toxin	6	0.461538	1	0	0.00336193	0.0720364	1	1	ANTXR2, CASP1, IL18, MAP2K1, MAPK1, NLRP1
#35	1702	REACTOME	Homo sapiens	40	12	1	Innate Immunity Signaling	13	0.325	0.923077	0.0769231	0.00326478	0.0722113	0.808286	1	C1QC, C1R, C3, CD14, CD180, CFD, IRF3, LY96, MAPK1, NFKBIA, RELA, TBK1, TLR2, TLR4, TRAF6
#34	4210	PID NCI	Homo sapiens	40	12	2	IL4-mediated signaling events	14	0.35	0.857143	0.142857	0.00326478	0.0722113	0.483239	1	BCL6, CEBPB, FES, GRB2, IL13RA1, IL4R, JAK2, MTOR, PTPN6, SOCS3, SPI1, STAT5B
#36	8082	PID NCI	Homo sapiens	17	7	0	IL23-mediated signaling events	7	0.411765	1	0	0.00336068	0.0727676	1	1	IL18, JAK2, NFKBIA, RELA, SOCS3, STAT1
#38	491	KEGG	Homo sapiens	31	10	0	Notch signaling pathway	10	0.322581	1	0	0.00396888	0.083306	1	1	ADAM17, CREBBP, CTBP2, DTX3L, EP300, LFNG, NOTCH2, NUMB, PSENEN, SNW1
#39	1202	REACTOME	Homo sapiens	31	10	0	Toll Receptor Cascades	10	0.322581	1	0	0.00396888	0.083306	1	1	CD14, CD180, IRF3, LY96, MAPK1, NFKBIA, RELA, TBK1, TLR2, TLR4, TRAF6
#40	8061	PID NCI	Homo sapiens	57	15	2	CXCR4-mediated signaling events	17	0.298246	0.882353	0.117647	0.00433602	0.0900928	0.676115	1	ARRB2, GNAI3, GNB1, HCK, HGS, JAK2, MTOR, PAK1, PTK2B, PTPN6, PTPRC, PXN, RALB, RHOC, STAT1, STAT2, STAT5B, VPS4A
#41	4036	PID BIOCARTA	Homo sapiens	10	5	0	Bone remodeling	5	0.5	1	0	0.00495216	0.0998686	1	1	FOSL2, IFNAR1, IRF9, NFKBIA, RELA, TRAF6
#42	4161	PID BIOCARTA	Homo sapiens	10	5	0	Erythropoietin mediated neuroprotection through nf-kb	5	0.5	1	0	0.00495216	0.0998686	1	1	EP300, JAK2, NFKBIA, RELA, SOD2
#45	468	KEGG	Homo sapiens	44	2	7	ECM-receptor interaction	9	0.204545	0.222222	0.777778	0.982758	1	0.00162724	0.418403	AGRN, COL2A1, COL3A1, COL4A1, COL5A3, ITGAV, LAMB1, THBS3
#46	534	KEGG	Homo sapiens	33	5	6	Glutathione metabolism	11	0.333333	0.454545	0.545455	0.420541	1	0.00172954	0.395296	GCLC, GPX1, GPX2, GPX3, GSTA1, GSTA4, GSTM3
#43	596	KEGG	Homo sapiens	12	1	5	Steroid biosynthesis	6	0.5	0.166667	0.833333	0.808295	1	6.22817e-05	0.0640567	CYP51A1, DHCR7, SC5DL, SQLE
#48	599	KEGG	Homo sapiens	18	1	4	Metabolism of xenobiotics by cytochrome P450	5	0.277778	0.2	0.8	0.916241	1	0.00496098	0.850395	CYP1B1, CYP2C18, CYP3A7, GSTA1, GSTA4, GSTM3
#47	1651	REACTOME	Homo sapiens	104	16	11	Metabolism of lipids and lipoproteins	27	0.259615	0.592593	0.407407	0.25517	1	0.00274467	0.564578	APOB, BDH1, CRAT, CYP51A1, DHCR7, FAR1, FASN, GPD1, LDLRAP1, LIPC, PPP1CB, PRKD1, SC5DL, SQLE
#44	1947	REACTOME	Homo sapiens	5	0	3	Heme biosynthesis Metabolism of porphyrins	3	0.6	0	1	1	1	0.000602188	0.20645	ALAD, FECH, UROS

## Sheet: D2_PS-LS
Innate DB Pathway Over Represent Analysis - D2 (PS1/LS1)
# ID	Pathway Id	Source Name	Organism	Pathway uploaded gene count	Pathway up-regulated genes count	Pathway down-regulated genes count	Pathway Name	DECount	Ratio_All	UP_Ratio	Down_Ratio	Pathway up-regulated p-value	Pathway up-regulated p-value (corrected)	Pathway down-regulated p-value	Pathway down-regulated p-value (corrected)	DEGenes
#1	8087	PID NCI	Homo sapiens	53	10	0	CDC42 signaling events	10	0.188679	0.188679	0	0.000160761	0.330685	1	1	ACTR2, ARPC3, ARPC5, ATF3, CTNNB1, DLG1, EPS8, MAPK1, NFKBIA, PAK2
#2	7959	PID NCI	Homo sapiens	38	8	0	RAC1 signaling pathway	8	0.210526	0.210526	0	0.000337788	0.23161	1	1	ACTR2, ARPC3, ARPC5, CTNNB1, CYBA, PAK2
#3	1951	REACTOME	Homo sapiens	5	3	0	Glycogen synthesis	3	0.6	0.6	0	0.001008	0.345577	1	1	GBE1, GYG1
#4	569	KEGG	Homo sapiens	41	7	0	Proteasome complex mediated degradation	7	0.170732	0.170732	0	0.00290648	0.498218	1	1	PSMA1, PSMA2, PSMA3, PSMB10, PSMB4, PSMC2, PSME3, PSME4
#5	8040	PID NCI	Homo sapiens	80	10	0	ErbB1 downstream signaling	10	0.125	0.125	0	0.00440736	0.394171	1	1	ACTR2, ARPC3, ARPC5, EPS8, MAP2K1, MAPK1, RALGDS, STAT1, YWHAQ
#6	4051	PID BIOCARTA	Homo sapiens	9	3	0	How does salmonella hijack a cell	3	0.333333	0.333333	0	0.00733978	0.351115	1	1	ACTR2, ARPC3
#7	8060	PID NCI	Homo sapiens	27	5	0	E-cadherin signaling in the nascent adherens junction	5	0.185185	0.185185	0	0.008162	0.373094	1	1	ARF6, CTNNB1, DLG1, RAP1A
#8	6520	REACTOME	Homo sapiens	18	4	0	Sphingolipid metabolism	4	0.222222	0.222222	0	0.00919879	0.402594	1	1	ASAH1, DEGS1, GLA, SGMS1, SGPP1, SPTLC1
#9	524	KEGG	Homo sapiens	28	5	1	SNARE interactions in vesicular transport	6	0.214286	0.178571	0.0357143	0.00955889	0.409638	0.452072	1	SEC22B, SNAP23, STX11, STX7, VAMP7
#10	8012	PID NCI	Homo sapiens	39	6	0	FoxO family signaling	6	0.153846	0.153846	0	0.00970937	0.407595	1	1	CTNNB1, EP300, GADD45A, SOD2, YWHAQ, ZFAND5
#11	4038	PID BIOCARTA	Homo sapiens	10	3	1	Endocytotic role of ndk phosphins and dynamin	4	0.4	0.3	0.1	0.0101196	0.400308	0.192928	1	BIN2, PICALM, SYNJ1
#12	3949	PID BIOCARTA	Homo sapiens	10	3	0	Hypoxia-inducible factor in the cardivascular system	3	0.3	0.3	0	0.0101196	0.400308	1	1	EP300, HSP90AA1, VHL
#13	4161	PID BIOCARTA	Homo sapiens	10	3	0	Erythropoietin mediated neuroprotection through nf-kb	3	0.3	0.3	0	0.0101196	0.400308	1	1	EP300, JAK2, NFKBIA, SOD2
#14	8112	KEGG	Homo sapiens	29	5	0	NOD-like receptor signaling pathway	5	0.172414	0.172414	0	0.0111121	0.415592	1	1	CASP1, HSP90AA1, MAPK1, NFKBIA, XIAP
#15	1882	REACTOME	Homo sapiens	106	11	1	Apoptosis (degradation)	12	0.113208	0.103774	0.00943396	0.0117272	0.423206	0.89992	1	APAF1, CASP7, CTNNB1, PAK2, PSMA1, PSMA2, PSMA3, PSMB10, PSMB4, PSMC2, PSME3, STK24, TJP2, XIAP
#16	6577	REACTOME	Homo sapiens	11	3	0	Sema3A PAK dependent Axon repulsion	3	0.272727	0.272727	0	0.0134302	0.476308	1	1	FES, HSP90AA1, PAK2
#17	4166	PID BIOCARTA	Homo sapiens	20	4	0	Caspase cascade in apoptosis	4	0.2	0.2	0	0.0135151	0.471196	1	1	APAF1, CASP1, CASP4, CASP7, XIAP
#18	576	KEGG	Homo sapiens	95	10	0	Oxidative phosphorylation	10	0.105263	0.105263	0	0.0145443	0.498627	1	1	ATP6V1B2, ATP6V1C1, ATP6V1G1, ATP6V1H, COX6C, NDUFB3, NDUFB6, PPA1, SDHD, UQCRB
#19	3910	NETPATH	Homo sapiens	57	7	1	IL6	8	0.140351	0.122807	0.0175439	0.0179529	0.595631	0.707565	1	BTK, EP300, FES, HSP90AA1, JAK2, MAPK1, STAT1
#20	479	KEGG	Homo sapiens	22	4	0	Sphingolipid metabolism	4	0.181818	0.181818	0	0.0189394	0.618388	1	1	ASAH1, DEGS1, GLA, SGMS1, SGPP1, SPTLC1
#21	7987	PID NCI	Homo sapiens	33	5	0	Class I PI3K signaling events	5	0.151515	0.151515	0	0.0190338	0.602345	1	1	ARF6, BTK, HSP90AA1, PTEN, RAP1A
#22	7964	PID NCI	Homo sapiens	33	5	0	IFN-gamma pathway	5	0.151515	0.151515	0	0.0190338	0.602345	1	1	CASP1, EP300, JAK2, MAP2K1, MAPK1, RAP1A, STAT1
#23	4016	PID BIOCARTA	Homo sapiens	5	2	0	Acetylation and deacetylation of rela in nucleus	2	0.4	0.4	0	0.0207533	0.618688	1	1	EP300, NFKBIA
#24	434	KEGG	Homo sapiens	34	5	0	Pathogenic Escherichia coli infection	5	0.147059	0.147059	0	0.021474	0.613502	1	1	ARPC3, ARPC5, CTNNB1, LY96, YWHAQ
#25	4091	PID BIOCARTA	Homo sapiens	13	3	0	Hypoxia and p53 in the cardiovascular system	3	0.230769	0.230769	0	0.0216925	0.594953	1	1	EP300, GADD45A, HSP90AA1, TAF1
#26	4177	PID BIOCARTA	Homo sapiens	13	3	0	Akt signaling pathway	3	0.230769	0.230769	0	0.0216925	0.594953	1	1	HSP90AA1, NFKBIA
#27	3920	NETPATH	Homo sapiens	88	9	2	TCR	11	0.125	0.102273	0.0227273	0.0237345	0.63405	0.561486	1	CTNNB1, DLG1, LCP2, MAP2K1, MAPK1, PAG1, PTPN12, PTPRC, RAP1A, SKAP2, YWHAQ
#28	1548	REACTOME	Homo sapiens	35	5	1	TCR signaling	6	0.171429	0.142857	0.0285714	0.0241097	0.635815	0.528918	1	LCP2, NFKBIA, PAG1, PAK2, PTEN, PTPRC
#29	7970	PID NCI	Homo sapiens	14	3	1	Hypoxic and oxygen homeostasis regulation of HIF-1-alpha	4	0.285714	0.214286	0.0714286	0.0266548	0.685362	0.259359	1	CUL2, HSP90AA1, VHL
#30	1752	REACTOME	Homo sapiens	6	2	0	Apoptotic factor-mediated response	2	0.333333	0.333333	0	0.0301574	0.75651	1	1	APAF1, CASP7, XIAP
#31	3997	PID BIOCARTA	Homo sapiens	15	3	0	Internal ribosome entry pathway	3	0.2	0.2	0	0.0321703	0.797281	1	1	CASP1, CASP4, CASP7, EIF4G3, PTBP1
#32	4063	PID BIOCARTA	Homo sapiens	26	4	0	Trefoil factors initiate mucosal healing	4	0.153846	0.153846	0	0.0333727	0.798228	1	1	APAF1, CASP7, CTNNB1, MAP2K1, MAPK1, NFKBIA
#33	6479	REACTOME	Homo sapiens	26	4	0	Clathrin derived/Trans-Golgi Network vesicle budding	4	0.153846	0.153846	0	0.0333727	0.798228	1	1	CLINT1, PLDN, SNAP23, VAMP7
#34	8090	PID NCI	Homo sapiens	27	4	0	EPO signaling pathway	4	0.148148	0.148148	0	0.0377571	0.892717	1	1	BTK, JAK2, RAP1A, STAT1
#35	483	KEGG	Homo sapiens	53	6	0	Renal cell carcinoma	6	0.113208	0.113208	0	0.0394153	0.921333	1	1	CUL2, EP300, MAP2K1, MAPK1, PAK2, RAP1A, VHL
#36	3931	NETPATH	Homo sapiens	98	9	1	BCR	10	0.102041	0.0918367	0.0102041	0.0435311	0.983995	0.880655	1	ACTR2, BTK, CASP7, CR2, CTNNB1, LCP2, MAPK1, NFKBIA, PIK3AP1, PTPRC, RB1
#37	457	KEGG	Homo sapiens	41	5	0	Epithelial cell signaling in Helicobacter pylori infection	5	0.121951	0.121951	0	0.0442558	0.989501	1	1	ADAM10, ATP6V1B2, ATP6V1C1, ATP6V1G1, ATP6V1H, NFKBIA
#38	3965	PID BIOCARTA	Homo sapiens	29	4	0	Mechanism of gene regulation by peroxisome proliferators via ppara	4	0.137931	0.137931	0	0.047472	1	1	1	CPT1A, EP300, HSP90AA1, MAPK1, NFKBIA, NR1H3, NRIP1, RB1
#39	1305	REACTOME	Homo sapiens	108	3	11	Ribosome and Translation	14	0.12963	0.0277778	0.101852	0.898562	1	1.25736e-05	0.00215533	RPL18A, RPL28, RPL6, RPL8, RPS12, RPS14, RPS17, RPS21
#41	489	KEGG	Homo sapiens	41	1	4	Glycerophospholipid metabolism	5	0.121951	0.0243902	0.097561	0.867931	1	0.0104279	0.858011	DGKA, PHOSPHO1, PTDSS2
#42	4185	PID BIOCARTA	Homo sapiens	9	0	2	Hemoglobins chaperone	2	0.222222	0	0.222222	1	1	0.0144834	1	ERAF, FECH
#43	602	KEGG	Homo sapiens	25	1	3	Glycerolipid metabolism	4	0.16	0.04	0.12	0.708208	1	0.0150468	1	AKR1B1, DGKA
#44	5595	REACTOME	Homo sapiens	12	0	2	Peroxisomal lipid metabolism	2	0.166667	0	0.166667	1	1	0.0254841	1	ACOX3, CRAT
#45	1258	REACTOME	Homo sapiens	38	3	3	Purine metabolism	6	0.157895	0.0789474	0.0789474	0.273443	1	0.0453915	1	ADK, AK1
#46	4141	PID BIOCARTA	Homo sapiens	17	1	2	Ion channels and their functional role in vascular endothelium	3	0.176471	0.0588235	0.117647	0.566842	1	0.0490594	1	AGTR2, KCNQ5

## Sheet: LS_D2-D0
Innate DB Pathway Over Represent Analysis - LS1 (D2/D0)
# ID	Pathway Id	Source Name	Organism	Pathway uploaded gene count	Pathway up-regulated genes count	Pathway down-regulated genes count	Pathway Name	DECount	Ratio_All	UP_Ratio	Down_Ratio	Pathway up-regulated p-value	Pathway up-regulated p-value (corrected)	Pathway down-regulated p-value	Pathway down-regulated p-value (corrected)	DE Gene
#1	1366	REACTOME	Homo sapiens	7	1	0	REACTOME	1	0.142857	0.142857	0	0.00739564	1	1	1	AKT1 ; AKT1S1 ; BAD ; CDKN1A ; CDKN1B ; PDPK1 ; TSC2 ;
#2	512	KEGG	Homo sapiens	11	1	0	KEGG	1	0.0909091	0.0909091	0	0.0116033	1	1	1	ADH5 ; ALDH1A1 ; CYP2C18 ; CYP2C19 ; CYP2C9 ; CYP3A4 ; CYP3A7 ; DGAT1 ; DGAT2 ; DHRS3 ; DHRS4 ;
#3	1397	REACTOME	Homo sapiens	18	1	0	REACTOME	1	0.0555556	0.0555556	0	0.0189344	1	1	1	AKT1 ; AKT1S1 ; BAD ; CDKN1A ; CDKN1B ; IRS2 ; MTOR ; NGF ; NR4A2 ; PDPK1 ; PHLPP ; PIK3R1 ; PIK3R2 ; PTEN ; RHOA ; RICTOR ; RPS6KB2 ; TSC2 ;
#4	602	KEGG	Homo sapiens	25	1	0	KEGG	1	0.04	0.04	0	0.0262246	1	1	1	AGK ; AGPAT1 ; AGPAT2 ; AGPAT3 ; AGPAT4 ; AKR1A1 ; AKR1B1 ; ALDH1B1 ; ALDH2 ; ALDH7A1 ; DGAT1 ; DGAT2 ; DGKA ; DGKE ; DGKG;ETV5 ; DGKZ ; GK ; GLA ; GLYCTK ; GPAM ; LIPC ; LPL ; PPAP2A ; PPAP2B ; PPAP2C ;
#5	8070	PID NCI	Homo sapiens	30	1	0	PID NCI	1	0.0333333	0.0333333	0	0.031407	1	1	1	AKT1S1 ; CAB39 ; CDC37 ; CTSD ; ESR1 ; EZR ; GSK3B ; HSP90AA1 ; MARK2 ; MTOR ; MYC ; PRKACA ; PSEN2 ; QSK ; RHEB ; RP6-213H19.1 ; RPTOR ; SIK2 ; SMAD4 ; STK11 ; STK11IP ; STRADB ; TP53 ; TSC1 ; TSC2 ; YWHAB ; YWHAG ; YWHAH ; YWHAQ ; YWHAZ ;
#6	420	KEGG	Homo sapiens	38	1	1	KEGG	2	0.0526316	0.0263158	0.0263158	0.0396558	1	0.277416	1	ACTG1 ; ADCY3 ; ATP6AP1 ; ATP6V0A2 ; ATP6V0B ; ATP6V0C ; ATP6V0D1 ; ATP6V0E1 ; ATP6V0E2 ; ATP6V1A ; ATP6V1B2 ; ATP6V1C1 ; ATP6V1C2 ; ATP6V1D ; ATP6V1E1 ; ATP6V1F ; ATP6V1G1 ; ATP6V1G2 ; ATP6V1H ; ERO1L ; GNAS ; KCNQ1 ; KDELR1 ; KDELR2 ; PDIA4 ; PLCG1 ; PLCG2 ; PRKACA ; PRKACB ; PRKCA ; PRKCB ; PRKX ; SEC61A1 ; SEC61B ; SEC61G ; TCIRG1 ; TJP1 ; TJP2 ;
#7	457	KEGG	Homo sapiens	41	1	1	KEGG	2	0.0487805	0.0243902	0.0243902	0.0427355	1	0.295815	1	ADAM10 ; ADAM17 ; ATP6AP1 ; ATP6V0A2 ; ATP6V0B ; ATP6V0C ; ATP6V0D1 ; ATP6V0E1 ; ATP6V0E2 ; ATP6V1A ; ATP6V1B2 ; ATP6V1C1 ; ATP6V1C2 ; ATP6V1D ; ATP6V1E1 ; ATP6V1F ; ATP6V1G1 ; ATP6V1G2 ; ATP6V1H ; CASP3 ; CCL5 ; CDC42 ; F11R ; IKBKG ; JAM2 ; JUN ; MAP2K4 ; MAPK13 ; MAPK14 ; MAPK9 ; MET ; NFKBIA ; PAK1 ; PLCG1 ; PLCG2 ; PTPN11 ; RAC1 ; RELA ; SRC ; TCIRG1 ; TJP1 ;
#8	576	KEGG	Homo sapiens	95	1	3	KEGG	4	0.0421053	0.0105263	0.0315789	0.0969134	1	0.0451748	1	ATP4B ; ATP5A1 ; ATP5B ; ATP5C1 ; ATP5D ; ATP5E ; ATP5F1 ; ATP5G1 ; ATP5G2 ; ATP5G3 ; ATP5H ; ATP5I ; ATP5J ; ATP5L ; ATP6AP1 ; ATP6V0A2 ; ATP6V0B ; ATP6V0C ; ATP6V0D1 ; ATP6V0E1 ; ATP6V0E2 ; ATP6V1A ; ATP6V1B2 ; ATP6V1C1 ; ATP6V1C2 ; ATP6V1D ; ATP6V1E1 ; ATP6V1F ; ATP6V1G1 ; ATP6V1G2 ; ATP6V1H ; COX10 ; COX11 ; COX15 ; COX17 ; COX4I2 ; COX5A ; COX5B ; COX6A1 ; COX6A2 ; COX6B1 ; COX6C ; COX7A1 ; …
#9	334	INOH	Homo sapiens	2	0	2	INOH	2	1	0	1	1	1	6.95557e-05	0.143076	RAP1A ; RAP1B ;
#10	7994	PID NCI	Homo sapiens	44	0	4	PID NCI	4	0.0909091	0	0.0909091	1	1	0.000454469	0.467421	AKT1 ; BAD ; BAG1 ; CBL ; CRKL ; CTNNB1 ; ELK1 ; FOS ; GAB1 ; GRB2 ; HGS ; HRAS ; INPPL1 ; JUN ; MAP2K1 ; MAP2K2 ; MAP2K4 ; MAP3K5 ; MAPK1 ; MAPK3 ; MET ; NCK1 ; PAK1 ; PDPK1 ; PIK3R1 ; PLCG1 ; PTEN ; PTK2 ; PTK2B ; PTPN11 ; PTPRJ ; PXN ; RAF1 ; RANBP10 ; RANBP9 ; RAP1A ; RAP1B ; RASA1 ; RPS6KB1 ; SH3KBP1 ; SHC1 ; SOS1 ; SRC ; STAT3 ;
#11	7976	PID NCI	Homo sapiens	19	0	3	PID NCI	3	0.157895	0	0.157895	1	1	0.000488374	0.334862	CDC42 ; CDH1 ; CTNNA1 ; CTNNB1 ; F11R ; ITGAV ; ITGB3 ; PDGFRB ; PIK3R1 ; PTK2 ; PVRL1 ; PVRL2 ; PVRL3 ; RAC1 ; RAP1A ; RAP1B ; SRC ; TLN1 ; VAV2 ;
#12	8060	PID NCI	Homo sapiens	27	0	3	PID NCI	3	0.111111	0	0.111111	1	1	0.00140781	0.723969	ABI1 ; AKT1 ; AP1M1 ; ARF6 ; CDC42 ; CDH1 ; CTNNA1 ; CTNNB1 ; CTNND1 ; CYFIP2 ; DLG1 ; ENAH ; ITGAE ; JUP ; KLHL20 ; NCKAP1 ; NME1;NME2;NME1-NME2 ; PIK3R1 ; RAC1 ; RAP1A ; RAP1B ; RHOA ; SRC ; TIAM1 ; TJP1 ; VAV2 ; WASF2 ;
#13	4846	REACTOME	Homo sapiens	107	0	5	REACTOME	5	0.046729	0	0.046729	1	1	0.00181779	0.747838	AKAP5 ; ATP5A1 ; ATP5B ; ATP5C1 ; ATP5D ; ATP5E ; ATP5F1 ; ATP5G1 ; ATP5H ; ATP5I ; ATP5J ; ATP5L ; COX5A ; COX5B ; COX6A1 ; COX6B1 ; COX6C ; COX7A2L ; COX7B ; COX7C ; COX8A ; CS ; CYC1 ; CYCS ; DLAT ; DLD ; DLST ; DONSON ; ETFA ; ETFB ; ETFDH ; FH ; GNAS ; GPI ; IDBG-302320 ; IDH3A ; IDH3B ; IDH3G ; MARCKS ; NDUFA1 ; NDUFA10 ; NDUFA11 ; NDUFA12 ; NDUFA2 ; NDUFA3 ; NDUFA4 ; NDUFA5 ; NDUFA6 ; NDUF…
#14	3716	REACTOME	Homo sapiens	9	0	2	REACTOME	2	0.222222	0	0.222222	1	1	0.00241273	0.827165	FN1 ; ITGA2B ; ITGB3 ; PTK2 ; RAP1A ; RAP1B ; SRC ; TLN1 ; VWF ;
#15	5104	REACTOME	Homo sapiens	10	0	2	REACTOME	2	0.2	0	0.2	1	1	0.00299999	0.881568	AKAP5 ; GNAS ; PRKACA ; PRKACB ; PRKAR1A ; PRKAR2A ; PRKAR2B ; RAP1A ; RAP1B ; VAMP2 ;
#16	232	INOH	Homo sapiens	11	0	2	INOH	2	0.181818	0	0.181818	1	1	0.0036473	0.75025	CBL ; CBLB ; CRKL ; PRKACA ; PRKACB ; PRKAR1A ; PRKAR2A ; PRKAR2B ; RAP1A ; RAP1B ; SRC ;
#17	3788	REACTOME	Homo sapiens	11	0	2	REACTOME	2	0.181818	0	0.181818	1	1	0.0036473	0.75025	FN1 ; GRB2 ; ITGA2B ; ITGB3 ; PTK2 ; RAP1A ; RAP1B ; SOS1 ; SRC ; TLN1 ; VWF ;
#18	266	INOH	Homo sapiens	11	0	2	INOH	2	0.181818	0	0.181818	1	1	0.0036473	0.75025	CBL ; CBLB ; CRKL ; PRKACA ; PRKACB ; PRKAR1A ; PRKAR2A ; PRKAR2B ; RAP1A ; RAP1B ; SRC ;
#19	507	KEGG	Homo sapiens	42	0	3	KEGG	3	0.0714286	0	0.0714286	1	1	0.00506908	0.947917	ARAF ; ATF4 ; CACNA1C ; CALM3 ; CALML5 ; CAMK2A ; CAMK2D ; CAMK2G ; CAMK4 ; CREBBP ; EP300 ; GRIA1 ; GRM1 ; HRAS ; ITPR1 ; ITPR2 ; ITPR3 ; KRAS ; MAP2K1 ; MAP2K2 ; MAPK1 ; MAPK3 ; PLCB3 ; PPP1CA ; PPP1CB ; PPP1CC ; PPP1R12A ; PPP1R1A ; PPP3CA ; PPP3CB ; PPP3CC ; PPP3R1;WDR92 ; PRKACA ; PRKACB ; PRKCA ; PRKCB ; PRKX ; RAF1 ; RAP1A ; RAP1B ; RPS6KA1 ; RPS6KA3 ;
#20	2814	KEGG	Homo sapiens	15	0	2	KEGG	2	0.133333	0	0.133333	1	1	0.00681736	1	LIG1 ; MLH1 ; MSH2 ; MSH3 ; MSH6 ; PCNA ; POLD3 ; POLD4 ; RFC1 ; RFC2 ; RFC3 ; RPA1 ; RPA2 ; RPA3 ; SSBP1 ;
#21	1296	REACTOME	Homo sapiens	1	0	1	REACTOME	1	1	0	1	1	1	0.00847233	1	LIG1 ;
#22	1944	REACTOME	Homo sapiens	1	0	1	REACTOME	1	1	0	1	1	1	0.00847233	1	LIG1 ;
#23	3645	REACTOME	Homo sapiens	17	0	2	REACTOME	2	0.117647	0	0.117647	1	1	0.00873738	1	FCER1G ; FN1 ; FYN ; GRB2 ; ITGA2B ; ITGB3 ; LCP2 ; PLCG2 ; PTK2 ; PTPN1 ; RAP1A ; RAP1B ; SOS1 ; SRC ; SYK ; TLN1 ; VWF ;
#24	1715	REACTOME	Homo sapiens	17	0	2	REACTOME	2	0.117647	0	0.117647	1	1	0.00873738	1	FCER1G ; FN1 ; FYN ; GRB2 ; ITGA2B ; ITGB3 ; LCP2 ; PLCG2 ; PTK2 ; PTPN1 ; RAP1A ; RAP1B ; SOS1 ; SRC ; SYK ; TLN1 ; VWF ;
#25	3522	REACTOME	Homo sapiens	226	0	6	REACTOME	6	0.0265487	0	0.0265487	1	1	0.0104612	1	AKAP5 ; ATF4 ; ATP5A1 ; ATP5B ; ATP5C1 ; ATP5D ; ATP5E ; ATP5F1 ; ATP5G1 ; ATP5H ; ATP5I ; ATP5J ; ATP5L ; BCHE ; COX5A ; COX5B ; COX6A1 ; COX6B1 ; COX6C ; COX7A2L ; COX7B ; COX7C ; COX8A ; CS ; CTSL1 ; CYC1 ; CYCS ; DDOST ; DLAT ; DLD ; DLST ; DONSON ; EIF2S1 ; ERO1L ; ETFA ; ETFB ; ETFDH ; EXOC2 ; EXOC4 ; EXOC5 ; EXOC6 ; EXOC8 ; F2 ; FAU ; FH ; GH1 ; GNAS ; GPI ; HNRNPH2;RPL36A ; HSPA5 ; IDBG-3…
#26	364	INOH	Homo sapiens	19	0	2	INOH	2	0.105263	0	0.105263	1	1	0.0108707	1	ADCY3 ; ADCY6 ; CBL ; CBLB ; CRKL ; GNAS ; GNB5 ; MAP2K1 ; MAP2K2 ; MAPK1 ; MAPK3 ; PRKACA ; PRKACB ; PRKAR1A ; PRKAR2A ; PRKAR2B ; RAP1A ; RAP1B ; SRC ;
#27	1789	REACTOME	Homo sapiens	59	0	3	REACTOME	3	0.0508475	0	0.0508475	1	1	0.0130229	1	COX5A ; COX5B ; COX6A1 ; COX6B1 ; COX6C ; COX7A2L ; COX7B ; COX7C ; COX8A ; CYC1 ; CYCS ; ETFA ; ETFB ; ETFDH ; IDBG-302320 ; NDUFA1 ; NDUFA10 ; NDUFA11 ; NDUFA12 ; NDUFA2 ; NDUFA3 ; NDUFA4 ; NDUFA5 ; NDUFA6 ; NDUFA8 ; NDUFA9 ; NDUFAB1 ; NDUFB1 ; NDUFB10 ; NDUFB11 ; NDUFB2 ; NDUFB3 ; NDUFB5 ; NDUFB6 ; NDUFB7 ; NDUFB8 ; NDUFB9 ; NDUFC1 ; NDUFC2 ; NDUFS1 ; NDUFS2 ; NDUFS3 ; NDUFS4 ; NDUFS5 ; NDUFS6…
#28	8026	PID NCI	Homo sapiens	24	0	2	PID NCI	2	0.0833333	0	0.0833333	1	1	0.01709	1	CDK5 ; CDK5R1 ; EGR1 ; ELK1 ; FOS ; HRAS ; KRAS ; MAP2K1 ; MAP2K3 ; MAP2K5 ; MAP2K6 ; MAPK1 ; MAPK14 ; MAPK3 ; MAPKAPK2 ; PRKCD ; RAF1 ; RAP1A ; RAP1B ; RIT1 ; RPS6KA1 ; RPS6KA5 ; RUSC1 ; SRF ;
#29	510	KEGG	Homo sapiens	66	0	3	KEGG	3	0.0454545	0	0.0454545	1	1	0.0176128	1	ACTG1 ; ACTN1 ; ACTN2 ; ARHGAP5 ; CDC42 ; CDH5 ; CLDN10 ; CLDN14 ; CLDN3 ; CLDN4 ; CLDN8 ; CTNNA1 ; CTNNB1 ; CTNND1 ; CXCR4 ; CYBA ; CYBB ; EZR ; F11R ; GNAI1 ; GNAI2 ; GNAI3 ; GRLF1 ; ITGAM ; ITGB1 ; ITGB2 ; JAM2 ; MAPK13 ; MAPK14 ; MMP2 ; MMP9 ; MSN ; MYL12A ; MYL12B ; MYL2 ; NCF1 ; NCF2 ; NCF4 ; NOX1 ; OCLN ; PIK3CD ; PIK3CG ; PIK3R1 ; PIK3R2 ; PIK3R3 ; PIK3R5 ; PLCG1 ; PLCG2 ; PRKCA ; PRKCB ;…
#30	24	INOH	Homo sapiens	25	0	2	INOH	2	0.08	0	0.08	1	1	0.0184787	1	CRKL ; ELK1 ; GAB1 ; GRB2 ; HRAS ; KRAS ; MAP2K1 ; MAP2K2 ; MAPK1 ; MAPK3 ; MET ; PIK3CD ; PIK3R1 ; PLCG1 ; PLCG2 ; PTPN11 ; RAC1 ; RAC2 ; RAF1 ; RAP1A ; RAP1B ; SHC1 ; SOS1 ; SOS2 ; SRC ;
#31	8064	PID NCI	Homo sapiens	26	0	2	PID NCI	2	0.0769231	0	0.0769231	1	1	0.0199137	1	CDC42 ; GRB2 ; GRB7 ; GRIA1 ; HRAS ; ITSN1 ; KRAS ; MAP2K1 ; MAP4K4 ; MAPK1 ; MAPK3 ; NCK1 ; PAK1 ; PIK3R1 ; PTK2 ; PXN ; RAC1 ; RAP1A ; RAP1B ; RASA1 ; ROCK1 ; RRAS ; SRC ; SYNJ1 ; TF ; WASL ;
#32	3909	NETPATH	Homo sapiens	74	0	3	NETPATH	3	0.0405405	0	0.0405405	1	1	0.0238379	1	AKT1 ; APPL1 ; BAG1 ; BRCA1 ; CALR ; CAV1 ; CCNE1 ; CDC2 ; CDC25B ; CDC37 ; CDK9 ; COX5B ; CREBBP ; CTNNB1 ; DGKG;ETV5 ; EP300 ; ESR1 ; FLNA ; GAPDH ; GTF2F1 ; GTF2F2 ; GTF2H1 ; HDAC1 ; IARS ; JUN ; KAT2B ; KAT5 ; MAPK1 ; MNAT1 ; MYST2 ; NCOA1 ; NCOA2 ; NCOA4 ; NCOR2 ; NR2C2 ; NR3C1 ; NR5A1 ; NRIP1 ; NSD1 ; PA2G4 ; PAK6 ; PATZ1 ; PIAS1 ; PIAS2 ; PIAS3 ; PIAS4 ; PNRC1 ; POU2F1 ; PRMT1 ; PRPF6 ; PT…
#33	1330	REACTOME	Homo sapiens	3	0	1	REACTOME	1	0.333333	0	0.333333	1	1	0.0252089	1	GLRX ; RRM1 ; RRM2 ;
#34	1892	REACTOME	Homo sapiens	3	0	1	REACTOME	1	0.333333	0	0.333333	1	1	0.0252089	1	RRM1 ; RRM2 ; TXN ;
#35	1820	REACTOME	Homo sapiens	3	0	1	REACTOME	1	0.333333	0	0.333333	1	1	0.0252089	1	RRM1 ; RRM2B ; TXN ;
#36	8043	PID NCI	Homo sapiens	30	0	2	PID NCI	2	0.0666667	0	0.0666667	1	1	0.0261002	1	AKT1 ; APOB ; BLK ; CTGF ; FN1 ; FYN ; HCK ; HMGB1 ; HP;HPR ; IL6 ; ITGAM ; ITGB2 ; JAM2 ; KNG1 ; LCK ; MMP2 ; MMP9 ; MST1R ; PLAU ; PLAUR ; PRKCZ ; RAP1A ; RAP1B ; RHOA ; ROCK1 ; SELP ; SRC ; TLN1 ; VTN ; YES1 ;
#37	8086	PID NCI	Homo sapiens	80	0	3	PID NCI	3	0.0375	0	0.0375	1	1	0.0291984	1	AIFM2 ; APAF1 ; APC ; ARID3A ; ATF3 ; BAK1 ; BAX ; BCL2 ; BCL6 ; BNIP3L ; BTG2 ; C13orf15 ; CASP1 ; CASP6 ; CAV1 ; CCNG1 ; CD82 ; CDKN1A ; CEBPZ ; CREBBP ; CSE1L ; CTSD ; DDIT4 ; DDX5 ; DKK1 ; DUSP5 ; E2F1 ; E2F3 ; EP300 ; FAS ; FDXR ; FOXA1 ; GADD45A ; GPX1 ; HDAC2 ; IRF5 ; JUN ; LIF ; MAP4K4 ; MCL1 ; MET ; MLH1 ; MMP2 ; MSH2 ; NDRG1 ; NFYA ; NFYB ; NFYC ; PCBP4 ; PCNA ; PERP ; PML ; PRKAB1 ; PR…
#38	7964	PID NCI	Homo sapiens	33	0	2	PID NCI	2	0.0606061	0	0.0606061	1	1	0.0311864	1	AKT1 ; CAMK2A ; CAMK2D ; CAMK2G ; CASP1 ; CBL ; CEBPB ; CREBBP ; CRKL ; DAPK1 ; EP300 ; IFNG ; IRF1 ; IRF9 ; JAK1 ; JAK2 ; MAP2K1 ; MAP3K1 ; MAPK1 ; MAPK3 ; MTOR ; PIAS1 ; PIAS4 ; PIK3R1 ; PRKCD ; PTPN11 ; PTPN2 ; RAP1A ; RAP1B ; SMAD7 ; SOCS1 ; STAT1 ; STAT3 ;
#39	7992	PID NCI	Homo sapiens	33	0	2	PID NCI	2	0.0606061	0	0.0606061	1	1	0.0311864	1	ABL1 ; CDC42 ; CRKL ; DNAJA3 ; DYNLT1 ; ELMO1 ; FRS2 ; GAB1 ; GAB2 ; GRB2 ; HRAS ; KRAS ; MAP2K1 ; MAPK1 ; MAPK3 ; MCF2L ; NGF ; NTRK2 ; NTRK3 ; PIK3R1 ; PLCG1 ; PRKCZ ; PTPN11 ; RAC1 ; RAP1A ; RAP1B ; RASA1 ; RHOG ; RIT1 ; SHC1 ; SOS1 ; STAT3 ; TIAM1 ;
#40	208	INOH	Homo sapiens	4	0	1	INOH	1	0.25	0	0.25	1	1	0.0334742	1	PPP3CA ; PPP3CB ; PPP3CC ; PPP3R1;WDR92 ;
#41	1641	REACTOME	Homo sapiens	4	0	1	REACTOME	1	0.25	0	0.25	1	1	0.0334742	1	ADSL;TNRC6B ; ATIC ; GART ; PAICS ;
#42	1714	REACTOME	Homo sapiens	4	0	1	REACTOME	1	0.25	0	0.25	1	1	0.0334742	1	GLRX ; GSR ; RRM1 ; RRM2 ;
#43	1334	REACTOME	Homo sapiens	4	0	1	REACTOME	1	0.25	0	0.25	1	1	0.0334742	1	RRM1 ; RRM2 ; TXN ; TXNRD1 ;
#44	1214	REACTOME	Homo sapiens	4	0	1	REACTOME	1	0.25	0	0.25	1	1	0.0334742	1	RRM1 ; RRM2B ; TXN ; TXNRD1 ;
#45	487	KEGG	Homo sapiens	147	0	4	KEGG	4	0.0272109	0	0.0272109	1	1	0.0339571	1	ACVR1B ; AKT1 ; AKT3 ; ARRB2 ; ATF4 ; CACNA1B ; CACNA1C ; CACNA1H ; CACNA1S ; CACNB2 ; CACNB4 ; CASP3 ; CD14 ; CDC25B ; CDC42 ; CRKL ; DAXX ; DDIT3 ; DUSP10 ; DUSP14 ; DUSP5 ; DUSP6 ; ECSIT ; EGF ; ELK1 ; ELK4 ; FAS ; FASLG ; FGF12 ; FGF14 ; FGF2 ; FGF7 ; FGFR1 ; FGFR2 ; FGFR3 ; FLNA ; FLNB ; FOS ; GADD45A ; GADD45B ; GADD45G ; GNA12 ; GNG12 ; GRB2 ; HRAS ; HSPA2 ; HSPA6 ; HSPA8 ; HSPB1 ; IKBKG ;…
#46	8004	PID NCI	Homo sapiens	35	0	2	PID NCI	2	0.0571429	0	0.0571429	1	1	0.034778	1	AKT1 ; B2M ; CBL ; CD247 ; CD3D ; CD3E ; CD80 ; CD86 ; CD8A ; CD8B ; FYN ; GRB2 ; HLA-A ; HRAS ; IKBKG ; KRAS ; LAT ; LCK ; LCP2 ; MAP3K8 ; ORAI1 ; PAG1 ; PDPK1 ; PLCG1 ; PRF1 ; PRKCA ; PRKCB ; PRKCQ ; PTPN6 ; PTPRC ; RAP1A ; RASGRP1 ; SOS1 ; TRAF6 ; VAV1 ;
#47	3920	NETPATH	Homo sapiens	88	0	3	NETPATH	3	0.0340909	0	0.0340909	1	1	0.0372653	1	ABI1 ; ABL1 ; ACP1 ; AKT1 ; ARHGDIB ; ARHGEF6 ; CBL ; CBLB ; CD2 ; CD247 ; CD2AP ; CD3D ; CD3E ; CD8A ; CDC42 ; CEBPB ; CREBBP ; CRKL ; CTNNB1 ; DBNL ; DEF6 ; DLG1 ; DNM2 ; DTX1 ; ENAH ; EVL ; FOS ; FYN ; GAB2 ; GIT2 ; GRB2 ; HDAC7 ; ITPR1 ; JAK3 ; JUN ; KHDRBS1 ; LAT ; LCK ; LCP2 ; MAP2K1 ; MAPK1 ; MUC1 ; NCK1 ; NCL ; PAG1 ; PAK1 ; PIK3R1 ; PIK3R2 ; PLCG1 ; PPP3CB ; PRKCQ ; PRKD2 ; PTK2 ; PTK2B …
#48	1258	REACTOME	Homo sapiens	38	0	2	REACTOME	2	0.0526316	0	0.0526316	1	1	0.0404518	1	ADA ; ADK ; ADSL;TNRC6B ; AK1 ; AMPD2 ; AMPD3 ; APRT ; ATIC ; ATP5A1 ; ATP5B ; ATP5C1 ; ATP5D ; ATP5E ; ATP5F1 ; ATP5G1 ; ATP5H ; ATP5I ; ATP5J ; ATP5L ; DGUOK ; DONSON ; GART ; GMPS ; GUK1 ; HPRT1 ; IMPDH2 ; NME1;NME2;NME1-NME2 ; NP ; NT5C2 ; PAICS ; PTCD1 ; RRM1 ; RRM2 ; SLC25A4 ; SLC25A5 ; SLC25A6 ; TXN ; TXNRD1 ;
#49	1726	REACTOME	Homo sapiens	5	0	1	REACTOME	1	0.2	0	0.2	1	1	0.0416716	1	NME1;NME2;NME1-NME2 ; RRM1 ; RRM2 ; TXN ; TXNRD1 ;
#50	1387	REACTOME	Homo sapiens	5	0	1	REACTOME	1	0.2	0	0.2	1	1	0.0416716	1	NME1;NME2;NME1-NME2 ; RRM1 ; RRM2 ; TXN ; TXNRD1 ;
#51	8033	PID NCI	Homo sapiens	41	0	2	PID NCI	2	0.0487805	0	0.0487805	1	1	0.0464516	1	AKT1 ; CBL ; CD247 ; CD3D ; CD3E ; CD80 ; CD86 ; CDC42 ; DBNL ; FLNA ; FYN ; GAB2 ; GRB2 ; HLA-DRB1 ; HRAS ; IKBKG ; KRAS ; LCK ; LCP2 ; MAP3K8 ; NCK1 ; ORAI1 ; PAG1 ; PDPK1 ; PLCG1 ; PRKCA ; PRKCB ; PRKCQ ; PTEN ; PTPN11 ; PTPN6 ; PTPRC ; RAP1A ; RASGRP1 ; SH3BP2 ; SHC1 ; SOS1 ; STK39 ; TRAF6 ; VAV1 ; WAS ;
#52	4968	REACTOME	Homo sapiens	98	0	3	REACTOME	3	0.0306122	0	0.0306122	1	1	0.0488035	1	ATP5A1 ; ATP5B ; ATP5C1 ; ATP5D ; ATP5E ; ATP5F1 ; ATP5G1 ; ATP5H ; ATP5I ; ATP5J ; ATP5L ; COX5A ; COX5B ; COX6A1 ; COX6B1 ; COX6C ; COX7A2L ; COX7B ; COX7C ; COX8A ; CS ; CYC1 ; CYCS ; DLAT ; DLD ; DLST ; DONSON ; ETFA ; ETFB ; ETFDH ; FH ; GPI ; IDBG-302320 ; IDH3A ; IDH3B ; IDH3G ; NDUFA1 ; NDUFA10 ; NDUFA11 ; NDUFA12 ; NDUFA2 ; NDUFA3 ; NDUFA4 ; NDUFA5 ; NDUFA6 ; NDUFA8 ; NDUFA9 ; NDUFAB1 ; …
#53	3995	PID BIOCARTA	Homo sapiens	6	0	1	PID BIOCARTA	1	0.166667	0	0.166667	1	1	0.0498017	1	SAE1 ; SUMO1 ; SUMO2 ; SUMO3 ; UBA2 ; UBE2I ;
