# Supplementary material for: Distinct Peripheral Blood RNA Responses to Salmonella in Pigs Differing in Salmonella Shedding Levels: Intersection of IFNG, TLR and miRNA Pathways
Source: PLoS One. 2011 Dec 12;6(12):e28768. doi: 10.1371/journal.pone.0028768 (PMC3236216; doi:10.1371/journal.pone.0028768)
Supplement: Table S8 — The gene expression regulators whose targets were over-represented in the list of differentially expressed genes. (XLSX) [file pone.0028768.s008.xlsx]

## Sheet: SNEA_PathwayStudio
The gene expression regulators whose targets were over-represented in the list of differentially expressed genes
Differentially expressed gene list		Sub-network Enrichment Analyais using Pathway Studio
Type	Dir	Name	Total # of Neighbors	Overlap	Percent Overlap	Gene Set Seed	Overlapping Entities	p-value	#
PS1_D2/D0	Up	Expression Targets of IFNG	734	87	11	IFNG	CD44,CD86,HMOX1,SOD2,PTEN,CD14,ADAM17,TNFRSF1A,SLC11A1,CASP8,TXN,TLR2,IL4R,HSPB1,CEBPB,STAT1,MAPKAPK2,CCR5,CCR1,JUN,TLR4,TNFSF10,VCAN,HSPA1A,TGFBR1,CFD,NCF1,TGFBI,GAPDH,CD55,SPI1,MYD88,CASP7,LGALS9,C5AR1,ABCA1,SOCS3,OAS1,PLEK,CASP1,IFNAR1,TREM1,IRF3,CYBB,STAT2,EIF2AK2,SCARB1,LDLR,CTSS,F13A1,CYBA,CASP4,NR1H3,IRF1,SERPING1,AIF1,CREM,LY96,LTBR,ISG15,PSMB8,PSMB9,IRF9,CANX,BCL6,TYROBP,S100A8,TAP1,FCER…	4.23104e-08	1
PS1_D2/D0	Up	Expression Targets of IRF1	121	26	21	IRF1	IL18,CASP8,LYZ,TNFSF10,SELL,SPI1,MYD88,GADD45A,SOCS3,OAS1,CASP1,CYBB,CTSS,IRF1,ISG15,PSMB9,TAP1,PSMB10,IRF7,TAPBP,ISG20,IL18BP,UPP1,PSME1,PSME2,DTX3L	8.05742e-08	2
PS1_D2/D0	Up	Expression Targets of STAT2	17	9	50	STAT2	STAT1,TNFSF10,STAT2,SCARB1,IRF1,PML,IRF7,IFIT3,IFIT2	6.6756e-07	3
PS1_D2/D0	Up	Expression Targets of TNF	873	92	10	TNF	TIMP2,RAC1,CD44,CD86,HMOX1,SOD2,PTEN,CD14,LGALS3,NFKBIA,ADAM17,TNFRSF1A,TXN,TLR2,IL4R,CCR5,CCR1,JUN,TNFSF10,MARCKS,TGM1,MCL1,CFLAR,SELL,GAPDH,CD55,GSTP1,SPI1,GLUL,MMP8,TNFAIP6,CAPN1,C5AR1,ABCA1,ATF3,JAK3,S100A9,GNAS,GRB2,RELA,SOCS3,CASP1,TREM1,CYBB,PTPN1,LDLR,COMT,CD9,CTSS,CYBA,CASP4,NR1H3,CST3,IRF1,SERPING1,GADD45B,CREM,RETN,LY96,ACSL1,HSPA5,CEBPD,ISG15,PSMB8,TSPO,RXRA,PPM1B,S100A8,TAP1,SLC40A1,…	3.57913e-06	4
PS1_D2/D0	Up	Expression Targets of IFNA1	227	32	14	IFNA1	CD86,SOD2,LYZ,IL4R,STAT1,CCR5,CCR1,TLR4,TNFSF10,CFLAR,HSPA1A,JAK3,RELA,SOCS3,OAS1,EIF2AK2,SCARB1,CASP4,IRF1,SERPING1,ISG15,IRF9,PML,TAP1,IFNAR2,CDKN2D,IFIT3,IFIT2,MX1,ISG20,IFI16,IFITM3	4.19029e-05	5
PS1_D2/D0	Up	Expression Targets of IL10	294	37	12	IL10	CD44,CD86,HMOX1,THBS1,CD14,NFKBIA,TNFRSF1A,IL4R,PLA2G4A,CCR5,CCR1,TNFSF10,MCL1,CFLAR,SELL,GAPDH,TNFAIP6,ABCA1,ARG2,SOCS3,TREM1,CYBB,LDLR,CD9,LY96,HSPA5,PSMB8,SIRPA,PDE4B,S100A8,TAP1,CDKN2D,CD163,IFIT2,ALOX5AP,SBNO2,BCL7C	0.000125265	6
PS1_D2/D0	Up	Expression Targets of CSF1	152	23	15	CSF1	CD86,CD14,IL18,LGALS3,TNFRSF1A,SLC11A1,TLR2,CEBPB,PLA2G4A,CCR5,JUN,TLR4,ADAM9,PTPRC,CYBB,SERPING1,RAMP2,ETS2,RXRA,CDKN2D,STK17A,CD163,ITM2B	0.000177961	7
PS1_D2/D0	Up	Expression Targets of CDKN2D	2	3	100	CDKN2D	CD44,CD86,CDKN2D	0.000291198	8
PS1_D2/D0	Up	Expression Targets of STAT1	170	24	14	STAT1	CD86,CD14,CASP8,HSPB1,STAT1,HSPA1A,MYD88,ABCA1,CCL8,SOCS3,CASP1,CYBB,STAT2,SCARB1,CASP4,IRF1,CEBPD,ISG15,PSMB9,TAP1,MVP,IRF7,IFIT3,IFIT2	0.000374525	9
PS1_D2/D0	Up	Expression Targets of NCF1	15	6	37	NCF1	CD44,TLR2,CCR1,TLR4,NCF1,AIFM1	0.000376064	10
PS1_D2/D0	Up	Expression Targets of interferon	271	33	12	interferon	TIMP2,RAC1,HMOX1,TLR2,STAT1,PLA2G4A,TNFSF10,ROCK1,GADD45A,CCL8,SOCS3,OAS1,CYBB,STAT2,EIF2AK2,IRF1,SERPING1,LY96,PLA2G6,ISG15,PSMB9,ETV6,PML,TAP1,WARS,IRF7,IFIT2,MX1,TAPBP,IFI16,PSME1,PSME2,IFI44L	0.000528041	11
PS1_D2/D0	Up	Expression Targets of IRF3	44	10	22	IRF3	CD86,TNFSF10,LGALS9,ABCA1,IRF3,ISG15,RXRA,PML,IRF7,IFIT2	0.000590284	12
PS1_D2/D0	Up	Expression Targets of NF-kB	706	69	9	NF-kB	CD86,HMOX1,SOD2,PTEN,NFKBIA,LYZ,TLR2,IL4R,CEBPB,PLA2G4A,CCR5,JUN,TGM1,IL1RN,MCL1,CFLAR,NCF1,GAPDH,CD55,ROCK1,GSTP1,GLUL,MMP8,GRN,NOTCH2,ABCA1,ARG2,ATF3,GADD45A,S100A9,GNAS,SOCS3,IRF3,CYBB,STAT2,COMT,CYBA,CASP4,IRF1,GADD45B,RETN,CEBPD,ISG15,PSMB9,RXRA,S100A8,TAP1,E2F3,BNIP3,XRCC6,PTPN2,TEC,IRF7,UGCG,PIK3AP1,TAPBP,ISG20,POR,UPP1,NFKBIZ,PRDX1,PSME1,DPYD,TNFRSF21,M6PRBP1,IDH2,STEAP4,PSME2,TNNI2	0.000634103	13
PS1_D2/D0	Up	Expression Targets of MAPK	528	54	10	MAPK	TIMP2,CD44,CD86,HMOX1,SOD2,THBS1,LGALS3,NFKBIA,SLC11A1,NFE2L2,CCR5,JUN,MAFB,MCL1,CFLAR,HSPA1A,GAPDH,CD55,ROCK1,TGFB3,MMP8,ABCA1,ATF3,GADD45A,S100A9,RELA,SOCS3,STAT2,PTCH1,TIAM1,EP300,LDLR,GADD45B,KLF5,CAST,HSPA5,CEBPD,ALAS1,ETS2,PTPRJ,SIRPA,GPI,BCL6,S100A8,SLC2A5,PSEN1,POR,MTDH,CSTA,FBXW11,OLIG2,FBP1,CAPG,ZNF143	0.000901696	14
PS1_D2/D0	Up	Expression Targets of SENP2	3	3	75	SENP2	JUN,PML,SENP2	0.00110706	15
PS1_D2/D0	Up	Expression Targets of MIRN124-1	189	24	12	MIRN124-1	MAPK14,RELA,NFIC,PTPN12,CD164,1200002N14Rik,LITAF,LMNB1,MAD2L2,NEK6,TNFRSF21,EIF2C2,GNAI3,ABHD5,PLOD3,RBMS1,ATP6V0E1,CREB3L2,GMCL1,RBM47,C6orf72,PLDN,C7orf42,NECAP2	0.00170241	16
PS1_D2/D0	Up	Expression Targets of TLR3	60	11	18	TLR3	CD86,SOD2,STAT1,MYD88,LGALS9,ABCA1,RGS2,NFIC,NR1H3,IRF7,MX1	0.00200283	17
PS1_D2/D0	Up	Expression Targets of IRF8	52	10	18	IRF8	IL18,SLC11A1,TLR4,SPI1,CASP7,OAS1,CASP1,CYBB,ISG15,BCL6	0.00223306	18
PS1_D2/D0	Up	Expression Targets of LPL	28	7	24	LPL	SOD2,NFKBIA,TNFSF10,SELL,PTPRC,SCARB1,HSPA5	0.0023665	19
PS1_D2/D0	Up	Expression Targets of PPP5	4	3	60	PPP5	MAPK1,MAPK14,JUN	0.00263096	20
PS1_D2/D0	Up	Expression Targets of beta-D-glucose oxidase	9	4	40	beta-D-glucose oxidase	HMOX1,NFE2L2,XRCC6,PRDX1	0.00292411	21
PS1_D2/D0	Up	Expression Targets of colony stimulating factor	15	5	31	colony stimulating factor	CD14,TLR2,CCR5,TLR4,CYBA	0.00299542	22
PS1_D2/D0	Up	Expression Targets of HSPB1	22	6	26	HSPB1	MAPK1,CD86,SOD2,HSPB1,HSPA1A,MAP2K2	0.00317943	23
PS1_D2/D0	Up	Expression Targets of SPI1	188	23	12	SPI1	IL18,SLC11A1,LYZ,TLR2,TLR4,BTK,IL1RN,MCL1,NCF1,SPI1,PTPRC,MMP8,TREM1,CYBB,LCP2,CTSS,AIF1,VAV1,ETS2,LMO2,ETV6,FES,NCF4	0.00340694	24
PS1_D2/D0	Up	Expression Targets of CEBPE	30	7	22	CEBPE	CEBPB,SPI1,MMP8,CYBB,EP300,RETN,CEBPD	0.00355166	25
PS1_D2/D0	Up	Expression Targets of IL4	464	46	9	IL4	TIMP2,CD86,HMOX1,CD14,LGALS3,CDC42,MAP2K1,TLR2,IL4R,STAT1,PLA2G4A,CCR5,CCR1,JUN,TLR4,MAFB,IL1RN,MCL1,CFLAR,HSPA1A,SELL,GAPDH,S1PR1,CD55,PXN,AIFM1,PTPRC,GLUL,GRN,SOCS3,STAT2,CD9,F13A1,IRF1,LY96,TNFSF13,BCL6,TYROBP,S100A8,NFIL3,XRCC6,PTPN2,CD163,TAPBP,IL13RA1,IFI16	0.00393808	26
PS1_D2/D0	Up	Expression Targets of MAPK3	248	28	11	MAPK3	TIMP2,MAPK1,CD86,HMOX1,SOD2,THBS1,NFKBIA,NFE2L2,HSPB1,CEBPB,CCR5,JUN,MCL1,CFLAR,HSPA1A,TGFBR1,TGFBI,MMP8,ATF3,GADD45A,PTPN6,SOCS3,FURIN,LDLR,CREM,GPI,CSTA,ADRBK2	0.00415196	27
PS1_D2/D0	Up	Expression Targets of hydroxymethylglutaryl-CoA reductase	10	4	36	hydroxymethylglutaryl-CoA reductase	ABCA1,LDLR,NR1H3,NR1H2	0.00435585	28
PS1_D2/D0	Up	Expression Targets of BNIP3	1	2	100	BNIP3	AIFM1,BNIP3	0.00440005	29
PS1_D2/D0	Up	Expression Targets of PSME2	1	2	100	PSME2	PSME1,PSME2	0.00440005	30
PS1_D2/D0	Up	Expression Targets of LAMP2	1	2	100	LAMP2	LAMP1,LAMP2	0.00440005	31
PS1_D2/D0	Up	Expression Targets of STAG2	1	2	100	STAG2	RELA,STAG2	0.00440005	32
PS1_D2/D0	Up	Expression Targets of SGMS1	1	2	100	SGMS1	SCARB1,SGMS1	0.00440005	33
PS1_D2/D0	Up	Expression Targets of KCTD12	1	2	100	KCTD12	ZC3H7B,KCTD12	0.00440005	34
PS1_D2/D0	Up	Expression Targets of CAPN3	1	2	100	CAPN3	CAPN3,ALDOA	0.00440005	35
PS1_D2/D0	Up	Expression Targets of JMJD3	1	2	100	JMJD3	S100A8,JMJD3	0.00440005	36
PS1_D2/D0	Up	Expression Targets of TNFAIP1	5	3	50	TNFAIP1	HMOX1,HSPA1A,PSMB9	0.00500293	37
PS1_D2/D0	Up	Expression Targets of TRIB1	5	3	50	TRIB1	CEBPB,ARG2,TRIB1	0.00500293	38
PS1_D2/D0	Up	Expression Targets of ISGF3	17	5	27	ISGF3	STAT1,OAS1,STAT2,IRF1,IRF7	0.00525999	39
PS1_D2/D0	Up	Expression Targets of STAT	210	24	11	STAT	HMOX1,TLR2,CEBPB,PLA2G4A,CCR5,JUN,TLR4,TNFSF10,MCL1,HSPA1A,SELL,SPI1,SOCS3,CASP1,EIF2AK2,LDLR,CASP4,IRF1,LY96,CEBPD,PML,TAP1,MVP,IRF7	0.00663855	40
PS1_D2/D0	Up	Expression Targets of TNFSF10	61	10	16	TNFSF10	SOD2,NFKBIA,JUN,TNFSF10,CFLAR,GADD45A,CCL8,CASP1,IFI16,DPYD	0.00720117	41
PS1_D2/D0	Up	Expression Targets of IL12	189	22	11	IL12	CD44,CD86,HMOX1,TNFRSF1A,IL4R,CCR5,CCR1,TNFSF10,MAFB,SELL,GADD45A,SOCS3,IL1RAP,STAT2,IRF1,GADD45B,IRF9,CD300A,RAB7A,IL18BP,IL13RA1,RAB5C	0.00743993	42
PS1_D2/D0	Up	Expression Targets of MAP3K1	71	11	15	MAP3K1	HMOX1,PLA2G4A,JUN,BTK,ATF3,TIAM1,LDLR,IRS2,CREBBP,CSTA,PRDX1	0.00747985	43
PS1_D2/D0	Up	Expression Targets of TLR	102	14	13	TLR	CD86,HMOX1,IL18,TLR2,CCR5,CCR1,NCF1,ABCA1,JAK3,SOCS3,TREM1,LY96,TNFSF13,LITAF	0.00789091	44
PS1_D2/D0	Up	Expression Targets of LY96	6	3	42	LY96	TLR2,TLR4,LY96	0.0083257	45
PS1_D2/D0	Up	Expression Targets of ATXN7	6	3	42	ATXN7	HSPB1,HSPA1A,ATXN7	0.0083257	46
PS1_D2/D0	Up	Expression Targets of TLR4	135	17	12	TLR4	CD86,HMOX1,TLR2,PLA2G4A,CCR1,TLR4,TNFSF10,S1PR1,MYD88,ABCA1,TREM1,IRF3,CASP4,NR1H3,TNFSF13,MX1,NFKBIZ	0.00844689	47
PS1_D2/D0	Up	Expression Targets of Panc1	12	4	30	Panc1	PTEN,ADAM17,TGFBR1,CAPG	0.00848416	48
PS1_D2/D0	Up	Expression Targets of RELA	147	18	12	RELA	SOD2,PTEN,NFKBIA,CASP8,LYZ,TLR2,CCR5,JUN,TNFSF10,ABCA1,GADD45A,RELA,CYBB,CYBA,IRF1,RETN,TAP1,BNIP3	0.00904025	49
PS1_D2/D0	Up	Expression Targets of REL	137	17	12	REL	CD86,SOD2,IL18,NFKBIA,LYZ,IL4R,JUN,TNFSF10,OAS1,EP300,IRF1,ISG15,E2F3,IFIT3,PIK3AP1,IFI16,SH3BGRL	0.00972837	50
PS1_D2/D0	Up	Expression Targets of IL6	476	45	9	IL6	TIMP2,CD86,HMOX1,SOD2,CD14,ADAM17,CASP8,LYZ,IL4R,CCR5,VCAN,MCL1,CFLAR,SELL,ANXA1,PTPRC,MMP8,C5AR1,GADD45A,S100A9,SOCS3,CYBB,LDLR,CD9,CTSS,CST3,IRF1,SERPING1,GADD45B,CEBPD,ALAS1,SP3,ANG,ETV6,S100A8,SLC40A1,NFIL3,RAB7A,CDKN2D,CD163,CHI3L1,POR,IFI16,UBR1,RAB5C	0.0100656	51
PS1_D2/D0	Up	Expression Targets of TNFSF11	96	13	13	TNFSF11	RAC1,CD86,CEBPB,JUN,MAFB,SPI1,MYD88,NOTCH2,SOCS3,CYBB,TCIRG1,STK17A,ATP6V1C1	0.0114953	52
PS1_D2/D0	Up	Expression Targets of IL2R	29	6	20	IL2R	CD44,CD86,IL4R,CCR5,JUN,IFNAR2	0.0125942	53
PS1_D2/D0	Up	Expression Targets of PXN	2	2	66	PXN	JUN,PXN	0.0126178	54
PS1_D2/D0	Up	Expression Targets of TEL-Syk	2	2	66	TEL-Syk	JAK2,ETV6	0.0126178	55
PS1_D2/D0	Up	Expression Targets of PYCR1	2	2	66	PYCR1	CASP8,TNFSF10	0.0126178	56
PS1_D2/D0	Up	Expression Targets of EXOC7	2	2	66	EXOC7	EXOC7,EXOC1	0.0126178	57
PS1_D2/D0	Up	Expression Targets of SMURF2	2	2	66	SMURF2	TGFBR1,SMURF2	0.0126178	58
PS1_D2/D0	Up	Expression Targets of MAPK6	2	2	66	MAPK6	RAC1,MAPK6	0.0126178	59
PS1_D2/D0	Up	Expression Targets of HSBP1	2	2	66	HSBP1	HSPA1A,HSBP1	0.0126178	60
PS1_D2/D0	Up	Expression Targets of MED13	2	2	66	MED13	HSPA1A,MED13	0.0126178	61
PS1_D2/D0	Up	Expression Targets of CUGBP2	2	2	66	CUGBP2	MCL1,CUGBP2	0.0126178	62
PS1_D2/D0	Up	Expression Targets of MP kinase	2	2	66	MP kinase	MAP2K1,SERPINB1	0.0126178	63
PS1_D2/D0	Up	Expression Targets of GAPDH	21	5	22	GAPDH	CEBPB,HSPA1A,GAPDH,RELA,BCL6	0.0129729	64
PS1_D2/D0	Up	Expression Targets of ATF6	21	5	22	ATF6	ATF3,PTPN1,SLC2A3,HSPA5,DNAJB11	0.0129729	65
PS1_D2/D0	Up	Expression Targets of MAP2K4	38	7	17	MAP2K4	CD44,CD86,PTEN,PLA2G4A,HSPA1A,ATF3,CSTA	0.0131186	66
PS1_D2/D0	Up	Expression Targets of ERK1/3	14	4	26	ERK1/3	CD44,SOD2,FURIN,LDLR	0.0145686	67
PS1_D2/D0	Up	Expression Targets of EIF2S1	14	4	26	EIF2S1	HMOX1,ATF3,SOCS3,SIRPA	0.0145686	68
PS1_D2/D0	Up	Expression Targets of MIRN373	68	10	14	MIRN373	ADAM9,RELA,NIN,STX11,LMNB1,CYB5R4,MKRN1,GBP3,RNF149,C9orf78	0.0150448	69
PS1_D2/D0	Up	Expression Targets of CSF2	250	26	10	CSF2	CD86,CD14,LGALS3,NFKBIA,TNFRSF1A,SLC11A1,TLR2,CCR5,CCR1,TLR4,IL1RN,MCL1,SELL,SPI1,PTPRC,CASP1,TREM1,CYBB,PTK2B,RXRA,FES,CD300A,NFIL3,TAPBP,ALOX5AP,ADRBK2	0.0155865	70
PS1_D2/D0	Up	Expression Targets of Ras	300	30	9	Ras	CD44,HMOX1,PTEN,THBS1,LGALS3,CEBPB,STAT1,PLA2G4A,JUN,HSPA1A,ROCK1,TGFB3,ABCA1,ANXA2,ATF3,STAT2,FURIN,EP300,IRF1,CREM,KLF5,ALAS1,ETS2,SIRPA,NFIL3,PSEN1,CSTA,FBXW11,BAG3,PRDX1	0.0163231	71
PS1_D2/D0	Up	Expression Targets of STAT3	277	28	10	STAT3	CD86,HMOX1,SOD2,CD14,HSPB1,CEBPB,STAT1,PLA2G4A,CCR5,TNFSF10,MCL1,HSPA1A,SPI1,C5AR1,PTPN6,CCL8,SOCS3,CYBB,CD9,CST3,IRF1,CEBPD,ALAS1,IRF9,PIM3,CDKN2D,IFI16,SBNO2	0.0175231	72
PS1_D2/D0	Up	Expression Targets of LDLR	8	3	33	LDLR	GAPDH,ABCA1,LDLR	0.0180795	73
PS1_D2/D0	Up	Expression Targets of TCR	303	30	9	TCR	CD44,CD86,HMOX1,SOD2,THBS1,ADAM17,TNFRSF1A,TLR2,IL4R,CCR5,CCR1,JUN,TNFSF10,TGFBR1,SELL,AIFM1,JAK3,RGS2,SOCS3,FURIN,IRF1,GADD45B,PTK2B,HSPA5,PLA2G6,PTPRJ,CD63,TNFSF13,BNIP3,TEC	0.0184984	74
PS1_D2/D0	Up	Expression Targets of LYZ	23	5	20	LYZ	CD44,CD86,LYZ,SOCS3,CFP	0.018769	75
PS1_D2/D0	Up	Expression Targets of NFE2L2	92	12	12	NFE2L2	HMOX1,TXN,NFE2L2,JUN,PRDX5,GSTP1,CREBBP,TBXAS1,PSMB5,TXNRD1,PRDX1,TKT	0.0196093	76
PS1_D2/D0	Up	Expression Targets of CBL	24	5	20	CBL	STAT1,JUN,TNFSF10,PXN,STAT2	0.0222163	77
PS1_D2/D0	Up	Expression Targets of MAP2K7	24	5	20	MAP2K7	PLA2G4A,HSPA1A,IRS2,RETN,CSTA	0.0222163	78
PS1_D2/D0	Up	Expression Targets of FOXO3	83	11	13	FOXO3	SOD2,TNFSF10,CFLAR,HSPA1A,GADD45A,SOCS3,GADD45B,BCL6,BNIP3,CCNG2,ATG12	0.0224971	79
PS1_D2/D0	Up	Expression Targets of THPO	52	8	15	THPO	SPI1,PDIA3,SOCS3,IRF1,CD63,ETV6,TAP1,CDKN2D	0.0225513	80
PS1_D2/D0	Up	Expression Targets of CDKN1B	33	6	17	CDKN1B	CASP8,LYZ,JUN,MCL1,GADD45A,CTNNA1	0.0228021	81
PS1_D2/D0	Up	Expression Targets of MIRN155	105	13	12	MIRN155	CEBPB,SPI1,PTPRJ,SDCBP,PICALM,ATP6V1C1,TXNRD1,RAB6A,ANKFY1,ATG3,RAB5C,TXNDC12,MPZL1	0.0228387	82
PS1_D2/D0	Up	Expression Targets of PI3K	424	39	9	PI3K	HMOX1,SOD2,THBS1,CD14,NFE2L2,HSPB1,CEBPB,STAT1,CCR5,JUN,TNFSF10,VCAN,MCL1,CFLAR,HSPA1A,CD55,LGALS9,ABCA1,ATF3,MAP3K7,RGS2,SOCS3,SCARB1,LDLR,IRS2,RETN,CEBPD,ALAS1,ETS2,CPT1A,PDE4B,CCNG2,SLC2A5,ISG20,MTDH,CAPG,AATF,LASP1,PKN3	0.0237898	83
PS1_D2/D0	Up	Expression Targets of PCYT1A	3	2	50	PCYT1A	ABCA1,PLA2G6	0.0241285	84
PS1_D2/D0	Up	Expression Targets of LAMP1	3	2	50	LAMP1	LAMP1,SCARB2	0.0241285	85
PS1_D2/D0	Up	Expression Targets of CNPY3	3	2	50	CNPY3	TLR4,LY96	0.0241285	86
PS1_D2/D0	Up	Expression Targets of TOPORS	3	2	50	TOPORS	CASP8,TOPORS	0.0241285	87
PS1_D2/D0	Up	Expression Targets of FBP1	3	2	50	FBP1	SLC2A5,FBP1	0.0241285	88
PS1_D2/D0	Up	Expression Targets of CSPG4	3	2	50	CSPG4	CD44,PTK2B	0.0241285	89
PS1_D2/D0	Up	Expression Targets of YWHAQ	3	2	50	YWHAQ	APAF1,YWHAQ	0.0241285	90
PS1_D2/D0	Up	Expression Targets of SCARB2	3	2	50	SCARB2	SCARB1,SCARB2	0.0241285	91
PS1_D2/D0	Up	Expression Targets of TM7SF4	3	2	50	TM7SF4	CD44,SIRPA	0.0241285	92
PS1_D2/D0	Up	Expression Targets of CREG1	3	2	50	CREG1	MAPK14,HSPA1A	0.0241285	93
PS1_D2/D0	Up	Expression Targets of JARID1A	3	2	50	JARID1A	JARID1B,JARID1A	0.0241285	94
PS1_D2/D0	Up	Expression Targets of CEBPB	211	22	10	CEBPB	SOD2,CD14,LGALS3,TNFRSF1A,CEBPB,CCR5,IL1RN,CFD,SPI1,TNFAIP6,ATF3,GADD45A,RELA,SOCS3,LDLR,PTK2B,IRS2,KLF5,CEBPD,SDHC,IRF9,DSC2	0.0243083	95
PS1_D2/D0	Up	Expression Targets of SMC2	9	3	30	SMC2	HMOX1,NFKBIA,NFE2L2	0.0245747	96
PS1_D2/D0	Up	Expression Targets of ETV1	9	3	30	ETV1	PSEN1,UPP1,ETV1	0.0245747	97
PS1_D2/D0	Up	Expression Targets of KL	9	3	30	KL	SOD2,CEBPB,CEBPD	0.0245747	98
PS1_D2/D0	Up	Expression Targets of NFIA	9	3	30	NFIA	NFIC,CEBPD,SLC25A5	0.0245747	99
PS1_D2/D0	Up	Expression Targets of MIRN16-1	95	12	12	MIRN16-1	HMOX1,IGF2R,NOTCH2,UBE4A,SHOC2,MAPKSP1,SLC16A3,TPM3,ACP2,SEC24A,ZNF622,FNDC3B	0.0245848	100
PS1_D2/D0	Down	Expression Targets of HIF1A	247	18	7	HIF1A	MMP9,BCL2L1,ESR1,AGTR2,CAMP,ANGPT1,TFRC,SLC2A1,BNIP3L,FOXM1,ABCB1,TRPC1,NPM1,INHA,FECH,PCK2,MXI1,BACE1	4.29849e-05	1
PS1_D2/D0	Down	Expression Targets of EGF	486	27	5	EGF	FGF7,MMP9,BCL2L1,LIF,ESR1,FOSL1,TFRC,SEMA3A,BMP2,SLC2A1,ARG1,LDLR,NR4A3,COL2A1,GSTA4,COL3A1,OCLN,HSD3B2,CLDN3,PITX2,PTTG1,PCK2,KRT15,NES,BACE1,SLC15A2,TRIM16	6.97052e-05	2
PS1_D2/D0	Down	Expression Targets of CREB1	348	21	6	CREB1	CXCL2,BCL2L1,LIF,ESR1,FOSL1,CAMP,SLC2A1,ARG1,TLR9,LDLR,NR4A3,ABCB1,INHA,CYP51A1,MITF,PITX2,PCK2,BACE1,PPP2CB,CACNA1S,CARTPT	0.000152223	3
PS1_D2/D0	Down	Expression Targets of histone deacetylase	260	17	6	histone deacetylase	CD40LG,MMP9,CXCL2,BCL2L1,CAMP,SEMA3A,BMP2,NR4A3,COL2A1,ABCB1,TUBA1B,CLGN,MITF,CD79B,PCK2,SYP,CYP2C18	0.00026182	4
PS1_D2/D0	Down	Expression Targets of PDGF	336	20	5	PDGF	FGF7,ENPP2,MMP9,CXCL2,BCL2L1,LIF,FOSL1,AGTR2,ANGPT1,TFRC,CHRM2,FASN,LDLR,NR4A3,SORL1,ABCB1,COL3A1,TRPC1,COL4A1,NPM1	0.000263223	5
PS1_D2/D0	Down	Expression Targets of PRL	195	14	7	PRL	FGF7,CD40LG,MMP9,BCL2L1,LIF,ESR1,SERPINF2,SERPINA3,COL2A1,OCLN,HSD3B2,PCK2,ADIPOR1,IGLL1	0.000363564	6
PS1_D2/D0	Down	Expression Targets of IL7	130	11	8	IL7	CD40LG,PRF1,BCL2L1,LEF1,SLC2A1,CD27,COL3A1,CD247,EBF1,CD3D,IGLL1	0.000400242	7
PS1_D2/D0	Down	Expression Targets of PKA	358	20	5	PKA	MMP9,BCL2L1,ESR1,FOSL1,SLC2A1,ARG1,CHRM2,FASN,LDLR,NR4A3,ABCB1,COL3A1,INHA,MITF,PITX2,PCK2,MFN2,GPD1,CARTPT,GPD2	0.000594983	8
PS1_D2/D0	Down	Expression Targets of AKT1	333	19	5	AKT1	MMP9,CXCL2,BCL2L1,ESR1,FOSL1,TFRC,BMP2,SLC2A1,BNIP3L,FASN,LDLR,FOXO3,ABCB1,COL4A1,MITF,ALAS2,PCK2,MXI1,TTN	0.000633319	9
PS1_D2/D0	Down	Expression Targets of PDCD1	17	4	22	PDCD1	CD40LG,PRF1,BCL2L1,ARG1	0.000858976	10
PS1_D2/D0	Down	Expression Targets of GF	456	23	5	GF	MMP9,LIF,ESR1,AGTR2,CAMP,ANGPT1,TFRC,SLC2A1,EEF1A1,FASN,LDLR,COL2A1,ABCB1,GJA4,COL3A1,NPM1,HSD3B2,CKS1B,PTTG1,PCK2,HAS3,BACE1,CYP2C18	0.000956526	11
PS1_D2/D0	Down	Expression Targets of FOXO3	83	8	9	FOXO3	ESR1,BNIP3L,FOXM1,FOXO3,ABCB1,GJA4,PCK2,MXI1	0.00109394	12
PS1_D2/D0	Down	Expression Targets of RELA	147	11	7	RELA	MMP9,CXCL2,BCL2L1,FOSL1,LEF1,BMP2,COL2A1,ABCB1,OCLN,PCK2,KRT15	0.00111548	13
PS1_D2/D0	Down	Expression Targets of A-kinase anchor proteins	8	3	33	A-kinase anchor proteins	TJP1,OCLN,CLDN3	0.00113374	14
PS1_D2/D0	Down	Expression Targets of IGF1	382	20	5	IGF1	FGF7,BCL2L1,ESR1,AGTR2,TFRC,TJP1,BMP2,SLC2A1,SERPINA3,SERPINH1,FASN,LDLR,COL2A1,ABCB1,COL3A1,TUBA1B,INHA,PTTG1,PCK2,CACNA1S	0.00132349	15
PS1_D2/D0	Down	Expression Targets of RAF1	156	11	7	RAF1	MMP9,LIF,FOSL1,BMP2,SLC2A1,ITGAV,LDLR,ABCB1,OCLN,PCK2,NES	0.00179777	16
PS1_D2/D0	Down	Expression Targets of gonadotropin	180	12	6	gonadotropin	FGF7,LIF,ESR1,AGTR2,ITGAV,LDLR,INHA,GSTA1,CYP51A1,NES,ACVR2B,ACSBG1	0.00180723	17
PS1_D2/D0	Down	Expression Targets of PDGFD	2	2	66	PDGFD	MMP9,ANGPT1	0.00180889	18
PS1_D2/D0	Down	Expression Targets of RECK	2	2	66	RECK	MMP9,COL2A1	0.00180889	19
PS1_D2/D0	Down	Expression Targets of LSM1	2	2	66	LSM1	NPM1,NEK2	0.00180889	20
PS1_D2/D0	Down	Expression Targets of GMEB2	2	2	66	GMEB2	TFRC,GMEB2	0.00180889	21
PS1_D2/D0	Down	Expression Targets of WT1	90	8	8	WT1	MMP9,BCL2L1,ESR1,FASN,ABCB1,INHA,NES,SQLE	0.00183912	22
PS1_D2/D0	Down	Expression Targets of catenin	90	8	8	catenin	MMP9,BCL2L1,FOSL1,LEF1,ABCB1,MITF,PITX2,PTTG1	0.00183912	23
PS1_D2/D0	Down	Expression Targets of WNT7A	21	4	18	WNT7A	ESR1,LEF1,COL2A1,HOXA10	0.00189958	24
PS1_D2/D0	Down	Expression Targets of MIF	71	7	9	MIF	CD40LG,MMP9,AQP1,CXCL2,LIF,ITGAV,ABCB1	0.00197708	25
PS1_D2/D0	Down	Expression Targets of PI3K	424	21	4	PI3K	MMP9,BCL2L1,ESR1,FOSL1,BMP2,SLC2A1,EEF1A1,BNIP3L,CHRM2,FOXM1,FASN,LDLR,NR4A3,ABCB1,INHA,OCLN,PITX2,PCK2,SYP,TTN,ADIPOR1	0.00199375	26
PS1_D2/D0	Down	Expression Targets of IL1 family	396	20	5	IL1 family	FGF7,CD40LG,MMP9,CXCL2,BCL2L1,LIF,AGTR2,SLC2A1,SERPINA3,ITGAV,HDAC3,C1QA,MTHFR,LDLR,DDAH1,COL2A1,COL3A1,OAZ1,OCLN,SYP	0.00202959	27
PS1_D2/D0	Down	Expression Targets of STAT5A	115	9	7	STAT5A	PRF1,BCL2L1,ESR1,TFRC,SERPINA3,HSD3B2,EBF1,CYP3A7,CYP2C18	0.00232381	28
PS1_D2/D0	Down	Expression Targets of FOS	186	12	6	FOS	MMP9,AQP1,BCL2L1,FOSL1,AGTR2,SERPINA3,LDLR,COL2A1,ABCB1,MITF,PCK2,KRT15	0.00237568	29
PS1_D2/D0	Down	Expression Targets of TGFB1	799	33	4	TGFB1	FGF7,CD40LG,MMP9,CXCL2,PRF1,BCL2L1,LIF,ESR1,LEF1,TFRC,TJP1,SEMA3A,BMP2,SLC2A1,RBP1,CHRM2,SERPINH1,COL2A1,GJA4,COL3A1,COL4A1,INHA,OCLN,CKS1B,MITF,ALAS2,PCK2,KRT15,HAS3,MXI1,NES,DMP1,AGRN	0.00245244	30
PS1_D2/D0	Down	Expression Targets of IKBK	38	5	12	IKBK	CXCL2,BCL2L1,FOSL1,PCK2,BACE1	0.0026042	31
PS1_D2/D0	Down	Expression Targets of SNAI1	23	4	16	SNAI1	LEF1,COL2A1,OCLN,CLDN3	0.00265428	32
PS1_D2/D0	Down	Expression Targets of CTNNB1	214	13	6	CTNNB1	MMP9,BCL2L1,FOSL1,GPX2,LEF1,TJP1,BMP2,COL2A1,COL3A1,INHA,MITF,PTTG1,DMP1	0.00267796	33
PS1_D2/D0	Down	Expression Targets of TNFSF11	96	8	8	TNFSF11	CD40LG,MMP9,BCL2L1,ESR1,FOSL1,CA2,ITGAV,MITF	0.00275534	34
PS1_D2/D0	Down	Expression Targets of STAT5B	56	6	10	STAT5B	PRF1,BCL2L1,ESR1,SERPINA3,FASN,CYP2C18	0.0027563	35
PS1_D2/D0	Down	Expression Targets of hemoglobin	24	4	16	hemoglobin	TFRC,SERPINC1,FECH,HBA2	0.00309916	36
PS1_D2/D0	Down	Expression Targets of IL2	274	15	5	IL2	CD40LG,MMP9,PRF1,BCL2L1,ESR1,TFRC,SLC2A1,SERPINA3,LDLR,CD27,ABCB1,PTPN13,DUSP5,CD3D,CYP3A7	0.00349714	37
PS1_D2/D0	Down	Expression Targets of F5	3	2	50	F5	MTHFR,ABCB1	0.00355856	38
PS1_D2/D0	Down	Expression Targets of LEFTY2	3	2	50	LEFTY2	SERPINH1,PITX2	0.00355856	39
PS1_D2/D0	Down	Expression Targets of NDRG2	3	2	50	NDRG2	MMP9,MITF	0.00355856	40
PS1_D2/D0	Down	Expression Targets of NGF	302	16	5	NGF	MMP9,BCL2L1,LIF,ESR1,FOSL1,AGTR2,BMP2,EEF1A1,CHRM2,NR4A3,TRPC1,TUBA1B,BACE1,MAPK8IP3,SYP,Arpp-19	0.00356635	41
PS1_D2/D0	Down	Expression Targets of GH1	248	14	5	GH1	ESR1,BMP2,SLC2A1,SERPINC1,SERPINA3,FOXM1,FASN,LDLR,COL3A1,CD79B,PCK2,CYP3A7,NES,CYP2C18	0.00361193	42
PS1_D2/D0	Down	Expression Targets of CAMP	26	4	14	CAMP	CXCL2,BCL2L1,CAMP,COL3A1	0.00413625	43
PS1_D2/D0	Down	Expression Targets of IL7R	26	4	14	IL7R	BCL2L1,LEF1,SLC2A1,EBF1	0.00413625	44
PS1_D2/D0	Down	Expression Targets of PLAUR	13	3	21	PLAUR	MMP9,CXCL2,ITGAV	0.00448186	45
PS1_D2/D0	Down	Expression Targets of AKT2	13	3	21	AKT2	MMP9,SLC2A1,PCK2	0.00448186	46
PS1_D2/D0	Down	Expression Targets of RPS6K	27	4	14	RPS6K	ESR1,SLC2A1,LDLR,ABCB1	0.00473317	47
PS1_D2/D0	Down	Expression Targets of JUN	315	16	5	JUN	FGF7,MMP9,CXCL2,BCL2L1,LIF,FOSL1,AGTR2,BMP2,SERPINA3,MTHFR,LDLR,ABCB1,RET,PCK2,KRT15,BACE1	0.0053442	48
PS1_D2/D0	Down	Expression Targets of CASP3	28	4	13	CASP3	COL2A1,CD247,NES,BACE1	0.00538538	49
PS1_D2/D0	Down	Expression Targets of KLF1	28	4	13	KLF1	HBD,ERAF,ALAS2,EPB49	0.00538538	50
PS1_D2/D0	Down	Expression Targets of HGF	233	13	5	HGF	FGF7,CD40LG,MMP9,CXCL2,BCL2L1,TJP1,SEMA3A,LDLR,COL3A1,OCLN,CLDN3,PTTG1,DMP1	0.00549545	51
PS1_D2/D0	Down	Expression Targets of NOG	65	6	9	NOG	BCL2L1,LEF1,BMP2,COL2A1,MITF,PITX2	0.00574	52
PS1_D2/D0	Down	Expression Targets of ARG1	4	2	40	ARG1	ARG1,CD247	0.00583406	53
PS1_D2/D0	Down	Expression Targets of MGMT	4	2	40	MGMT	ESR1,ABCB1	0.00583406	54
PS1_D2/D0	Down	Expression Targets of COBRA1	4	2	40	COBRA1	ESR1,LEF1	0.00583406	55
PS1_D2/D0	Down	Expression Targets of PKA-I	4	2	40	PKA-I	ARG1,ABCB1	0.00583406	56
PS1_D2/D0	Down	Expression Targets of DLC1	4	2	40	DLC1	MMP9,ESR1	0.00583406	57
PS1_D2/D0	Down	Expression Targets of DCX	4	2	40	DCX	MMP9,NES	0.00583406	58
PS1_D2/D0	Down	Expression Targets of PIM3	4	2	40	PIM3	BCL2L1,OCLN	0.00583406	59
PS1_D2/D0	Down	Expression Targets of ATP2C1	4	2	40	ATP2C1	CALR,ATP2A3	0.00583406	60
PS1_D2/D0	Down	Expression Targets of ASIP	4	2	40	ASIP	FASN,CARTPT	0.00583406	61
PS1_D2/D0	Down	Expression Targets of Cytokine	880	34	3	Cytokine	FGF7,ENPP2,MMP9,CXCL2,PRF1,BCL2L1,LIF,ESR1,FOSL1,AGTR2,TFRC,BMP2,SLC2A1,ARG1,SERPINA3,CHRM2,ITGAV,SERPINH1,LDLR,NR4A3,COL2A1,ABCB1,COL3A1,GSTA1,OCLN,CD247,ALCAM,HLA-DRB1,PCK2,KRT15,CD3D,BACE1,CARTPT,ADIPOR1	0.00603955	62
PS1_D2/D0	Down	Expression Targets of NR1H3	133	9	6	NR1H3	MMP9,AQP1,BCL2L1,FASN,LDLR,HSD3B2,PCK2,ADIPOR1,CYP2C18	0.00606542	63
PS1_D2/D0	Down	Expression Targets of PTH	134	9	6	PTH	MMP9,LIF,CA2,BMP2,NR4A3,COL2A1,PCK2,CYP3A7,DMP1	0.00636234	64
PS1_D2/D0	Down	Expression Targets of reverse transcriptase	47	5	10	reverse transcriptase	BCL2L1,COL2A1,GJA4,COL3A1,NES	0.00646845	65
PS1_D2/D0	Down	Expression Targets of IL6R	47	5	10	IL6R	MMP9,BCL2L1,SERPINA3,COL2A1,MITF	0.00646845	66
PS1_D2/D0	Down	Expression Targets of BCL2	88	7	7	BCL2	MMP9,BCL2L1,CALR,CD27,FOXO3,ABCB1,ALCAM	0.00649194	67
PS1_D2/D0	Down	Expression Targets of ANGPT1	15	3	18	ANGPT1	MMP9,ANGPT1,OCLN	0.00664757	68
PS1_D2/D0	Down	Expression Targets of EDN1	188	11	5	EDN1	MMP9,BCL2L1,LIF,SLC2A1,ITGAV,COL3A1,HAND1,COL4A1,MITF,ADIPOR1,DLX6	0.00738845	69
PS1_D2/D0	Down	Expression Targets of MAPK14	328	16	4	MAPK14	MMP9,AQP1,CXCL2,BCL2L1,CA2,SLC2A1,EEF1A1,TLR9,LDLR,COL2A1,ABCB1,COL3A1,GSTA1,OCLN,PTTG1,DMP1	0.00778594	70
PS1_D2/D0	Down	Expression Targets of FOXA3	16	3	17	FOXA3	SLC2A1,PCK2,CYP3A7	0.00792607	71
PS1_D2/D0	Down	Expression Targets of LEF	140	9	6	LEF	BCL2L1,FOSL1,GPX2,LEF1,ABCB1,MITF,PITX2,PTTG1,DMP1	0.00838558	72
PS1_D2/D0	Down	Expression Targets of DUSP6	5	2	33	DUSP6	SLC2A1,PCK2	0.00860843	73
PS1_D2/D0	Down	Expression Targets of FLNA	5	2	33	FLNA	MMP9,KCNJ2	0.00860843	74
PS1_D2/D0	Down	Expression Targets of SOX6	5	2	33	SOX6	COL2A1,SOX6	0.00860843	75
PS1_D2/D0	Down	Expression Targets of WDR5	5	2	33	WDR5	BMP2,SOX6	0.00860843	76
PS1_D2/D0	Down	Expression Targets of SGK3	5	2	33	SGK3	ESR1,LEF1	0.00860843	77
PS1_D2/D0	Down	Expression Targets of PRKCQ	34	4	11	PRKCQ	MMP9,BCL2L1,ESR1,ABCB1	0.010576	78
PS1_D2/D0	Down	Expression Targets of CytokineR	18	3	15	CytokineR	CD40LG,BCL2L1,TLR9	0.0108906	79
PS1_D2/D0	Down	Expression Targets of AGT	432	19	4	AGT	MMP9,CXCL2,BCL2L1,LIF,AGTR2,ANGPT1,BMP2,SLC2A1,FASN,LDLR,DDAH1,NR4A3,COL3A1,TRPC1,COL4A1,RET,HSD3B2,PCK2,AGRN	0.0112285	80
PS1_D2/D0	Down	Expression Targets of POMC	147	9	6	POMC	MMP9,SEMA3A,LDLR,NR4A3,INHA,HSD3B2,MITF,CARTPT,PCSK2	0.0113266	81
PS1_D2/D0	Down	Expression Targets of NR1H4	122	8	6	NR1H4	MMP9,AGTR2,LDLR,DDAH1,ABCB1,HSD3B2,CYP51A1,PCK2	0.0113716	82
PS1_D2/D0	Down	Expression Targets of CYBB	6	2	28	CYBB	CD40LG,CAMP	0.0118557	83
PS1_D2/D0	Down	Expression Targets of ITGAV	6	2	28	ITGAV	MMP9,ITGAV	0.0118557	84
PS1_D2/D0	Down	Expression Targets of ACO1	6	2	28	ACO1	TFRC,ALAS2	0.0118557	85
PS1_D2/D0	Down	Expression Targets of SPEN	6	2	28	SPEN	ESR1,COL2A1	0.0118557	86
PS1_D2/D0	Down	Expression Targets of EBF1	19	3	15	EBF1	EBF1,CD79B,IGLL1	0.0125816	87
PS1_D2/D0	Down	Expression Targets of PAK1	19	3	15	PAK1	MMP9,ESR1,OCLN	0.0125816	88
PS1_D2/D0	Down	Expression Targets of HDAC3	36	4	10	HDAC3	EEF1A1,HDAC3,LDLR,PTTG1	0.0128376	89
PS1_D2/D0	Down	Expression Targets of TGFA	152	9	5	TGFA	FGF7,MMP9,BCL2L1,FOSL1,CAMP,TLR9,COL2A1,PTTG1,NES	0.0138587	90
PS1_D2/D0	Down	Expression Targets of SREBF1	127	8	6	SREBF1	GPX3,FASN,LDLR,GPAM,CYP51A1,MAX,PCK2,DHCR7	0.01422	91
PS1_D2/D0	Down	Expression Targets of MAPK8	263	13	4	MAPK8	MMP9,AQP1,CXCL2,PRF1,ESR1,FOSL1,SLC2A1,ABCB1,GSTA4,GSTA1,PCK2,BACE1,PPP2R5A	0.0143242	92
PS1_D2/D0	Down	Expression Targets of CDH2	20	3	14	CDH2	MMP9,COL2A1,PITX2	0.0144144	93
PS1_D2/D0	Down	Expression Targets of F3	20	3	14	F3	MMP9,CXCL2,LIF	0.0144144	94
PS1_D2/D0	Down	Expression Targets of ANGPT2	20	3	14	ANGPT2	MMP9,TJP1,OCLN	0.0144144	95
PS1_D2/D0	Down	Expression Targets of laminin-111	20	3	14	laminin-111	MMP9,ESR1,CA2	0.0144144	96
PS1_D2/D0	Down	Expression Targets of SOX10	20	3	14	SOX10	RET,MITF,NES	0.0144144	97
PS1_D2/D0	Down	Expression Targets of NFIC	58	5	8	NFIC	ARG1,SERPINA3,FOXM1,COL2A1,PCK2	0.0151971	98
PS1_D2/D0	Down	Expression Targets of IGFBP1	7	2	25	IGFBP1	MMP9,ESR1	0.015551	99
PS1_D2/D0	Down	Expression Targets of PDGFB	7	2	25	PDGFB	MMP9,COL3A1	0.015551	100
LS1_D2/D0	Down	Expression Targets of NME1	23	3	12	NME1	RBL2,CTNNB1,TFRC	0.000300286	1
LS1_D2/D0	Down	Expression Targets of FEN1	5	2	33	FEN1	KIAA0101,MSH2	0.00044664	2
LS1_D2/D0	Down	Expression Targets of ERBB2IP	5	2	33	ERBB2IP	CTNNB1,ERBB2IP	0.00044664	3
LS1_D2/D0	Down	Expression Targets of RANBP3	5	2	33	RANBP3	CTNNB1,RANBP3	0.00044664	4
LS1_D2/D0	Down	Expression Targets of CHD8	6	2	28	CHD8	CTNNB1,TYMS	0.000623076	5
LS1_D2/D0	Down	Expression Targets of SFRS1	10	2	18	SFRS1	SFRS1,SFRS3	0.00160883	6
LS1_D2/D0	Down	Expression Targets of TP53	522	9	1	TP53	CTNNB1,APC,ATF1,CKS1B,TYMS,KIAA0101,MSH2,RCHY1,TP53INP1	0.00208346	7
LS1_D2/D0	Down	Expression Targets of CBX3	17	2	11	CBX3	CBX3,TYMS	0.00436575	8
LS1_D2/D0	Down	Expression Targets of APC	17	2	11	APC	CTNNB1,APC	0.00436575	9
LS1_D2/D0	Down	Expression Targets of FOXC2	20	2	9	FOXC2	CTNNB1,PRKAR1A	0.00592891	10
LS1_D2/D0	Down	Expression Targets of TFCP2	25	2	7	TFCP2	TYMS,GART	0.00901496	11
LS1_D2/D0	Down	Expression Targets of BRAF	28	2	6	BRAF	CKS1B,PRKAR1A	0.0111432	12
LS1_D2/D0	Down	Expression Targets of E2F1	178	4	2	E2F1	RASGRP1,TYMS,MSH2,GMNN	0.0170811	13
LS1_D2/D0	Down	Expression Targets of E2F3	38	2	5	E2F3	TYMS,GMNN	0.0196342	14
LS1_D2/D0	Down	Expression Targets of CCND1	51	2	3	CCND1	CKS1B,TYMS	0.03357	15
LS1_D2/D0	Down	Expression Targets of ubiquitin	56	2	3	ubiquitin	CTNNB1,CKS1B	0.0397061	16
LS1_D2/D0	Down	Expression Targets of TNFSF10	61	2	3	TNFSF10	CTNNB1,TYMS	0.0462326	17
D2_PS1/LS1	Up	Expression Targets of miR-30	86	5	5	miR-30	CHD1,STX7,GALNT1,TMEM41B,TMED7	0.000783836	1
D2_PS1/LS1	Up	Expression Targets of MIRN124-1	189	7	3	MIRN124-1	PTPN12,PTBP1,SERP1,TJP2,GMCL1,SSFA2,ANKRD27	0.00102557	2
D2_PS1/LS1	Up	Expression Targets of REL	137	5	3	REL	SOD2,NFKBIA,EP300,PIK3AP1,SH3BGRL	0.00591009	3
D2_PS1/LS1	Up	Expression Targets of POMC	147	5	3	POMC	SOD2,NFKBIA,ANXA1,ACSL4,ASAH1	0.00790092	4
D2_PS1/LS1	Up	Expression Targets of TNFSF10	61	3	4	TNFSF10	SOD2,NFKBIA,PTBP1	0.015019	5
D2_PS1/LS1	Up	Expression Targets of SNAP	71	3	4	SNAP	SOD2,NFKBIA,PTPN12	0.0223208	6
D2_PS1/LS1	Up	Expression Targets of CTF1	27	2	7	CTF1	JAK2,RALGDS	0.0227592	7
D2_PS1/LS1	Up	Expression Targets of LPL	28	2	6	LPL	SOD2,NFKBIA	0.0243141	8
D2_PS1/LS1	Up	Expression Targets of TNF	873	13	1	TNF	SOD2,NFKBIA,TXN,CD55,CTSS,CYBA,CASP4,LY96,TIA1,MTDH,ZFAND5,GLA,P4HA1	0.0286381	9
D2_PS1/LS1	Up	Expression Targets of RAC1	85	3	3	RAC1	SOD2,JAK2,CYBA	0.0352643	10
D2_PS1/LS1	Up	Expression Targets of TXN	39	2	5	TXN	SOD2,TXN	0.0440426	11
D2_PS1/LS1	Up	Expression Targets of MIRN16-1	95	3	3	MIRN16-1	UBE4A,SPTLC1,SHOC2	0.0464247	12
D2_PS1/LS1	Down	Expression Targets of GCG	114	4	3	GCG	UCP2,FOXO1,GSTA1,SYP	1.52578e-05	1
D2_PS1/LS1	Down	Expression Targets of Luteinizing hormone	58	2	3	Luteinizing hormone	GSTA1,GAD2	0.00302084	2
D2_PS1/LS1	Down	Expression Targets of PAX6	72	2	2	PAX6	UCP2,GAD2	0.00458832	3
D2_PS1/LS1	Down	Expression Targets of FOXA2	76	2	2	FOXA2	UCP2,FOXO1	0.00509235	4
D2_PS1/LS1	Down	Expression Targets of MYOD1	84	2	2	MYOD1	UCP2,IGLL1	0.00617364	5
D2_PS1/LS1	Down	Expression Targets of TCF3	95	2	2	TCF3	IGH@,IGLL1	0.00781682	6
D2_PS1/LS1	Down	Expression Targets of PPARD	108	2	1	PPARD	UCP2,FOXO1	0.00998588	7
D2_PS1/LS1	Down	Expression Targets of HNF1A	156	2	1	HNF1A	UCP2,GSTA1	0.0199967	8
D2_PS1/LS1	Down	Expression Targets of gonadotropin	180	2	1	gonadotropin	FOXO1,GSTA1	0.0260971	9
D2_PS1/LS1	Down	Expression Targets of MIRN1-1	187	2	1	MIRN1-1	TH1L,KCNJ2	0.0280042	10
D2_PS1/LS1	Down	Expression Targets of IL1B	505	3	0	IL1B	HOXA10,GSTA1,GAD2	0.031393	11
D2_PS1/LS1	Down	Expression Targets of MAPK	528	3	0	MAPK	UCP2,SYP,GAD2	0.0352036	12
D2_PS1/LS1	Down	Expression Targets of INS	576	3	0	INS	UCP2,FOXO1,GSTA1	0.0439211	13
